# Supplementary material for: Constraining the response of continental-scale groundwater flow to climate change
Source: Sci Rep. 2022 Mar 16;12:4539. doi: 10.1038/s41598-022-08384-w (PMC8927590; doi:10.1038/s41598-022-08384-w)
Supplement: Supplementary file 1 — Supplementary Information 1. [file 41598_2022_8384_MOESM1_ESM.csv]

ID	lon	lat	easting	northing	projection	elevation	gw_bore_depth	gw_level	gw_level_std		Table S1: Groundwater levels measured in boreholes across the Sydney-Gunnedah-Bowen Basin. These data were obtained from the National Groundwater Information System (NGIS) http://www.bom.gov.au/water/groundwater/ngis/ (accessed on 27/02/2021) and filtered to only include measurements taken pre-2000.
10116903	150.50567173	-31.65957253	832440.842410899	6491954.90002571	56	333.448805601231	10	1.227	0.618563658809665
10157969	150.1179	-30.8095	798314.189738703	6587350.07962153	56	250.64	107	10.875	1.00969549865294
10158139	153.4141	-28.7994	1126640.85149527	6797296.07576005	56	108.695167999999	136	8.4841935483871	0.499107423911464
10158018	150.4389	-31.0779	828123.731213518	6556677.87241528	56	272.873536	106.7	13.7165546218487	5.00221286107665
10158015	147.4806	-33.7657	544504.051453037	6263718.5050652	55	209.066048000001	106	15.451320754717	3.28423624143715
10158028	146.7023692	-36.00818703	473177.978953962	6015102.52832825	55	148.388024799994	118	3.72219047619048	0.368311413144032
10157998	148.1547887	-32.04694023	609023.608139567	6453778.29484435	55	224.064729216627	111.5	16.6113513513514	3.67509894124003
10018145	150.09112856	-29.63148515	799302.27777992	6718053.6655815	56	261.741708799993	38.1	2.4	0
10006793	146.67512675	-34.67789892	470239.022455553	6162627.76671872	55	170.128504908784	52.7	38.06	0
10040954	148.07982096	-34.25788938	599418.93886748	6208721.75280303	55	387.370877448118	25	4.44666666666667	0.462264955289592
10010241	150.79642222	-32.20759037	857895.985111852	6430228.71872174	56	273.566757673634	39.6	30.4133333333333	7.29262793663726
10029119	149.92418853	-29.83565255	782557.158731599	6695836.20523741	55	261.869976363622	332.5	14.915	16.09154928319
10017585	149.88420468	-31.29565246	774544.266561016	6534040.21724162	55	332.965173311384	35.7	12.2786363636364	1.10999506737047
10063627	148.53228636	-31.68927063	645226.428416071	6492985.2012569	55	266.1618876	91	26.6321978021978	0.792623689100094
10010717	147.04287722	-33.00178171	504005.330888725	6348514.71928817	55	196	113.1	18.8475	2.56467712392808
10028376	150.65527958	-28.86564878	856613.43666209	6801402.87661248	56	260.695414997142	109.1	10.22	1.07697106120205
10016966	147.3515732	-33.27567562	532740.070481355	6318095.84066765	55	201.107709599999	107.6	3.006	0.36758763127541
10018327	149.5494	-30.1667	745512.127895131	6659996.76764319	55	195.504	102.1	21.457276119403	8.71042344181374
10040046	149.32697689	-29.87787802	724737.165631275	6692472.42925609	55	174.731359416992	83.5	41.1897115384615	3.56577830449257
10051987	149.7011364	-30.2673192	759864.992299666	6648504.00295762	55	208.430460319747	112.5	5.89277108433735	1.18209056515316
10052434	150.25808138	-30.86870533	811541.6041532	6580400.91423949	56	268.544697668478	97	17.9562666666667	2.21957519859594
10023725	151.0392	-28.804	894333.861108549	6807024.96517005	56	268.411680000001	92	17.384	1.56517858405998
10072146	148.66697902	-33.82414366	654266.745571959	6256092.94345517	55	287.685048971278	6	6.79	0
10106552	146.42765093	-35.95124489	448383.537131046	6021307.81789877	55	138.507405126033	7.5	129.887058823529	0.00570315277342958
10118201	150.52254788	-31.55593595	834413.016669059	6503399.76467007	56	317.043682671318	4	2.54333333333333	0.938982901276104
10065811	151.22181345	-33.38354684	892810.198749582	6298219.88649554	56	190.631394843291	91.5	6.10680991735537	0.645817494804733
10125082	150.50578862	-31.67531194	832395.776783149	6490208.56370107	56	335.642035710569	10	1.7575	0.681060753530843
10125808	150.53747691	-31.56095035	835813.124776073	6502797.73046861	56	324.143699056339	8.29	2.98833333333333	0.543949037645583
10128225	147.5156	-31.9856944	548709.026489151	6461033.87796403	55	193	132	32.98	0.43680659335683
10120403	147.4886755	-35.20084097	544483.398256788	6104574.7133762	55	249.019746539097	56	1.69	0
10120982	147.49340423	-35.20163333	544913.414817892	6104484.71303017	55	232.505751649562	70	-0.5140625	1.79898210694096
10011355	150.94112467	-31.10453277	875971.802796714	6552126.52013337	56	384.830528711505	12.3	4.09818181818182	0.327270202010459
10060757	148.88256495	-32.41732467	677021.847274968	6411746.11179236	55	379.864157909428	38	14.83	3.82842874645287
10054737	151.63696937	-32.49425071	935823.266833791	6395291.38308842	56	106.789187566862	19.8	3.29333333333333	1.56719140148512
10075475	148.29899685	-35.27594716	618139.693358046	6095581.25041666	55	332.539370955832	15	0.32	0
10025863	149.55755657	-32.79565729	739498.615996446	6368469.68951594	55	645.617930850613	18.3	5.2	1.07082522694727
10019575	147.62899918	-34.60678122	557670.854312991	6170382.19988941	55	293.933398999353	89.9	59.8	0
10002064	148.73258455	-34.00483085	660000.575597781	6235955.19773898	55	437.027581108457	21.3	8.76666666666667	3.40032678168176
10040427	150.57057664	-31.00509209	840955.081779495	6564356.80307058	56	431.425364720006	30.4	21.1433333333333	2.72246620221854
10017397	148.27398467	-34.35622215	617159.883034531	6197610.52739685	55	490.432433599993	30.5	11.2333333333333	1.54721972870336
10040885	150.3030646	-29.04620664	821669.925861402	6782390.16830841	56	282.128264061617	143.9	45.0146153846154	7.70066891738295
10014748	147.24189033	-33.18091293	522550.185383864	6328630.68878682	55	194.572311918879	108.8	6.96566666666667	0.566860849082226
10025808	149.49281034	-30.2542658	739848.03901759	6650409.50772716	55	197.641556183443	96.3	22.3812741312741	2.70562140361106
10001834	148.71256114	-31.73482479	662235.247088885	6487680.82125812	55	291.342493786119	58.2	10.6145045045045	0.377578197231718
10008464	147.35939612	-35.08701061	532760.810057669	6117248.65808877	55	180.335000030363	38.1	8.24284671532847	0.852481092459041
10054770	150.02919275	-30.59509531	790465.445204788	6611359.94647432	56	235.825727198435	74.1	9.23911764705882	0.570823455660083
10067148	150.29891503	-30.94898294	815184.5835472	6571382.43089837	56	266.65748941214	128	10.7576470588235	3.54241234471233
10062545	148.95309361	-29.81593566	688736.627156931	6700010.33865874	55	157.30610345342	129.4	31.8964545454546	1.48066176013764
10052439	150.09919358	-30.76953943	796646.385595306	6591831.48428686	56	246.907340414824	82	9.30442857142857	1.14841709162069
10017045	151.1974555	-28.8875472	909470.235683044	6797218.98529598	56	284.775332337279	19.8	8.25066666666667	0.509247374945506
10025770	147.97991049	-33.02707953	591513.00702511	6345284.46324315	55	283.804991849152	11.5	1.8	0
10088050	148.45175739	-34.02677602	634029.972513796	6233924.84251877	55	440.781897704644	5.9	5.19	0
10123417	147.59860233	-34.90061594	554689.762173572	6137814.69846196	55	349.351252800023	7	1.73	0
10125244	150.50720358	-31.66458967	832568.283738235	6491393.67173596	56	333.5015208	3	1.805	0.551166943856396
10122888	150.58854058	-31.69526586	840173.433736305	6487739.4282713	56	349.792888820176	5.11	3.01	0.859386673474435
10034580	147.40205938	-34.65539394	536841.840375501	6165097.84682261	55	346.243695279062	45.7	3.6425	0.0258602010819716
10058653	148.61729115	-32.32315909	652232.294422966	6422594.64929229	55	264.2790908	52	11.6932456140351	1.55295445398923
10047396	147.44097825	-33.32858874	541041.137929879	6312197.93742667	55	206.348038800001	122	4.07037735849057	0.504141198640428
10019385	148.81706264	-33.77766712	668248.562704505	6261011.83291573	55	425.462016700979	47	30.0733333333333	4.34422477421334
10018042	148.49201317	-32.09899286	640783.972209775	6447617.4235755	55	264.431796251826	22.4	22.705	0.603800463729534
10042990	149.27509542	-35.56899623	706176.527689376	6061472.64118558	55	865.775900136291	25.9	4.13	0.24
10077439	147.55206079	-34.98261649	550387.381468803	6128745.52110696	55	314.265929254621	28.7	1.8	0.2
10003341	149.15593315	-35.74649785	694943.822988404	6042024.79226469	55	803.507160490208	68.6	1.735	0.135
10040658	148.66090005	-32.19232513	656562.085503878	6437037.02672856	55	268.820906878898	33.5	15.2	0
10136608	149.84228182	-29.47593419	775619.103328741	6735917.44786148	55	210.446788150669	865	10.9725	0.307845334543176
10003543	150.26639763	-28.86704055	818645.986806643	6802356.92697636	56	233.148102031344	175.9	18.1811111111111	5.08529130476524
10036902	148.92478806	-32.63399209	680558.717845705	6387651.64495416	55	332.257491221224	9.8	5.04133333333333	0.817066840731052
10057376	148.99006101	-32.21260104	687553.274364926	6434261.99434783	55	347.327229375738	39.3	10.37	1.67
10024104	147.40095033	-34.83706174	536659.86431082	6144952.6514799	55	347.460402197059	61	1.28	0
10020678	150.37502601	-31.0514824	822114.995532636	6559795.42469915	56	270.162061375974	7.6	6.19075471698113	0.468803571757772
10002497	148.47620546	-34.56066633	635427.590881609	6174685.78951788	55	439.905055268785	42.7	1.2	0
10034899	147.42589982	-30.08038918	541044.093759897	6672230.36063918	55	125.392021599998	76.2	-2.5875	4.14929135515934
10076849	150.30197015	-30.91787183	815578.964359873	6574824.34592628	56	266.447178799999	162.5	9.08485294117647	1.47084458795044
10008078	149.81390901	-29.34176497	773225.623718769	6750859.41407989	55	203.086535149468	78.4	17.683184079602	2.10967584007456
10056731	149.44585037	-29.39749601	737346.139142149	6745486.27152863	55	181.398163402283	84.4	16.1928662420382	1.09005349658671
10013195	148.81034648	-32.75454894	669593.521886956	6374473.35314032	55	509.987098718151	30.5	16.8733333333333	6.03108797997693
10084340	148.0909353	-34.76650218	599833.741392556	6152308.44743948	55	291.117847846577	18.3	9.065	1.035
10079204	149.60029705	-30.16360978	750423.091569268	6660228.57068224	55	199.071333906146	118.9	22.7961764705882	11.3775088877076
10000111	149.61169622	-30.12037631	751631.062592255	6664996.66303056	55	197.903546399999	57.9	18.2041960784314	0.970123521943344
10008004	147.10753754	-33.19810343	510023.201374694	6326745.7914407	55	189.382603399777	79.6	5.29373015873016	0.541612428239774
10016281	148.25870934	-34.6242787	615385.168902291	6167901.49843427	55	453.800861724029	22.9	1.5	0.1
10002223	150.51613504	-31.15148131	835238.275926288	6548284.5543263	56	296.113962	137.2	7.58014814814815	0.585020398739236
10002717	147.46930294	-35.09793154	542773.748069379	6115995.88823409	55	184.405262347046	51.8	8.68729857819905	1.13748821188533
10049022	147.92385728	-33.43336986	585879.989081729	6300286.4601399	55	234.17666515731	79.2	9.74603960396039	0.703214795021035
10069659	150.45863408	-30.95759316	830423.343424488	6569963.7920553	56	283.4639104	32.06	8.34862385321101	0.449600164651747
10063398	146.54598287	-35.96374402	459061.659684654	6019977.59607918	55	141.493644050705	98	4.32929203539823	0.263273191043839
10088547	149.11175074	-34.52871843	693814.882013432	6177193.17763679	55	499.176742922494	2.1	1.33	0
10130509	150.02768393	-31.01384518	789062.850073382	6564926.20935454	56	338.251845642854	7.7	6.128	0.604463398395635
10125720	150.50783237	-31.66078717	832641.515016759	6491813.56535507	56	333.049424545512	3	1.14	0.514816825323691
10033259	150.28639804	-29.03870671	820069.081623454	6783267.22129388	56	278.836196578333	70.7	20.6116666666667	0.0831497978884423
10022322	149.31614167	-29.9776	723467.35193899	6681439.11944521	55	179.416845124804	97.5	32.1157818181818	3.03356130759577
10011520	147.40983751	-34.70567193	537531.884143625	6159519.57995834	55	346.537409241122	61	33.76	0
10050012	148.92812058	-32.53538049	681069.615464736	6398579.95868897	55	294.573383884549	42	11.2971052631579	0.344264340715225
10053075	147.48061347	-33.44154147	544672.153245552	6299658.73534939	55	208.826383599998	124	1.11096153846154	0.432938348850417
10126371	147.9121027	-34.3188777	583915.963793237	6202109.97528558	55	278.856971999999	72.5	28.9295555555556	0.255742540289214
10011005	148.41118179	-32.14454889	633090.003676449	6442669.82658192	55	249.908521608927	14.7	14.6	0.243310501211929
10122264	147.39426283	-34.91795216	536013.109248635	6135984.74246816	55	297.216601739819	10	-2.35974025974026	0.665441897950516
10119832	149.62169269	-35.13328128	738873.610154399	6109030.03847785	55	801.494757002709	12.4	6.0884375	0.353863580485121
10001057	146.49345851	-34.2478999	453358.091364217	6210240.78514812	55	150.004737722656	64.9	29.45	0
10004866	147.05731816	-32.68900304	505373.129941155	6383187.89859672	55	264.368658458053	68.9	38.25	7.48342613157013
10046643	151.57419189	-32.37369502	930491.72713041	6408928.78065161	56	129.364444740854	25.9	4.7	0.455265490309409
10031819	150.85946301	-31.29731182	867428.442935404	6531013.06029895	56	485.412005553612	21.3	3.83	0.849745059807156
10001694	148.78617986	-32.71260436	667407.70488949	6379162.54216713	55	500.0208759969	14.9	7.73666666666667	1.5193492759146
10013919	150.41834097	-29.14065024	832598.921407903	6771596.32151251	56	361.464675558468	114.9	20.68	1.09636672696685
10036943	147.45925918	-33.01427704	542895.356216281	6347036.6311801	55	234.82054448458	59.1	15.125	5.69566721289086
10042911	148.45701805	-32.58121582	636754.158557016	6394201.4895609	55	443.719554256103	22.9	7.04333333333333	3.12176588203251
10000044	149.54419775	-30.16815443	745007.37635302	6659846.72331376	55	195.545356202869	13.9	12.9426666666667	0.594165708274122
10043666	149.43613768	-29.31537808	736593.176416699	6754608.75051903	55	180.3453696	74	13.3924223602485	2.4089003641639
10015479	152.5241749	-31.7933499	1023317.65347311	6469152.58248417	56	10.0875998207257	20.1	4.606	0.532976547326428
10018149	147.35039656	-34.91456261	532007.534363005	6136375.53253496	55	257.376551222576	68.3	34.4	0
10030831	148.59173701	-32.46288166	649596.058612817	6407139.95704694	55	307.825141399794	50.3	18.6566666666667	3.25987048140805
10048820	150.53725024	-31.45148193	836183.880384667	6514941.80238718	56	324.62754497355	83.8	18.3021428571429	3.44325412649021
10058045	148.49569425	-33.60847808	638760.739261277	6280251.17437767	55	268.983310000001	53	12.1246218487395	1.01239029069776
10004410	148.71200572	-31.74454702	662165.676783741	6486603.84057538	55	293.404763924717	100	10.6948453608247	0.325643260006647
10010812	147.33012184	-35.10539719	530085.543062041	6115218.84224501	55	178.195391143466	90.8	5.96647058823529	1.27233431222935
10011329	152.70860234	-31.61174301	1041874.13411902	6488419.84522902	56	16.0922049352965	12.1	5.325	0.197209702263014
10018172	148.78785376	-33.46955255	666134.227117041	6295226.68685221	55	468.453690221138	53.3	11.9833333333333	2.33107033117598
10041845	147.66708078	-34.15042908	561495.178211481	6220963.57243267	55	231.5514896	91	36.2839622641509	0.195470787496968
10043572	151.08392225	-32.56064323	883520.182151138	6390054.70944348	56	56.7189963600151	15.9	11.1	0
10073956	148.69788444	-33.84020631	657097.737424479	6254264.93010433	55	302.532339396862	7	6.95	0.441588043316392
10059142	151.9547391	-32.30452708	966699.211780731	6415008.26818705	56	71.9997888591404	7	4.9	0
10142178	147.22345683	-35.11123168	520363.191011715	6114598.81263726	55	188.206975833488	4.2	4.434	0.0830903123113639
10121603	150.53222261	-31.29559792	836261.476610575	6532249.22259715	56	297.687286701212	3	2.75	0
10123003	150.60441616	-31.60773196	842000.233356613	6497400.32875483	56	343.270696556379	5	4.25	1.17773794481908
10038464	149.85920135	-31.00954157	772983.056074605	6565829.76891549	55	279.82634188172	31.4	16.8714705882353	0.671276800770439
10068514	150.05058289	-30.74370635	792069.452686795	6594824.20893518	56	246.174815200001	89	9.50833333333333	1.07395979741546
10073962	148.29703968	-34.32038858	619330.981192141	6201557.42360057	55	445.031211044976	6.5	5.2648275862069	0.322625230319951
10137392	146.89402731	-35.63540524	490405.162601603	6056484.03537865	55	224.866863729689	6.5	3.31285714285714	0.468270809489987
10117881	147.38215774	-35.4445824	534682.944041204	6077585.54814914	55	312.282362719903	14.7	0.525	0.075
10039352	148.03479909	-32.07788482	597661.923823918	6450462.91569091	55	222	63.1	29.5695833333333	0.801064287717007
10053271	149.75227482	-32.61204417	758267.292894305	6388375.82357623	55	546.37669002846	16.8	7.82333333333333	1.40793781428332
10043077	150.19169478	-30.93898362	804967.246307897	6572790.28524666	56	262.38439593259	43.5	9.8	0
10062447	148.6734944	-32.2226999	657696.978939814	6433651.06540567	55	328.814276920201	32	17	0
10006611	146.60458464	-35.47929542	464129.261496189	6073730.94680042	55	182.206210685242	79.9	43.33	0
10027406	148.56034834	-32.4153817	646722.693803828	6412449.74205505	55	324.053530658524	41.8	22.3366666666667	3.28188292837443
10031603	147.46206811	-35.30428584	542007.947594901	6093114.05002002	55	239.6169216942	45.7	7.6	0
10054016	147.34065379	-33.26372295	531727.523384054	6319424.35201432	55	200.908785755719	26.3	8.685	7.51935336315564
10018265	147.80483101	-34.84094791	573584.836601466	6144299.70466844	55	257.443264113618	54.3	30.675	2.575
10055826	147.45761874	-35.0387285	541738.934865896	6122566.3792443	55	226.523726380986	91.4	42.86	0
10054652	147.07070272	-33.07609828	506599.07850836	6340274.51995847	55	187	55.2	7.56032786885246	0.575925391380205
10011045	147.39360449	-35.11721039	535865.865167616	6113887.75513651	55	180.883720387424	84.4	9.26179775280899	2.10095380254883
10024984	147.60428652	-35.24178366	554979.795074723	6099976.20981027	55	277.462933752174	53.3	-0.5	0
10063389	147.8631483	-33.47177583	580201.060007171	6296076.76332023	55	228.1130996	60.9	6.29268041237113	0.598805538652975
10045274	146.51818514	-34.70928949	455878.481764804	6159089.21761431	55	143.229477600001	48.4	7.56931034482759	5.38194166413014
10049366	150.23920654	-32.06676258	805810.05667921	6447571.72540312	56	390.672282707394	8	15.15	0
10085554	147.11513569	-35.67345991	510419.518142047	6052262.52399522	55	226.316282799997	31	7.9725	0.504746223363781
10089860	148.48620122	-34.01733134	637225.384823043	6234926.55053	55	385.501801267084	9.06	3.65	0
10090982	148.46870142	-34.00705359	635625.787621196	6236089.58746167	55	427.316219552128	8.3	1.99272727272727	1.70500381715964
10137740	150.31195419	-29.15231756	822204.995983531	6770599.08248786	56	300.286689285797	266	34.012	2.00481819624623
10146415	150.35028616	-29.06648413	826207.449097255	6780011.67237345	56	285.885477959145	73.8	31.986	0.0332264954516713
10142254	149.83374177	-30.78371876	771187.827943116	6590933.07178274	55	302.390653059172	2.9	2.69	0
10014744	147.24492302	-33.14892123	522841.202070781	6332176.74143411	55	196.779119599997	131.7	6.81560975609756	0.619383572845876
10058545	150.46475006	-31.34620441	829657.865395933	6526839.83097388	56	301.495485199999	79.3	12.4376470588235	2.22345261305281
10045524	146.69986937	-36.01790933	472956.01884652	6014023.48529818	55	147.73086172159	103	4.42660714285714	0.412891704868213
10060797	149.91530888	-30.84954113	778806.522784636	6583433.30306788	55	260.18087816995	114	19.7215873015873	1.1104642334659
10065750	150.10585984	-30.74842828	797349.731711076	6594154.99217145	56	247.018325601526	124	10.236	1.45153390131497
10134561	150.1970888	-31.3101888	804294.200485638	6531605.79548918	56	297.79157368832	12	2.54	0
10116179	147.37759327	-35.45813103	534262.947259063	6076084.52634108	55	319.592160319375	2.8	1.52361111111111	0.234356717393921
10116557	147.48911709	-35.20119987	544523.399991908	6104534.71319226	55	246.502653904053	57	1.55	0
10073049	148.65090132	-32.28121426	655467.948425495	6427196.71012805	55	287.902758269743	30	2.5	0
10023390	147.80705384	-34.89372567	573740.938335763	6138445.1435785	55	247.399849888663	70.7	33.12	0
10009269	148.47423969	-32.53954898	638434.697621713	6398798.73064261	55	395.097946000007	24.4	20.5666666666667	0.779244648504063
10007487	148.93673019	-32.35593522	682239.23242452	6418461.703046	55	373.213600319407	15.2	7.48	2.68094510698497
10020080	146.84236281	-35.69901726	485738.73935426	6049422.64588154	55	195.471219808752	20.1	8.25	1.82252571998312
10055306	150.12641557	-30.78592818	799202.436308072	6589941.43782057	56	250.481250000001	121	10.8817333333333	0.67220705804751
10127082	149.80785	-28.6670416	774415.921511586	6825675.09971831	55	193.481772928	34	25.9568181818182	0.114629298318789
10058571	149.88448219	-31.27065244	774643.229977642	6536811.90737526	55	328.9565856	74	6.85	0.259358182185692
10090102	147.96136769	-31.79004099	591014.547968926	6482434.01669113	55	203.851743148915	31	6.1724	0.604690201673551
10098171	147.84063389	-31.58336687	579760.610730156	6505436.96908226	55	189.379093686458	15	4.66981481481482	0.881468662371774
10033984	148.48120489	-34.50872167	635970.722573091	6180439.79030412	55	480.909268570882	16.8	3.75	3.65
10054833	149.26508982	-35.15594068	706318.555428577	6107314.50602663	55	624.736958745294	16	6.6795	0.406315798090325
10014857	147.69232636	-34.01400076	563924.934249714	6236075.59131421	55	233.489995608635	123.4	35.0733333333333	2.14073715237428
10001329	148.63340056	-32.19482533	653965.370329442	6436799.55865626	55	262.952726764787	18.3	13.5861363636364	0.158275018259227
10024868	148.31591647	-33.40760801	622363.354415792	6302750.35896911	55	342.577212669421	61.4	16.9633333333333	0.496006272361774
10038673	148.21871083	-34.82816856	611444.306397685	6145335.14815033	55	388.944362958083	21.8	4.07333333333333	1.09365848823519
10066962	149.9494835	-31.55731899	779981.014278113	6504856.87285973	55	406.039760320031	45.7	10.6422222222222	0.913187674246133
10053118	149.33394346	-32.09065498	720262.983026702	6447131.65970461	55	397.613546811968	53.3	31.0533333333333	0.504667107001129
10044484	148.6291611	-34.7129388	649188.085709743	6157582.13577967	55	486.315830167428	14.3	2.3	0
10003255	146.87373655	-34.85178805	488457.511435132	6143385.60858453	55	160.321923209525	18.6	9.91581818181818	0.975421943028836
10026457	147.94840662	-31.56566332	590003.659663973	6507315.64215826	55	193.000741879657	315.8	-7.04	0
10066988	150.25947137	-30.94592748	811424.046433154	6571832.40980478	56	263.007191649966	136.3	10.6559420289855	1.73037008594131
10047583	149.47781019	-30.19259925	738553.256319373	6657277.64084067	55	194.638649410644	131.1	14.7432105263158	2.00577133290143
10017711	147.70566235	-34.39372436	564864.789199631	6193961.60211297	55	271.111653790655	73.2	38.54	7.53882395779784
10024846	147.37596972	-33.25513095	535020.19461904	6320365.62725121	55	204.339241821609	136.6	5.65322314049587	0.653155360855999
10011084	149.54808663	-30.17565441	745363.402588409	6659006.86161844	55	196.422097449848	125	18.8454307116105	7.00542011279906
10027741	150.42252622	-31.1687044	826249.191867633	6546654.22473783	56	278.796853599998	58.2	9.70307692307692	1.59355135378806
10046397	147.26372911	-34.72372881	524146.354187864	6157562.00742854	55	235.033675625721	106.7	55.01	0
10037526	150.60669344	-31.4659258	842735.083079416	6513124.39011063	56	341.48253126154	91.4	16.96	2.27250866932866
10003294	152.70999123	-31.61452078	1041989.99500812	6488104.35676474	56	19.4504920789529	13.7	6.07333333333333	0.336831642746871
10000817	148.8009027	-32.4386694	669301.951253801	6409511.93634859	55	282.145074670816	56.3	12.234	0.576568006974604
10055580	150.34863465	-30.82314915	820356.640292938	6585197.12114423	56	307.703927635885	93.4	24.6286734693878	1.25633548567309
10127159	149.855575	-30.8927027	772969.073716873	6578794.88890998	55	276.180862756002	137	26.775	0.475108646318346
10126144	147.5985499	-33.7555388	555433.011715724	6264787.96731626	55	209.562727520512	92	10.3106976744186	0.0799242475312023
10025003	147.9888194	-33.0195527	592352.885553872	6346111.15047903	55	293.909767145086	8	5.2225	0.11008519428152
10023727	151.0392	-28.804	894333.861108549	6807024.96517005	56	268.411680000001	92	20.8214285714286	1.52605400177272
10086494	149.1339506	-32.56399079	700339.104247006	6395038.77506877	55	479.010476400006	53.4	5.16333333333333	1.33297495183601
10035076	147.77817502	-35.37622865	570683.925641166	6084955.40582608	55	256.658733295558	6	2.415	0.285
10072565	148.4823124	-34.01677579	636867.180092545	6234993.36213468	55	387.007849207651	3.34	2.63	0
10088599	148.4575907	-34.02233145	634575.579750162	6234410.0562427	55	424.965177999995	6.92	5.84636363636364	1.40530341419581
10092815	148.45814622	-34.01955366	634631.260666	6234717.36033249	55	426.0913955061	7.28	2.324	0.734441284242655
10118156	150.41256975	-31.21507768	825140.717510954	6541539.84192088	56	280.920197734624	5.45	3.12	0
10043359	147.46872873	-34.96817269	542788.992413829	6130386.14188894	55	234.818324715642	78	37.78	0
10073423	148.26896315	-32.23510549	619557.740767082	6432797.89030226	55	240.425317600001	17.1	14.4097222222222	0.46610970401059
10052409	148.69367826	-32.27288071	659511.409971003	6428057.81629069	55	340.022730045286	65.2	30.4	0
10002138	149.44449912	-32.30871071	730149.182767521	6422720.1514448	55	473.412484230595	21.6	5.8025	1.29731212512641
10021530	148.69477654	-31.14954765	661551.632041484	6552588.09064117	55	238.834912182686	235.9	-16.4566666666667	6.68983474301786
10043482	148.22704325	-34.63511221	612467.572237914	6166735.86416582	55	484.093840208486	29.6	8.6	0.5
10117824	150.27381095	-28.91756079	819214.770813246	6796734.94003054	56	249.755912668336	542	17.92	0
10138728	150.51123556	-31.66285573	832957.02528717	6491573.70387372	56	333.0853752	10	2.166	0.824769058585493
10038872	148.66535674	-33.50844155	654680.842171045	6291103.64580663	55	355.449119375386	59.7	8.8	0.102567051239665
10000387	147.58594541	-34.72094892	553649.703841856	6157745.672068	55	272.45949053158	49.7	36.58	1.92
10014747	147.24189033	-33.18091293	522550.185383864	6328630.68878682	55	194.572311918879	108.8	6.24449152542373	0.548478013491985
10046951	150.50586005	-31.32898178	833632.440342377	6528626.28241027	56	301.176511190402	55.5	6.31806451612903	1.85283726520208
10052872	150.10391488	-30.7020393	797305.969028289	6599304.63616823	56	244.315074188442	74.7	9.84312741312741	0.874912387881551
10037531	147.44777558	-35.10162907	540809.819987572	6115594.86399023	55	184.066312790421	82.3	12.7116981132075	2.81940696015626
10038565	150.55752802	-31.48175964	838003.230862238	6511520.68702628	56	330.257408614498	76.2	13.365037593985	1.65021239191697
10039105	149.46392088	-30.11482159	737402.017464572	6665929.24240951	55	191.19680978302	60.4	19.3541552511416	1.95571743334599
10015542	148.05203197	-33.38177487	597853.198433458	6305893.83308097	55	241.625968800001	45.7	5.70282608695652	1.13008592024923
10003484	150.5675383	-32.39092603	835628.554995935	6410629.87207231	56	161.304789811536	15	5.75	4.45
10058129	150.43724615	-31.01731539	828174.013517235	6563402.81073791	56	275.439755569222	86	15.8669841269841	6.36334197283472
10051287	150.46252273	-30.9370376	830866.00749097	6572232.25643163	56	286.172070549065	121.6	11.1828181818182	0.896621062979513
10049422	148.15478866	-32.04694023	609023.604362941	6453778.29488474	55	224.064725054199	111.5	16.8583783783784	3.59367200109086
10018787	147.97300574	-33.03209441	590863.005865537	6344734.4681862	55	277.780699937763	15.2	1.53567567567568	0.311400850044323
10050646	147.95536815	-33.46038648	588781.75292292	6297264.54483011	55	235.010823259221	25.3	8.3	0
10071077	151.30250763	-33.3709341	900381.719087049	6299311.66949683	56	244.782604728482	38	24.52	0
10136159	150.5191711	-28.93092773	843110.221322229	6794565.4770401	56	309.139477837688	381	67.725	1.04253297309965
10120560	150.50913835	-31.66123655	832763.824183292	6491759.72758513	56	332.941415137487	3	1.208	0.50822829515878
10005768	148.25646138	-32.02482781	618651.695457086	6456122.36580396	55	235.203509424318	50.3	18.0838461538462	0.970432405299018
10005927	146.65484608	-34.33873196	468252.788861673	6200231.11674274	55	166.864217744723	61	32.6	0
10048502	148.54617357	-31.57954833	646714.968502041	6505129.8169608	55	259.091599200001	91	25.3882142857143	0.646905013845754
10128142	150.93198751	-29.69259747	880547.598792975	6708801.98610915	56	678.525764938256	90	1.14333333333333	0.294882274061286
10104249	151.95196111	-32.2911938	966505.800303898	6416500.74770688	56	68.8037325753262	7.5	4.24	0
10011224	149.08144915	-32.25982306	696066.254838799	6428862.86603204	55	441.452691600014	20.4	10.5475	2.79584848480743
10017058	148.6236583	-32.2854527	652895.016872079	6426765.97781162	55	265.283242456117	13.7	12.77	0.241062463090194
10045318	149.11088186	-31.25898938	700992.030150929	6539773.18766071	55	711.925153021037	18.6	3.45333333333333	0.743026842643581
10054719	151.57641512	-32.5992511	929624.746999393	6383882.72392398	56	51.2939876830286	60	1.18	0
10022204	148.5334021	-32.17954815	644562.591243446	6438632.07325419	55	255.089289439665	21.3	16.4003125	0.428554870866906
10000395	148.15814079	-33.32788572	607789.677298267	6311764.06050107	55	261.200800066121	79.6	61.7666666666667	2.67124606795322
10027453	147.40289493	-34.85289517	536830.61029958	6143196.10147305	55	344.650043513731	15.2	-0.2	0
10034117	148.66951552	-32.77149363	656369.197210348	6372811.45885111	55	410.168141234264	24.4	7.73	5.69389731788927
10048599	149.02311583	-32.19426754	690707.351645764	6436236.54924023	55	352.201137740838	44.2	6.62333333333333	4.30736062520374
10005669	152.90718415	-28.67313627	1077715.74423847	6813905.2366855	56	63.7236476	61.3	8.37	0
10014627	152.9753166	-28.5660916	1084988.4000301	6825465.96288953	56	70.4092035038886	21.5	15.8539285714286	0.520620092401595
10018110	153.58189759	-28.78674276	1143150.81712868	6797801.66934282	56	8.51251387714338	36.6	4.52	0.222441003414388
10012849	146.86900229	-33.65845136	487854.439598975	6275705.51171503	55	251.046717388044	119.8	1.33	0
10073620	148.94367788	-32.75815957	682078.608528829	6373851.49491969	55	427.443977312514	15.9	11.3233333333333	0.458281815286427
10057820	148.77839382	-31.80287979	668349.293791158	6480036.10256766	55	306.291557638841	82.7	7.78052631578947	0.408969269435452
10055442	147.16039591	-35.05380943	514626.81065722	6120977.8890162	55	171.82242212339	77.7	6.56	0.609799656692077
10057566	148.98003785	-29.86760212	691242.382643619	6694239.21329437	55	158.081071401031	89.9	30.7167826086956	1.26402294133425
10039056	150.26002541	-30.84259419	811812.191221603	6583291.42199059	56	269.794795600002	77.5	14.4414473684211	1.48870723143072
10126061	150.2848277	-28.6903138	820986.426144022	6821903.77336789	56	216.787602175456	61	12.8757627118644	0.637556786144377
10102900	149.06286249	-34.52177423	689342.972199263	6178056.09127916	55	521.450358215772	7.1	0.2	0
10118975	146.79347439	-35.69040659	481313.844615505	6050369.44657987	55	183.111860111546	5.8	3.40033333333333	0.342515044276241
10136454	150.29806682	-29.3248174	820314.735953729	6751508.25076386	56	331.443257676742	109.7	36.26	0.00816496580927854
10126720	150.47290315	-31.52888228	829792.623869731	6506551.59978204	56	314.919214024177	3	2.51125	1.15217660864123
10116646	150.49987377	-31.59218149	832130.468899489	6499448.24066708	56	319.5617788	2.62	2.10333333333333	0.244040069569642
10121605	150.50436996	-31.65857307	832320.890371263	6492069.74131512	56	333.896480043488	3	1.57555555555556	0.61795560989643
10011220	147.79954028	-33.57427657	574203.052748423	6284759.43040001	55	245.319713982742	52.7	24.2666666666667	2.23954360429878
10013020	152.6879222	-31.8194055	1038700.32264556	6465454.84081024	56	4.95988338144189	34.1	1.2852	0.194445262220503
10116551	146.76041938	-35.6887402	478322.616330587	6050547.47184328	55	180.574966285813	11.8	5.75176470588235	0.268793279286554
10117625	147.37268826	-35.46986807	533812.950219268	6074784.5147231	55	328.952061030948	8.2	4.275	0.575
10116556	147.48911709	-35.20119987	544523.399991908	6104534.71319226	55	246.502653904053	57	1.45	0
10034229	149.2317557	-35.04232957	703564.150127265	6119985.67220641	55	613.735919766138	61	39.6544303797468	0.283650466111325
10054681	148.914816	-34.95205479	674843.264168679	6130599.71997072	55	581.914253152611	47.2	6.22388888888889	0.315450393274892
10030583	151.24973999	-33.94804416	892829.545174001	6235460.17239525	56	25.3736416534094	4.9	4.62	0
10082609	147.96981498	-33.61316481	589965.91523399	6280312.66928812	55	240.695315930609	89.9	30.9166666666667	1.19047142856191
10158936	149.8213	-35.6357	755474.807827329	6052790.08952236	55	185.201216000142	26	5.57	0
10014754	147.42108783	-33.21902216	539238.935317133	6324352.81710509	55	206.013275002192	39.6	4.486	0.747404100128497
10009207	147.48456116	-34.92095022	544259.672782488	6135616.06021319	55	232.033249592776	38.1	17.85	0
10159097	151.203955	-33.30659685	891492.47873187	6306827.58885133	56	283.308413216793	150	60	0
10159150	151.2204069	-33.24319947	893310.544558385	6313801.77240344	56	313.141152006545	100	31.7	0
10026409	148.70255464	-31.18288085	662236.328034869	6548881.7010069	55	249.805185978874	272.5	-12.01	2.90653860574166
10091558	150.58382224	-32.45083434	836938.197861867	6403932.17130469	56	197.420209678221	7.2	5.8	0
10080328	150.26113785	-30.93592745	811615.843257022	6572936.83984414	56	262.836542000003	65.8	8.07268907563025	0.997474708492571
10051090	147.91041711	-34.04296405	584034.02552007	6232706.46332152	55	266.663993017505	96	6.52190476190476	1.80875810867335
10069249	149.65419048	-29.45093238	757435.868919142	6739120.1578856	55	195.610137075709	84	14.7015517241379	1.01596418457351
10158033	148.62506	-32.28119	653034.187125848	6427236.56982231	55	268.648244480004	61	21.3867164179104	5.32982149591219
10015343	151.2277222	-33.9101361	890966.509780013	6239751.93191984	56	32.7640155057922	7.15	3.12478260869565	0.327618144175799
10008556	150.636422	-31.95842659	843736.578271108	6458393.93417878	56	374.027515390598	61	13.0466666666667	3.71466762383333
10040479	149.24589299	-32.5534346	710875.386307444	6395992.98005078	55	377.658221718201	32	3.61666666666667	0.28963578661638
10014713	149.8625383	-31.29009701	772497.069700667	6534710.07806193	55	337.2932572	36.5	22.1326530612245	4.69316253649063
10014096	150.87419936	-32.25092285	865059.344189919	6425158.5355372	56	149.245479304111	12.7	7.51444444444444	1.10209004583827
10012057	148.12785251	-32.01260652	606520.155477322	6457611.15493368	55	221.144916400001	26.5	22.3616666666667	1.16706778818637
10048545	147.88617726	-30.94344145	584651.344838374	6576329.52008688	55	151.513365014899	370	-29.58	0
10023510	146.99896764	-30.80622485	499901.245932451	6591872.89728064	55	142.623883200001	226	-12.835	1.94775297886222
10111096	147.6607916	-33.49753533	561380.150902582	6293358.6854071	55	213.837631151917	17	6.15	0
10014501	147.09621853	-33.48289274	508939.053460271	6295173.30129963	55	236.863398605619	75.3	7.89	0
10013915	150.08308084	-30.60120608	795616.525662682	6610541.8043644	56	283.232697030827	34.8	20.86	0.0326598632371083
10010613	147.17568257	-35.28123307	515976.289778785	6095754.38529573	55	230.140897315315	79.3	60	0
10000587	148.40481813	-34.63066697	628769.914969753	6167016.09762879	55	403.707360775129	16.5	9.5	1.8
10032958	150.1175258	-30.70370589	798605.158922689	6599083.62054724	56	245.6583892	143.9	9.26311538461538	0.945652352242501
10047575	150.45975113	-31.40676027	828970.525285608	6520137.66333828	56	309.981368	61	16.2520625	3.43439115726409
10061901	149.24475837	-30.24065605	716004.891373874	6652415.77615479	55	179.572420012394	59.7	18.3745962732919	0.375696444448447
10056124	147.68803869	-33.38441792	563994.146717193	6305883.69756706	55	220.532788345113	108.2	5.7844	1.22993277865093
10045526	148.24062326	-32.27638077	616834.575647159	6428253.38456024	55	241.915188053427	85	19.90375	0.594248913194911
10006295	147.97562538	-33.02688759	591113.005900264	6345309.46576692	55	282.167754916677	11.5	2.1575	0.41583500333666
10109896	148.08021719	-34.59882182	599052.380662257	6170914.36342579	55	391.728145679328	5	1.08272727272727	0.12125037275226
10140727	150.32157662	-29.20301182	822982.609961067	6764951.01259043	56	331.737811373368	221.5	49.8366666666667	0.115566238822399
10130343	150.50551734	-31.65903742	832428.102061051	6492014.73098728	56	333.561634686494	3	1.382	0.577058056004766
10002125	147.37484079	-34.92456238	534236.289457524	6135258.5139998	55	274.853469554761	38.1	1.49	0
10013986	149.54364249	-30.20259885	744868.590286194	6656029.21569208	55	199.138676294034	120.4	13.2693227091633	3.9860995448079
10041365	150.0366945	-30.76120656	790686.504056595	6592919.67096087	56	247.08165713075	141.5	11.1494285714286	0.511426256978003
10129479	150.6694666	-28.8157972	858169.604126819	6806889.17228323	56	248.726435938688	36	7.34603448275862	0.192622013773737
10012289	148.28646332	-32.28010538	621146.878618024	6427789.62643301	55	244.335679507127	31.1	19.735	0.0994568583189046
10124560	149.63219064	-35.01137283	740187.615345626	6122529.00655027	55	737.353678422307	14	8.1934375	0.334024787394214
10035887	150.80697259	-31.77564659	860580.757125543	6478117.80326645	56	530.603376063704	65	9.12	12.6430692476155
10052406	147.41762779	-35.48539958	537882.921825784	6073045.66041558	55	343.818169382461	4	2.9	0.2
10057519	148.9446694	-32.6975083	682294.961207585	6380574.92258201	55	334.131722380167	10	7.2475	0.56069711074697
10042280	150.90641672	-31.84981233	869709.935346372	6469554.18033578	56	439.410818367962	85.3	4.79333333333333	1.98629191096262
10067163	149.11645585	-33.10871708	697485.910060494	6334667.655389	55	909.727192427327	45.7	35.475	0.884999999999998
10001483	149.0208974	-32.57315811	689704.241875251	6394229.54695066	55	320.747447902476	32.6	19.79	4.50786719709739
10062306	151.42472885	-31.24202985	921535.689273148	6535122.10486968	56	1094.78031086211	55.8	4.32	0.12675435561221
10098642	150.57764408	-32.41582601	836487.264373151	6407835.59769756	56	164.397251483153	6.4	3.4	1.3
10020775	149.7514146	-29.94315342	765570.266256283	6684329.361423	55	221.472281122223	603.5	-5.66538461538462	1.56334264852156
10017122	148.95839426	-32.16676775	684660.90037673	6439398.5624719	55	315.034418339427	17.7	8.20779411764706	0.934360186230373
10028409	153.4300638	-29.1126416	1126303.9913167	6762390.15690849	56	6.74415936128181	50.9	4.72	0.148189068422742
10011267	150.50778408	-29.19037187	841142.538401555	6765825.37074511	56	392.229113064108	143.9	100	0
10139833	147.71674666	-31.84260898	567816.735437799	6476785.89813522	55	196.810252945503	121	41.21	0.438577245191769
10086271	150.49391741	-31.42676003	832150.46279985	6517816.23163765	56	315.762577388636	14.9	10.3817647058824	0.90576087802802
10049323	149.48590853	-30.00577153	739784.127297517	6677972.73391525	55	184.963221077373	100.6	48.1120465116279	13.7735576629828
10067142	147.7805617	-33.39396463	572591.930428243	6304764.55191835	55	226.963343314446	140.5	4.78755319148936	0.993305984621838
10051134	147.35624292	-35.65706814	532245.824889131	6054028.17746594	55	262.555109211009	60	7.63375	0.507238893069979
10056738	150.48835874	-31.21425942	832368.67432453	6541404.8348747	56	283.503552865635	84	13.2026363636364	2.54152591147084
10067151	147.35679839	-35.65345706	532297.55805492	6054428.49613215	55	261.369590466558	60	7.69926605504587	0.605304846121067
10122094	146.76930707	-35.63123966	479111.811478629	6056926.70267153	55	226.701615299568	10.8	4.02736842105263	0.810632255550945
10130342	150.50625206	-31.6828243	832412.926193711	6489373.79868523	56	337.78623619993	11.33	1.84	0
10132929	150.40114834	-31.6382046	822597.519589179	6494639.25567503	56	340.925484133249	8.5	4.006	0.518463113442027
10133042	150.35881736	-31.58970213	818745.864090181	6500143.70810306	56	335.822951389136	12.81	7.534	1.24004193477479
10125722	150.21910842	-31.32094783	806356.129666503	6530351.41843826	56	298.242520491384	9.5	1.63	0
10124154	150.39225064	-31.25797406	823057.451469926	6536841.47524372	56	316.991187157649	3.9	6.47461538461538	0.301116266443976
10122576	150.45936615	-31.5878016	828299.63435562	6500056.60915569	56	324.26931102553	7.62	2.69111111111111	0.438645502134936
10032963	147.44970896	-35.10610407	540983.78752078	6115097.79617556	55	184.875537789127	84.4	12.3437267080745	2.93502215592086
10049027	150.37614044	-31.31342732	821333.950289751	6530737.74055189	56	294.727439921238	91.4	4.49413461538462	1.54483606958107
10057564	149.1422576	-29.88649011	706874.965631297	6691864.69024965	55	166.518912198361	74.6	34.5374774774775	2.25337963135514
10037896	147.52984318	-35.21317329	548223.57325884	6103187.83843752	55	244.320322800002	48.8	1.88	0
10008541	147.34373022	-34.93234061	531391.8132142	6134406.14373043	55	241.019753096869	137.2	26.68	0
10057761	148.16157174	-33.39911083	608020.958491169	6303863.37755485	55	245.023770971193	117.8	26.88125	6.63180676267788
10029912	147.15567847	-34.989287	514207.775233569	6128133.89726915	55	200.749456398445	78.6	32	0
10013851	149.9344802	-31.15676325	779741.178576264	6549316.18668032	55	304.31159	43.6	9.97943396226415	0.455401191960471
10045414	148.23926293	-34.32761108	614005.290558515	6200822.84570623	55	478.130828312787	22.9	0.9	0
10051554	148.03592614	-33.68399827	596020.348269095	6272399.31092332	55	255.920638247999	129.6	53.5333333333333	2.45673676969177
10015303	148.94923232	-32.64871436	682822.166320046	6385977.40045606	55	369.569846830947	13.7	6.03666666666667	2.09240425242245
10125806	150.51083107	-31.66023249	832928.018732767	6491865.93763568	56	332.673774170743	3	1.437	0.566022084374806
10004905	148.43701517	-32.1989932	635445.976803262	6436601.86431742	55	250.370313306212	13.4	9.584	0.708182308320521
10034701	150.80253382	-32.25870137	858271.469618061	6424537.41793675	56	232.121849100757	15.5	7.78666666666667	3.10184174680499
10063547	150.50028172	-28.76676157	841804.654629836	6812826.22122776	56	240.318177200807	320	6.94285714285714	6.43359422825823
10046946	147.38067245	-34.80511721	534819.238208694	6148502.32571117	55	306.484568011	61	17.85	0
10022735	147.67729929	-31.54788704	564287.145494036	6509477.02244823	55	186	306	-1.52666666666667	1.15494107593803
10011369	153.3676499	-28.9480722	1121202.10194875	6781015.54316361	56	11.5092088719652	42.5	2.03923076923077	0.320095215124441
10032390	147.38674396	-34.67546357	535429.892725877	6162877.7991519	55	336.244510075468	4.75	0.9025	0.0613901457890434
10024221	148.08313892	-33.01344101	601169.448592975	6346701.93462539	55	305.522558632158	36	0.91	0
10001710	152.69443592	-31.61396532	1040514.51287208	6488243.46173104	56	38.7338852910967	12.3	7.045	0.505
10011913	147.91036609	-33.19344147	584857.985791795	6326898.689582	55	240.244480096366	101.8	52.3	1.63095064303001
10020618	149.48114167	-30.28315278	738655.030356149	6647231.55443034	55	200.762999599999	94.5	23.3776744186046	2.42164977131851
10048809	149.54364244	-30.19676553	744883.037094278	6656675.93155894	55	199.65463894586	121.9	14.89	3.28884169093768
10059700	146.44333283	-35.86463306	449743.0599255	6030922.5119001	55	143.041556040839	138.1	21.0909917355372	0.571419003549627
10131001	149.8446499	-30.9383472	771795.10074334	6573760.1385684	55	279.26958649203	86	24.3225490196078	0.339958723776266
10142250	150.50724493	-31.66027967	832587.58877426	6491871.65581241	56	333.139196999408	3	1.043	0.47383646968126
10119397	150.59150381	-31.58125345	840870.924681693	6500378.10397692	56	343.549161135029	5	4.10571428571429	1.32842395494873
10144745	150.33245066	-31.44855417	816719.009626993	6515876.45973233	56	334.37160943008	8.2	5.71	0
10117990	150.37065182	-31.65324384	819651.869498109	6493060.87507213	56	370.700374061747	5	5.07333333333333	0.690716214438961
10122413	150.51224632	-31.66014287	833062.62149911	6491871.55405667	56	332.46873110813	10	2.043	0.580965575572254
10026840	147.31928687	-34.98845223	529139.599827367	6128190.98157667	55	205.850180878433	18	12.6	0
10044668	149.12947799	-29.52676841	706375.283982962	6731760.04875813	55	160.435169918939	77	31.7745454545454	0.217839766842054
10064489	150.0342194	-30.7779499	790399.118205015	6591069.33432747	56	247.482203163935	116	11.735	1.43790441881478
10094268	149.96012303	-35.37654799	768912.628864764	6081174.11149481	55	623.46304268585	8.2	6.01894736842105	0.325089376161502
10055933	147.38706539	-35.09900757	535277.852104087	6115908.76562772	55	180.947846800002	12.2	6.091875	1.07935935779697
10046698	146.68372331	-33.41595329	470594.103586721	6302554.19602512	55	239.635912865333	32.6	33.7166666666667	9.09673323537387
10001198	147.58373127	-35.22483938	553120.640006008	6101866.5598922	55	276.904015593186	61.3	0.04	0
10039749	150.79114536	-32.28231263	857105.092672225	6421955.72793902	56	207.10932795037	42.7	17.8	3.95979797464467
10050621	150.74336566	-32.01648073	853628.575751814	6451607.72799109	56	359.404506983352	92	2.56666666666667	2.71057599454843
10038111	148.45840647	-32.51093788	636991.204024581	6401991.22881943	55	378.291350743061	45.7	17.1733333333333	1.18761198302401
10006737	150.32111781	-28.69259621	824527.712068185	6821552.37145646	56	219.6115452	274.3	-7.7775	0.422869660770314
10032488	148.07732014	-34.04177746	599441.653778351	6232688.41906635	55	297.469686407046	122.8	27.4	0
10055151	146.67479237	-29.12956009	468364.288683608	6777616.39313402	55	134.047478629181	339.9	-61.32125	16.9428616513711
10085450	150.14058242	-30.80981707	800484.444943767	6587254.11811534	56	252.942645593893	30	9	0
10027202	147.70010363	-33.95955606	564684.287411482	6242107.58760487	55	231.5124356	114.3	38.63	4.3137531995545
10053924	150.53808396	-31.48064871	836158.738669248	6511703.77361182	56	324.077530524082	43.9	10.4598496240602	1.24048982864877
10012197	148.65787265	-34.91344497	651450.104520134	6135301.21615586	55	611.515953662797	19.3	0.5	0
10014761	146.54134379	-34.76402839	458026.907536425	6153028.98728992	55	146.538745199997	176.8	8.76095	1.71075264065265
10036006	150.24031778	-32.12898464	805707.387079181	6440666.78220452	56	362.622377600756	25.6	13.6666666666667	6.74108464731175
10043152	150.11085939	-30.7148171	797932.129018765	6597869.14689445	56	246.796914374011	10.7	1.59	0
10063128	148.61978487	-31.70926994	653487.354506699	6490648.25874269	55	279.409528632429	125	28.6911494252874	8.85588594778641
10056732	149.44585037	-29.39749601	737346.139142149	6745486.27152863	55	181.398163402283	84.4	16.2247169811321	1.08486315475935
10061902	148.56311828	-31.6267704	648248.159451739	6499872.19357577	55	267.414604681932	120.3	17.6732530120482	0.188571730200172
10053079	147.79208592	-34.02478092	573127.047875173	6234813.5089335	55	247.787353840294	550	42.2740384615385	0.0289734371307856
10126160	149.19286619	-34.93899669	700268.023757352	6131526.47068556	55	588.786250078743	57	34.6879611650485	1.37342415203915
10141068	147.9833083	-33.0128416	591845.102247914	6346860.0182968	55	298.566294279941	100	12.0475	0.719061019663839
10124506	149.3837002	-35.21788388	716959.563627693	6100190.4572577	55	801.108715071589	71	4.344	0.968568015164655
10123725	147.95167346	-34.71178033	587146.602639931	6158506.48371675	55	370.315584495976	5	0.645238095238095	0.285183634199825
10122651	150.40421998	-31.27747114	824131.189537871	6534643.70569554	56	292	3.2	3.13	0
10129235	150.40200644	-31.28620139	823890.422228658	6533681.85130398	56	292.380415812309	3.3	2.52	0
10033589	150.65892191	-31.54303875	847415.420557914	6504405.11314444	56	362.947300204441	62.5	5.75863636363636	1.19498631638192
10129386	147.8286499	-34.304275	576251.071466847	6203795.00337213	55	257.814770155991	62	52.7706666666667	0.303068749076289
10039909	149.83233252	-29.40332717	774849.648566614	6743990.86850209	55	205.836792015815	23	12.1687692307692	1.14558618880306
10049725	150.98393236	-33.4723131	870284.502035011	6289243.33390554	56	180.93005405129	110	29.2	0
10021351	147.32484991	-35.41567718	529492.455777876	6080809.88172303	55	285.788471811403	30	5	0
10017769	149.25116859	-32.26787809	712038.004361988	6427646.83035317	55	458.291512973479	32.9	14.8375	6.10853654732457
10035871	148.71841953	-34.10677533	658502.378497219	6224671.82351003	55	397.767342206707	39.2	2.72	0.429340579648993
10016128	146.60318269	-34.62067723	463623.353159281	6168949.50573869	55	162.44345156794	46.3	30.29	0
10029751	148.0961731	-30.8378866	604826.998265521	6587850.0093396	55	155.044500505376	540	-5.78681818181818	4.79977782285392
10051457	150.39639637	-29.06398385	830707.834713305	6780160.29565089	56	300.832923347797	149	50.4425	8.6133134594069
10017939	146.88707015	-34.8931773	489681.587609297	6138797.24546771	55	160.138305578629	8.5	5.01008547008547	1.22957118209568
10068590	148.28509245	-33.91233196	618801.069545513	6246821.0148785	55	383.495554097599	7.3	2.675	0.425
10004862	150.65391796	-31.66453704	846488.926540479	6490942.24512539	56	370.479933261669	9.8	6.24956521739131	1.19129990478384
10002121	148.31398166	-34.01705438	621323.1138262	6235174.70660743	55	355.820792428917	99.1	38.1	0
10057969	146.68570305	-36.0312429	471684.296431199	6012540.55967309	55	146.841590339496	109	5.16709090909091	0.615935866576657
10045525	146.69986937	-36.01790933	472956.01884652	6014023.48529818	55	147.73086172159	103	4.35625	0.422980759863006
10014108	151.2248527	-33.9306249	890607.218263133	6237488.80629014	56	23.4730412636789	29.8	5.57893617021276	0.810646534832782
10140976	150.60379795	-31.60348153	841957.103741302	6497873.78821783	56	342.521676718975	5	4.25	1.17773794481908
10139746	150.42599945	-31.27702579	826207.590152155	6534628.81928927	56	302.061085195242	7.7	2.67692307692308	1.07569930467712
10014313	150.53030639	-31.4842599	835406.444825637	6511327.03265392	56	321.997981026957	26.5	8.3159375	0.990909807244711
10018320	149.47336478	-30.06593268	738429.608890187	6671329.44381005	55	188.7156952	73.2	21.0933333333333	1.19244040275148
10027044	147.24480664	-33.16510456	522826.15588636	6330382.62941217	55	194.3125472	135.9	7.58243902439024	0.494460930848569
10057816	150.45336162	-31.35953791	828527.252421648	6525394.91477711	56	301.26116987561	68.6	10.831338028169	2.4908068235445
10037532	147.44777558	-35.10162907	540809.819987572	6115594.86399023	55	184.066312790421	82.3	12.7374213836478	2.81768565852094
10054239	146.70236924	-36.00818703	473177.98255871	6015102.52833926	55	148.388039199995	118	3.84105769230769	0.342060830929548
10043055	148.67867946	-32.40343667	657871.725778488	6413605.42757873	55	273.8539356	71.5	10.6775609756098	0.529720499185735
10072026	148.56312409	-32.19843695	647334.512010927	6436497.65039688	55	261.554981871175	67.5	22.6355555555555	0.478483081079563
10010078	148.23979661	-32.20093897	616853.274498504	6436617.60473312	55	237.494067350359	21.4	13.9645652173913	0.858658474704276
10072423	151.2213	-33.9204	890325.279920956	6238637.22483608	56	26.9490560000219	44.5	3.23	0
10111101	149.00869713	-34.57260786	684258.440436077	6172518.17613217	55	632.700587794762	5.7	2.36	0
10107032	148.46897933	-34.01510915	635638.639470214	6235195.9224792	55	411.380007663448	5.98	1.02818181818182	0.414856342754895
10077228	148.46731275	-34.0181647	635479.887115483	6234859.29283242	55	410.644814205855	5.3	4.70545454545455	1.30834637918782
10023034	147.30178678	-34.95734117	527552.871481791	6131646.04467734	55	253.715158364294	107.3	68.65	0
10068524	151.11531332	-32.89731077	885016.832514138	6352579.27041622	56	140.592105200022	121.9	1.5525	0.258396497654283
10057182	147.21985958	-35.83401426	519856.877421021	6034439.23226251	55	316.121879504817	54.9	17.88	0
10021533	147.0850676	-29.4678932	508247.990854766	6740171.00350019	55	127.438738486784	594.1	-57.68	14.74
10039634	148.66923386	-32.23676963	657271.206411137	6432097.44500658	55	328.061724371359	88.5	46	0
10001411	149.69780651	-30.20565347	759706.754593626	6655348.68859635	55	207.710343600001	62.8	13.6690604026846	0.310328559986769
10024084	149.43981095	-35.25177229	721975.266274	6096306.99591606	55	693.534605600005	42.7	3.402	0.772763008086351
10022988	147.40317128	-34.7351166	536908.317334181	6156256.8658677	55	314.613713477911	74.1	32.6	0
10036701	150.05754316	-32.01370796	788818.795457128	6453957.21669419	56	485.896321119012	49.7	30.1	9.82878425849301
10018142	148.23674838	-33.0951075	615411.41569713	6337489.15129269	55	316.639456596725	62.8	28.9966666666667	10.5770516790939
10006323	147.37622909	-34.88734001	534378.601692149	6139385.82445957	55	304.553839443526	26.8	-0.3	0
10014783	149.29089217	-32.54898995	715112.083913381	6396395.76884768	55	435.146034000074	22.9	1.47666666666667	0.83731050924307
10043664	147.7032285	-33.3469799	565434.991655783	6310025.00964066	55	220.131616685918	145	6.59311475409836	0.919287930034386
10047154	149.99974834	-30.54981785	787774.627230413	6616456.54726786	55	233.754830694114	74.7	7.83142156862745	0.974142377324537
10051282	150.37420543	-31.07082352	821971.376389114	6557652.55518056	56	271	76.2	12.6855462184874	3.5309188219011
10043048	149.14198001	-29.91787896	706783.278158373	6688385.87124312	55	166.29846695791	74.9	32.2459090909091	0.761446345575368
10043056	150.25752566	-30.85731644	811525.318199113	6581665.58857716	56	268.806158400001	110	19.2309210526316	2.57829869325919
10059703	148.56479061	-32.18954802	647505.95212919	6437480.82598868	55	258.680194183963	37.5	14.5033050847458	0.444358335864324
10066795	148.45257008	-32.16593753	636961.73573474	6440246.74884398	55	250.887441329726	63.5	13.3257575757576	0.495170801894325
10123880	147.39945487	-35.4486291	536250.948533186	6077130.53818012	55	335.37742664288	12.2	2.07333333333333	1.12565042925808
10069250	148.59981902	-32.26043437	650691.253211903	6429573.40180101	55	263.567247978801	47.5	12.1881818181818	0.668306110888745
10065912	149.08700978	-32.8431597	695321.889791445	6364170.36792177	55	535.350481970074	12	5.74	0
10072696	150.99530761	-32.14731074	876906.96798752	6436236.50796049	56	223.477933206405	19.8	10.8466666666667	0.956951177205794
10010505	150.38000714	-28.9595397	829442.790678429	6791788.49923356	56	284.22382	250.5	39.3055555555556	1.72698266806661
10021139	148.56201528	-32.45871511	646809.186784362	6407643.17376386	55	298.273033100256	15.9	5.73	4.1296246802827
10002838	147.61234378	-35.32928442	555652.966206504	6090267.57272508	55	308.52392715284	39.3	6.01	0
10011141	148.51117996	-32.1539927	642507.160862059	6441494.86118026	55	253.19354308279	14.6	10.9902941176471	0.298079492892492
10036266	147.41429088	-35.30039739	537666.156683995	6093564.48758483	55	354.45905213479	73.2	10.8	0
10036161	148.75949599	-31.02315844	667944.011653439	6566502.24431239	55	235.837063200003	375.4	-3.35	0.169705627484772
10015473	148.1653663	-33.57677534	608152.750630484	6284160.37346932	55	271.857349845618	91.4	35.0466666666667	2.21035944789278
10045167	147.63899425	-34.03650098	558984.942453417	6233612.74824854	55	228.661848913143	111.3	36.175	0.324999999999999
10017057	148.25285219	-32.22399448	618054.077177915	6434047.45675072	55	241.150879054394	13.7	13.4209090909091	0.141963794709301
10024826	148.72092651	-34.82983326	657370.095649676	6144477.45662784	55	625.21523655566	30.5	8.59666666666667	3.54024795114065
10016963	149.30975663	-30.14426682	722477.843147442	6662975.81923296	55	182.670795600001	76.2	25.0697727272727	0.795757182689326
10013207	149.31253387	-30.07287795	722905.739976359	6670884.21627828	55	180.004064400001	80.8	29.7600367647059	4.49711962539568
10022977	146.95554422	-36.07376015	495997.040534868	6007869.50314131	55	161.545938766391	81.4	4.05	0.48917021577361
10130464	149.18564397	-34.93038564	699629.203696422	6132496.07730837	55	584.409018185635	52	21.9614141414141	0.750551326115246
10025927	151.3098305	-29.1347888	919440.889702812	6769391.062438	56	318.34302990912	45.7	6.59586206896552	0.417244799074045
10000493	150.4430619	-29.02509474	835380.531006917	6784341.05849108	56	324.590189310886	115.2	61.64	6.60745034033552
10098497	150.55390261	-32.40679008	834286.454737027	6408912.68604937	56	188.0937857555	8.5	0.3	0
10011210	150.3411183	-28.83759573	826031.568450673	6805418.80892717	56	241.7827344	160.9	31.28	4.07984068316399
10022983	146.67007355	-29.34650498	467972.85211549	6753578.41696446	55	124.9194024	496.8	-51.3709090909091	5.99439352386947
10068600	150.45917198	-28.90787261	837331.358198868	6797294.91227622	56	264.022869192589	273.1	19.2583333333333	3.06175013495368
10012710	147.35789342	-34.64928315	532797.175141775	6165790.73835608	55	303.041410066985	61	34.91	0
10019815	148.07312452	-31.3926071	602027.593458454	6526388.2736714	55	197.387148	396.2	-7.49666666666667	2.04646578818758
10060001	147.06088384	-33.10077341	505681.040680226	6337539.56756302	55	186.4071908	75	6.61776785714286	0.548832705810101
10102645	151.9587777	-32.11888624	968033.299300803	6435601.67917588	56	120.633839349277	3.93	3.93	0
10051621	150.54057893	-31.14870332	837580.071992135	6548518.32610134	56	302.810020116352	85.3	11.3585606060606	0.686619003099837
10065129	149.13559257	-30.13926777	705708.543354641	6663857.01021137	55	170	64	21.4268944099379	0.969373387941022
10065747	149.97669625	-30.81592934	784779.16103227	6587005.64654004	55	254.4115208	119.4	20.508961038961	2.88784671698823
10053074	147.48061347	-33.44154147	544672.153245552	6299658.73534939	55	208.826383599998	124	1.26076923076923	0.301265575108677
10010632	151.3012611	-29.1370972	918596.689262414	6769165.52563905	56	319.957876164475	9.8	6.25193548387097	0.512617692889619
10013779	151.1970944	-28.8894638	909427.436854903	6797007.59008219	56	284.498327946498	35.1	7.2509375	0.273922427146355
10122261	147.22429012	-35.10928721	520439.612769502	6114814.28080199	55	184.339126854134	2.95	1.13891304347826	0.56924140313865
10139748	150.33573592	-31.60815111	816491.851076542	6498164.47667911	56	346.560212367304	5	5.84	0
10051741	147.07087454	-35.02114342	506465.755547623	6124609.91161267	55	170.824021597986	62.5	6.4214953271028	0.779617452006746
10051986	149.7011364	-30.2673192	759864.992299666	6648504.00295762	55	208.430460319747	112.5	5.86922155688623	1.14412479639021
10048508	149.96114169	-30.86676297	783140.936790364	6581408.10114432	55	259.5115564	70	22.7147692307692	1.58208149910884
10041844	147.4806	-33.7657	544504.051453037	6263718.5050652	55	209.066048000001	106	15.4588679245283	3.30879711391415
10134793	148.1843166	-32.1196861	611722.960257249	6445683.90089491	55	229.395246277342	20	9.562	0.38139568254854
10060170	151.0011542	-33.45814626	871946.841114794	6290753.84174999	56	205.670023757018	27.5	9.2	0
10079921	148.8534116	-33.75816435	671653.595636288	6263114.64982167	55	478.531631482206	4.03	2.225	0.0249999999999999
10104011	148.00233822	-31.76942685	594914.536187577	6484683.99495222	55	205.692918611423	16	11.6535294117647	0.38338954504863
10123422	148.03858783	-34.57540334	595261.67744058	6173551.44469105	55	374.828583221095	6.59	0.505454545454545	0.0713969233311704
10041849	151.43364063	-32.77258555	915404.292399954	6365213.13903792	56	88.2655127339693	15.2	6.46666666666667	2.9227080289044
10038305	148.85478848	-32.5342698	674184.107936537	6398825.44045481	55	401.758014027385	17.7	13.0266666666667	1.08831163837488
10005990	147.91232692	-34.67428064	583581.1452357	6162698.41236428	55	419.860432249966	22.9	2.996	0.213971960779912
10028744	148.59146596	-33.25371848	648248.810514565	6319456.05779183	55	472.729562430087	15.2	1.055	0.175
10034658	146.79402863	-35.61929485	481347.464832726	6058256.44590386	55	207.504276745579	97.5	43.5	0
10127250	147.37428525	-34.92567351	534185.087820646	6135135.48442185	55	273.596342776228	38.1	-0.3	0
10021168	148.57979202	-32.35010376	648658.119231601	6419660.06275995	55	299.75608579238	34	6.57	0.924445779913565
10045774	147.38140277	-34.66041151	534946.900125137	6164548.8033881	55	335.063309182753	10.03	1.23	0.0900000000000001
10050471	149.74586187	-30.28565312	764120.306092292	6646368.00638961	55	210	134.1	6.35402777777778	0.393958988238091
10000942	149.92281706	-31.53287466	777521.098628462	6507635.73161411	55	395.519745291672	18.9	6.37551020408163	0.597423246626847
10042218	149.05810817	-31.55787816	695345.48810128	6506731.78581868	55	536.628783714696	88.7	3.4	0
10024845	147.37596972	-33.25513095	535020.19461904	6320365.62725121	55	204.339241821609	136.6	5.43842975206612	1.24375797402782
10024537	149.56225241	-30.09482106	746929.258314238	6667937.90254008	55	193.996390945934	47.2	16.8110909090909	1.06640376581084
10043243	150.4421686	-30.9873299	828747.300366605	6566714.22797612	56	281.038365088832	100.6	14.6131914893617	3.5537740041471
10056608	149.11253781	-30.20565677	703350.876892581	6656539.25030379	55	174.46437410762	67.4	22.1992156862745	1.2108914932319
10025945	151.2019333	-33.9197249	888536.376211375	6238785.79423417	56	16.7553642519679	24	1.56388888888889	0.232740649385841
10122679	146.86087908	-35.69711703	487413.588162308	6049635.93017716	55	215.762507717731	6	6.4	0
10118846	146.83327097	-35.6853616	484913.638674088	6050935.82388291	55	186.088825151627	6	3.09625	0.592356258935448
10144064	150.57944771	-28.90842736	849066.586696898	6796884.44161269	56	293.290166759097	295	44.85	0
10124054	150.59943944	-31.56306763	841690.993643141	6502370.73898321	56	336.221265162934	5	3.04857142857143	1.09969383494327
10122653	150.34317528	-31.57810509	817300.04760146	6501475.61677176	56	336.064188000001	5	5.36125	0.585884747625333
10125626	150.3517731	-31.58510129	818092.685002148	6500674.58105073	56	336.409101597787	5	5.71	0.437329558636439
10143548	150.29456097	-31.57631777	812689.720560352	6501814.04889577	56	339.100486024108	6.87	2.42	0
10023739	146.61622301	-33.34262044	464288.252038561	6310663.33676809	55	225.669477718895	51.8	44.525	2.44838552247531
10045216	149.62475234	-30.21954279	752636.125530249	6653973.30455377	55	202	125	16.4834166666667	5.96645232331483
10142249	150.40362565	-31.25585971	824148.567324123	6537042.6061157	56	303.63236654442	12	4.09	0
10076649	148.40577663	-33.61331977	630410.802685196	6279831.25612349	55	265.939637829683	98.5	14.0771212121212	1.70148042950082
10061566	149.83186532	-29.40154345	774809.094763059	6744189.72883201	55	205.472367794582	23	12.9229230769231	1.0573984374971
10099846	147.83322404	-31.57971638	579060.612197282	6505846.97038501	55	188.554580704074	20	10.1494545454545	0.300390159515728
10015848	151.15642136	-32.567587	890303.426918958	6389019.96859754	56	42.4248415984625	18	11.1	0
10076246	147.6398433	-35.33206191	558150.309232228	6089943.74237517	55	288.957880005291	24.4	-1.04	0
10011852	147.57900456	-34.97067182	552854.280108148	6130056.24072344	55	324.555040331898	22.9	6.55	0.1
10035015	147.53928877	-35.27678491	549044.950767587	6096128.53546952	55	283.801144219268	25.3	13.97	0
10000459	147.32617471	-29.39844621	531646.881329031	6747824.4266327	55	130.6864548	582.2	-47.763	7.14858454520893
10050639	148.2989687	-33.02649574	621312.213933176	6345026.15713795	55	379.702964672532	5.8	4.37	0.622735899077611
10000967	146.90902784	-35.66873873	491766.742243736	6052788.43703774	55	199.084670800001	39.9	6.7	0
10057585	147.07317982	-35.0087325	506677.070750993	6125986.08751689	55	177.080618410717	49.9	9	0
10055581	150.34863465	-30.82314915	820356.640292938	6585197.12114423	56	307.703927635885	93.4	24.6656565656566	1.23981520422953
10109954	148.30592841	-34.3170552	620153.570052752	6201916.60056754	55	451.988191944758	17	11.1446428571429	0.375703931144659
10014730	147.33261856	-34.87206253	530399.219790561	6141094.11477335	55	291.197411990314	68.6	34.72	0
10013202	147.23921846	-33.19623242	522297.218564028	6326932.88357164	55	197.410981585249	114.3	5.85321739130435	0.586655291463301
10159157	151.2270417	-33.90618611	890921.61273266	6240192.94240571	56	34.2881416133287	44	0.928050847457627	0.0647322840704446
10030977	148.18176623	-34.61650122	608341.577229693	6168849.37216926	55	511.295753688417	31.6	1.275	0.325
10064875	148.21424155	-32.21843906	614422.583376276	6434705.09137992	55	236.7126872	25.3	23.479	0.29554864235858
10053337	150.27973298	-29.22453988	818844.700062336	6762678.30646946	56	316.650040476228	82.3	39.4490909090909	2.32387002666381
10038871	150.29695405	-29.09287335	820929.655602036	6777231.96081929	56	280.041572949365	94.5	22.7657142857143	1.5573499207019
10054121	151.06751198	-31.17925432	887733.229603431	6543399.17155573	56	424.494876071247	46.9	3.66227272727273	0.650339095093358
10054248	147.8293108	-33.38238108	577135.930050062	6306013.78003972	55	226.610317558323	113.5	5.09327868852459	0.836047926525424
10158097	148.0628	-30.0161	602491.008247757	6678955.08351249	55	133.131103999999	97	10.37	0.206074420214316
10158110	150.71892	-28.64919	863577.693538959	6825217.81833916	56	242	86	1.14	0.754320886625844
10158014	148.5919	-33.7927	647371.946828825	6259689.79372743	55	289.293888000001	51.9	18.2025396825397	0.896718830583873
10029699	148.19894767	-30.79399509	614708.139305151	6592613.73518111	55	155.641260284059	457.2	-5.5475	1.71510021573085
10006987	150.32306349	-28.90065126	824072.665642105	6798476.12075415	56	244.112304660735	189.6	32.672	1.44468543288842
10027257	147.49817454	-35.08261726	545413.707747082	6117681.45636273	55	219.191715264572	18.6	4.28541095890411	1.04227959248994
10051071	146.85430341	-35.51623781	486788.979765868	6069695.92268665	55	238.557696273254	83.8	44.6	1.1
10003711	147.3387396	-35.46789999	530733.620839123	6075013.88183947	55	321.599521314955	121.9	26.95	14.85
10020260	148.62756724	-32.18899202	653425.243161887	6437454.61048672	55	263.293659731953	13.7	13.3283333333333	0.414584798992384
10033487	148.38756404	-31.45760508	631834.409937952	6518848.93985033	55	233.420294400001	555.7	-7.7	4.95
10113973	151.95835001	-32.2978604	967074.013978401	6415732.66806663	56	100.196351697508	10	9.52	0
10019309	150.9997	-28.7648	890620.623226553	6811504.24163331	56	263.364319999999	96	20.2166666666667	3.4421924537842
10017073	147.39345116	-34.89539542	535948.798343156	6138486.4729331	55	332.704077563764	15.9	4.49	0
10017178	147.36762097	-35.08484105	533511.438401685	6117486.5248873	55	179.680926	13.1	5.77361842105263	1.018751525244
10034653	147.49231956	-33.35899958	545803.511319009	6308804.96959967	55	209.485869945397	134.1	4.635	0.460950105759832
10008082	148.05460008	-33.48853352	597972.018064018	6294054.51930902	55	240.882427955415	132.6	14.2875238095238	1.47817827454535
10009183	149.75391757	-30.32870858	764779.585418966	6641575.38807873	55	210.913494846792	85.3	2.84491452991453	0.640539463780864
10023708	147.52539595	-35.07233915	547901.247902823	6118808.55033822	55	286.878017445185	45.7	9.7	0
10063622	150.01529508	-29.43509693	792521.488036248	6740022.87338015	56	219.096721529696	42	8.60868020304569	1.19468844961293
10054755	150.49724799	-31.25064829	833088.215477787	6537341.58363405	56	287.5777948	100.6	9.90959349593496	1.44338434636787
10056730	149.44585037	-29.39749601	737346.139142149	6745486.27152863	55	181.398163402283	84.4	16.1828481012658	1.10102144276717
10049408	150.47335615	-30.97259297	831778.683681533	6568256.15144501	56	292.763536668889	100.61	18.2400934579439	0.8413801471471
10142327	150.55273035	-28.72519875	847067.452408736	6817283.64097781	56	232.827641999998	208	-4.68930555555555	2.07834958987821
10075915	147.27846606	-35.64762461	525208.69050194	6055098.27754491	55	248.831854399999	51	7.5275	0.378904671388464
10075163	147.64522819	-33.49367566	559937.119384973	6293795.70759394	55	214.186303600001	11	7.91	0
10125807	150.47745232	-31.5288549	830224.958913309	6506540.91050821	56	319.116502851996	2.3	1.47857142857143	0.568039952604658
10120182	150.4128358	-31.26073523	825009.453907831	6536474.68919604	56	295.194526225675	5	1.20384615384615	0.323432039265854
10121360	150.50305564	-31.66198336	832184.027076639	6491695.44473377	56	335.765660764664	10	1.329	0.412151671111497
10016023	149.53530942	-30.22454332	744011.920594256	6653614.23191307	55	197.291932000001	102.1	14.1789387755102	2.45910712523762
10056610	150.32669386	-31.06370483	817459.026243958	6558579.17235108	56	269.746165287851	57.9	10.6106010928962	3.08766047027048
10082440	148.6520252	-33.64705316	653197.275921891	6275753.01603529	55	403.262913995826	8.45	9.45	0
10120402	147.4886755	-35.20084097	544483.398256788	6104574.7133762	55	249.019746539097	56	1.64	0
10028461	148.1784144	-32.95455145	610142.162974366	6353135.27917774	55	328.995475754623	31.7	16.95	8.39950395360742
10020215	147.97399219	-34.62622455	589282.195601289	6167974.70504288	55	391.276645433127	30.5	5.79	0
10017592	150.87001198	-30.81286653	870309.046112735	6584724.65392546	56	571.545861150132	27.4	4.05333333333333	0.771722460186015
10113633	147.1918133	-29.3518781	518618.994845716	6753013.00549715	55	130.517596000001	631	-12.495	4.335
10038645	149.4086722	-32.99454852	725049.141458448	6346740.47497061	55	827.149042062218	56.4	10.11	0.857438044409041
10003212	149.78088792	-32.9476013	759974.415702847	6351089.0228751	55	752.912956640169	22.9	5.15	0.857321409974113
10003707	151.55499034	-29.57175352	941432.332445088	6719995.08619626	56	902.918747054842	68.6	16.8066666666667	5.87028865464799
10020094	148.0009128	-32.35066217	594182.042678122	6420254.74981417	55	224.353201974375	63.1	53.105	0.19152582817245
10006786	150.24781195	-31.51287311	808459.464506866	6508983.91649126	56	344.569905200001	16.3	10.8028571428571	0.504504876158821
10007263	147.10845602	-34.92400921	509905.934137685	6135378.60505118	55	208.129875581556	76.2	57.79	0
10020743	148.21840803	-32.20316127	614834.432947682	6436394.29745916	55	235.744076443173	19.8	15.8376923076923	0.211847326961726
10002050	148.17591483	-32.98705156	609868.272485593	6349534.6304748	55	347.787263009376	17.7	6.59	2.41968317485299
10006831	147.4833749	-35.2582416	543969.907903523	6098211.24320128	55	223.449307631616	61.3	7.46216560509554	0.890489251104646
10043256	151.20726677	-33.91175508	889066.186382724	6239650.11911558	56	22.9265706744804	8.5	2.39411764705882	0.456373928516691
10055382	150.93947473	-32.10314496	871815.655754306	6441331.6249648	56	186.640226704388	90	5.12	0
10018146	147.06540529	-35.21706728	505952.537150251	6102882.60855877	55	194.992855600002	75.3	51.06	0
10076848	150.30197015	-30.91787183	815578.964359873	6574824.34592628	56	266.447178799999	162.5	8.55446280991736	0.943857874170379
10056169	149.10199935	-31.80565564	698982.711257272	6479181.34422114	55	348.667192380843	113.4	7.57781818181818	1.3075176910454
10002218	149.8355759	-29.41593145	775130.531769376	6742585.79228851	55	206.633397355184	75.8	14.4578431372549	5.78407348952767
10129385	148.01146496	-31.93844061	595604.251748125	6465941.22531717	55	210.140911986462	18.3	7.88538461538461	0.918352332123766
10012114	151.03804986	-28.80481315	894218.408049178	6806938.58021278	56	267.611919555316	30.5	6.736875	1.01243653350469
10091420	146.96430464	-35.66457165	496769.293611648	6053253.82594645	55	205.356269174732	53	6.125	1.10094277780455
10130345	150.50433968	-31.6604934	832311.170141427	6491856.81092253	56	333.461587091253	10	1.306	0.593602560641377
10022011	148.15813129	-32.20010614	609156.679119652	6436795.77875784	55	234.21969861879	31.1	24.9242857142857	0.215904992963096
10052297	151.30250763	-33.3709341	900381.719087049	6299311.66949683	56	244.782604728482	22	10.28	0
10079923	148.30842813	-34.30233296	620404.593385869	6203546.25345005	55	481.695746233499	6.3	2.76862068965517	0.907629440328622
10046602	150.61253132	-31.79176003	842093.399899833	6476959.41999567	56	458.326122664001	15.2	4.45	0.469254728266003
10055872	149.7201666	-32.4254277	755781.986113626	6409150.09770519	55	561.273650049345	45.72	12.4566666666667	4.69084451055694
10074873	147.3926276	-35.45873281	535626.909287563	6076012.46621954	55	340.631262183899	28.3	3.075	1.325
10008490	148.24231719	-34.09455481	614601.391238288	6226663.37316	55	385.73984644004	83.8	40.95	7.3063853352165
10012811	146.44706963	-34.15095587	449028.285754578	6220968.05625024	55	146.3852956	62.8	29.45	0
10017303	147.83065689	-33.96483352	576741.978016928	6241432.39700222	55	251.636631419435	69.5	62.0666666666667	0.329983164553721
10026133	149.23533327	-32.05593313	711034.452030516	6451178.93722429	55	356.203490131942	24.3	5	0
10038125	148.95200861	-32.45871337	683468.960867894	6407039.82576451	55	357.282065068081	18.6	6.83333333333333	5.07022901082606
10015704	153.3999166	-29.0929972	1123480.23467996	6764734.81360776	56	8.0200159999986	48	5.32310344827586	0.198339719851743
10023323	148.3552944	-30.9862749	629408.859025724	6571131.08611158	55	179.725870839936	606	-86.19	0
10019249	147.96231352	-33.52649781	589359.26033746	6289928.49043427	55	233.2978852	27.7	9.36666666666666	0.679869268479038
10006833	147.4833749	-35.2582416	543969.907903523	6098211.24320128	55	223.449307631616	61.3	8.18191082802548	0.822503660966403
10007378	150.39891534	-31.14370452	824082.475936716	6549496.65179425	56	276.1143832	93	16.9203913043478	3.36674185473822
10007676	150.25808958	-31.51648417	809424.139392213	6508554.38016719	56	343.0073508	32.6	10.0273684210526	0.616089895228586
10011750	147.54455458	-34.41955837	550040.121171156	6191188.21305564	55	281.057639563986	93	44.9	0
10018231	148.65877331	-31.72657785	657153.063176455	6488673.95042528	55	288.57709341768	108.2	17.9176470588235	1.36959646015453
10049955	150.46447168	-31.30425984	829777.806780688	6531493.34520155	56	294.0111808	76.2	7.87125786163522	1.75847873867951
10060997	148.60700733	-31.70788115	652278.708585655	6490820.14303757	55	276.681759199998	100.4	15.8819318181818	0.121476316009499
10124269	150.02835466	-31.00707951	789147.365370294	6565674.7655766	56	328.956493613442	6.3	2.82846153846154	0.214327074058683
10125809	150.20727497	-31.33961908	805169.079246626	6528313.45015912	56	308.470492589291	9.5	7.84	0
10027434	149.49169902	-30.22121025	739821.387450531	6654076.52842556	55	194.022790600952	125	16.5497854077253	2.80823290646528
10032286	150.56343546	-32.3815816	835276.93196792	6411679.44620649	56	206.054652209205	27.4	0.375	0.225
10036955	148.29204078	-34.45483348	618681.12060946	6186653.97247389	55	471.19294320004	61	18.2	0
10043228	150.65252677	-31.51981446	846893.837380596	6507001.85582686	56	360.770775613779	68.9	8.11506849315069	1.63907992061896
10067150	147.35679839	-35.65345706	532297.55805492	6054428.49613215	55	261.369590466558	60	6.86063063063063	0.561011440649157
10044183	148.51617439	-31.59704856	643841.172514119	6503229.71690102	55	260.606143361946	96	29.9730158730159	0.728613893703142
10055300	148.65587748	-30.01427049	659693.884464134	6678478.85033903	55	147.53581943652	130	24.6220320855615	0.819734624488615
10131165	148.1293833	-34.0201666	604273.992647715	6235032.9613545	55	310.248283663899	100	41.8061363636364	2.38297104082382
10119166	147.35699647	-35.44824805	532397.939460336	6077187.55088032	55	305.354778743929	7.5	2.895	0.243087775642188
10088379	149.97635308	-35.37321082	770398.6337555	6081500.10488567	55	630.170329993666	8.4	5.03375	0.422954021338805
10068240	149.0430805	-32.9441611	690992.864523185	6353051.00468976	55	552.494248661664	12.8	3.90666666666667	0.225289936649544
10041836	150.36280109	-30.82537136	821705.234520806	6584909.90738512	56	307.3133148	51.8	25.4804545454545	1.03568807726479
10036460	147.48345377	-35.15845121	544030.922467519	6109278.09743213	55	209.838192945505	48.8	22.43	0
10000890	147.17728699	-29.28789148	517219.689993748	6760104.75746335	55	132	637	-40.545	8.31654525629483
10014047	149.30796866	-34.7562354	711248.784948522	6151562.62171273	55	576.393540524318	34.14	5.1	0.5
10012955	149.09008678	-34.74649689	691325.204563529	6153079.43286805	55	599.585377475058	30.5	9.85	0.227303028283098
10017474	150.28806535	-29.10092896	820038.956908787	6776362.89189247	56	278.006527403124	160.3	16.382	1.5047932305359
10007768	150.39167357	-28.95620629	830591.211421806	6792125.56187599	56	280.097880245126	176.8	35.8111111111111	1.27949160428355
10026972	147.6841833	-35.2064916	562276.111424482	6103843.03786045	55	227.174628408191	31.4	0.16	0
10011096	146.85875136	-35.69457264	487220.685113803	6049917.85136357	55	212.875390449426	54.9	10.3208	0.581879162713359
10031842	148.57951221	-32.16260345	648937.709623811	6440447.71383156	55	260.369583557055	123.8	15.965	0.0491172067609712
10024987	148.46897375	-33.69510897	636145.063469099	6270680.53878128	55	366.879779175873	28.5	21.9766666666667	0.491008033426022
10034727	149.59390475	-30.19971606	749716.0945901	6656239.58481028	55	199.752799063793	167.6	12.9445901639344	2.4992325535301
10037793	150.507529	-31.48092674	833253.011156942	6511766.3162202	56	316.721741473379	88.7	8.33459259259259	1.19409210077377
10049161	149.49808592	-29.98232147	741015.799092874	6680546.86004508	55	183.3785764	132.9	47.9343805309734	12.4372064137137
10122572	150.50724493	-31.66027967	832587.58877426	6491871.65581241	56	333.139196999408	10	1.009	0.515954455354346
10062491	148.46176189	-34.64066674	633973.865976198	6165832.87526933	55	408.435564568134	26.8	3.09	0.41
10065045	150.3128032	-30.91398288	816627.68587629	6575224.91756238	56	268.644108800001	140.2	11.1305691056911	1.56073481797955
10020084	149.55197523	-30.14676552	745809.693502207	6662201.26191168	55	195.082445676202	32	13.3577272727273	0.664515762301473
10005868	149.64169713	-30.29954261	754061.434546027	6645065.88734597	55	209.111155844185	119.9	15.1801860465116	3.12659067799293
10017549	149.59530886	-30.27482071	749661.24527447	6647909.75907809	55	207.811189599996	125	16.3967592592593	4.66510734438517
10006848	147.3331841	-35.4670667	530229.883928551	6075108.01317335	55	328.667508900685	99.1	66.5	0
10052795	150.0008597	-30.57731777	787800.000014196	6613404.19597331	56	235.938682901829	93.6	9.05870813397129	1.81703074366579
10050611	146.60504679	-33.06572252	463132.375918756	6341357.6835173	55	168.581022310093	78	7.46255555555555	0.790560365410526
10057968	146.68570305	-36.0312429	471684.296431199	6012540.55967309	55	146.841590339496	109	5.22907407407407	0.621358334375758
10062939	148.61115586	-29.98288188	655429.245604771	6682019.18840239	55	144.284528799999	127.4	23.7685714285714	0.835359170243948
10053071	149.9583634	-30.82815176	782988.628192552	6585696.86639366	55	256.375482027981	90	21.7986111111111	2.44139663214155
10068510	149.86029452	-31.01110328	773083.009981899	6565653.9029463	55	279.97380310757	126.5	19.7270833333333	8.25146660995958
10117712	147.62409606	-34.90797219	557013.877859242	6136984.69419737	55	387.848186707428	9	1.36117647058824	1.61318786460387
10125084	150.56569027	-31.53879089	838573.140827514	6505168.87406145	56	328.371833356376	5	3.565	0.085
10125625	150.37263848	-31.26257959	821173.080212312	6536387.9473222	56	303.565964471373	9	1.14	0
10022286	148.51592936	-34.82955628	638622.962177693	6144810.7114937	55	541.065685587259	25.3	12	0
10023858	148.53673473	-32.11788143	644974.404684161	6445464.11457657	55	273.371282755888	31.4	22.193203125	1.20004943491518
10024015	148.97425922	-34.95538772	680264.500632605	6130124.4489889	55	595.216314844854	104.9	7.3	0
10033013	149.30725636	-30.10176685	722332.215451611	6667692.03426817	55	181.082785199999	82.3	28.9856630824373	2.94281596076949
10069248	149.65419048	-29.45093238	757435.868919142	6739120.1578856	55	195.610137075709	84	15.1307602339181	1.04824108084203
10063399	146.54598287	-35.96374402	459061.659684654	6019977.59607918	55	141.493644050705	98	4.834375	0.736630578631515
10130460	147.85732743	-34.59594719	578616.2104227	6171429.39284067	55	362.993411490724	52	12.2081481481481	1.07481363427456
10143634	150.94111359	-29.68620181	881455.76840557	6709481.37190265	56	685.679342179799	77	7.91047619047619	0.84754253266205
10091435	148.39930862	-33.99770952	629231.439544281	6237215.48226179	55	384.847706354188	12.31	10.85	0
10113355	147.38215778	-35.44459142	534682.943801992	6077584.54777043	55	312.287213876671	9.1	0.54	0.44
10120404	147.4886755	-35.20084097	544483.398256788	6104574.7133762	55	249.019746539097	56	1.6	0
10120895	147.34462902	-35.11488928	531404.013667501	6114161.70282527	55	179.922799006796	10.5	5.97121951219512	0.288893558944747
10114622	150.00103301	-35.10109584	773554.693962034	6111623.96011454	56	530.623981630292	7.9	5.53126984126984	0.943782481099397
10015408	147.42344848	-34.71233853	538775.239219506	6158775.14684037	55	324.280156689315	91.4	17.45	0
10020061	146.88734634	-34.7328981	489686.872152412	6156571.09211335	55	166.439515442538	40.5	17.04	0
10044469	147.43984634	-35.31261946	539983.587755202	6092199.01655879	55	256.193714303794	22	2.4	0
10076047	149.00451235	-32.98316088	687304.439195722	6348795.720221	55	618.168396696123	38.1	15.725	6.625
10046194	149.37981136	-35.21927282	716601.847672372	6100044.87045853	55	792.124393494177	42.7	3.31923913043478	0.554260638923705
10059567	148.79226352	-29.93732532	672982.45003409	6686809.00045519	55	151	48.8	28.5423809523809	1.79752979910899
10000182	148.86590304	-32.96371666	674388.869961595	6351190.04527527	55	541.59628733876	22	13.41	1.42928886746755
10009722	148.90089797	-32.41426899	678752.040152421	6412054.38449668	55	386.976136599328	16.2	6.38	2.11387479919381
10013935	148.82981468	-34.85899931	667269.476878486	6141066.26276431	55	513.635954676142	23.2	5.1	0
10074587	148.47231309	-34.04510917	635898.637049414	6231864.72838532	55	446.314554840882	33.8	21.31	0.00999999999999979
10080330	150.26113785	-30.93592745	811615.843257022	6572936.83984414	56	262.836542000003	65.8	8.72597402597403	1.54522495293388
10050960	149.59475262	-30.19509852	749809.416306013	6656749.66114289	55	199.752064164965	78.6	11.9910071942446	1.11340768966335
10004135	149.4378757	-30.22097323	734639.985816028	6654215.08002607	55	191.089411147843	112.8	5.49345238095238	3.09217040975599
10054696	147.81388294	-34.05908936	575109.192299154	6230993.50451526	55	251.468622523742	110	47.1105	0.165483382851572
10134474	148.0994444	-32.2211694	603601.10824364	6434518.89117675	55	232.047310503164	27	26.5019444444445	0.703032397880166
10039081	150.68921801	-33.73509447	841836.381216561	6261098.69529167	56	22.8349951999982	14.6	19.08	0.283196045170126
10077973	151.22833333	-33.96693333	890762.850458909	6233445.59641141	56	15.4767945632106	21	8.12690839694657	0.0719041930830629
10141406	150.61944579	-28.69676094	853685.401615299	6820241.13059063	56	241.276930799997	303	1.69	0
10123992	150.52113718	-31.56307836	834253.498208851	6502611.77249819	56	317.1058648	5.89	2.31375	0.913330957265766
10126722	150.28605771	-31.29080939	812830.48848822	6533505.89948921	56	308.581306097818	4.5	3.68	0
10123004	150.47516115	-31.51422679	830058.782805808	6508170.48142996	56	312.2072148	5.36	3.245	0.298805957102598
10122756	150.61370014	-31.55483902	843075.735355614	6503238.89047646	56	332.951166526373	5	3.59	0.871665073293636
10130344	150.50984442	-31.66125034	832830.767843872	6491756.04123548	56	332.89123135312	10	1.287	0.558874762357364
10067152	147.35679839	-35.65345706	532297.55805492	6054428.49613215	55	261.369590466558	60	9.97798165137615	0.544678644111738
10067319	150.32473596	-34.50172723	805277.118149443	6177190.85065864	56	675.883660383414	91	15.5	0
10068411	151.95471007	-32.30147063	966712.196135319	6415347.7424388	56	68.9883920880551	6.5	5.72	0
10124512	147.42916336	-35.51927192	538912.975716696	6069284.5108693	55	373.129503458736	10.3	2.5	0.2
10042136	148.0912126	-34.71844645	599916.968471673	6157637.48508719	55	347.555925779902	42.7	1.6175	0.113660679216693
10016695	148.34564949	-34.26511048	623884.636054876	6207629.29955771	55	483.966814992829	22.2	10.9166666666667	2.3073553885106
10019550	147.37039385	-34.72150566	533913.250532505	6157777.75273789	55	327.039061880692	38.1	2.4825	1.17412467395929
10031004	147.57891398	-34.96322861	552850.791372755	6130881.72238787	55	317.382985677681	53.3	6.975	0.375
10024360	148.15037558	-34.31316699	605845.864872802	6202520.76071724	55	495.743427867203	48.8	3.1	0
10116905	150.35731383	-31.5974265	818576.775006807	6499291.29479392	56	340.707275988355	5	5.36	0
10011049	149.67169646	-30.28093133	756996.172300797	6647061.80162102	55	206.233692642922	115.8	10.2747601476015	3.37363336245094
10022247	146.53733013	-34.7766091	457666.026752511	6151632.18722361	55	147.652323199998	175.3	8.26881355932203	1.64455831112375
10063141	148.53450833	-31.6731595	645462.171722879	6494768.23649495	55	265.485281143311	130	29.5040298507463	0.797099330317442
10045519	150.3908562	-30.8292602	824377.545787776	6584397.38088767	56	312.575120797314	101	21.5784615384615	1.16198137250955
10052432	148.61393367	-29.9984374	655672.977307432	6680291.39796907	55	145.172040399998	123.4	24.8761290322581	1.41080891328425
10061013	148.28338465	-30.08232818	623682.36566416	6671397.565546	55	135.192027031892	118	15.3337704918033	0.386761094278237
10127246	149.2005722	-28.8362583	714700.932906646	6808166.14073651	55	170.580339999997	24.5	10.2026086956522	0.97500598611899
10117095	149.99698311	-35.11568019	773136.692958372	6110016.95226451	55	574.178953384	10.9	5.78666666666667	0.748194864694723
10044065	149.13203235	-34.85649696	694906.250672748	6140797.59319908	55	613.030396963087	45.7	4	0
10085436	148.97786913	-34.9062206	680701.994181231	6135571.44466347	55	546.512280848274	45.7	1.48606060606061	0.545876772607481
10067389	149.26814612	-35.21871856	706438.048681605	6100344.26910567	55	681.088288983935	33.2	2.34850574712644	0.438920511578363
10031893	148.63812226	-32.16454746	654461.620028444	6440149.55294228	55	293.650676445815	38.4	21.3	0
10033413	147.59204967	-33.93288982	554717.832279302	6245127.2098434	55	219.748815486024	68	22.1566666666667	0.59868374140461
10038850	147.51317151	-34.90094995	546884.326480534	6137820.98701859	55	243.099741946353	64	39.78	0
10022257	149.02895125	-32.37676819	690874.614855647	6415990.95711317	55	479.040145376147	29.3	18.7125	1.70721081006418
10034023	148.072319	-33.94677725	599090.247275323	6243227.38985834	55	373.489702243996	115.5	84.5	6.90000000000001
10007856	147.98785654	-32.22816256	593078.530736168	6433845.81318104	55	225.994844739651	127.1	48.1985714285714	0.409111531123188
10118199	150.50240098	-31.66241244	832120.383524093	6491649.84254926	56	337.251983527724	3	1.60666666666667	0.370232659583433
10005207	147.39234078	-34.94650679	535825.126259018	6132818.84202923	55	253.631903202941	18.6	6.78	0
10003185	148.53909046	-33.58497799	642825.871462989	6282797.97769343	55	276.056294348099	23	5.43905263157895	0.917697431715533
10104683	151.9561278	-32.29647153	966871.602602432	6415896.58194996	56	80.5942447522423	7	5.08	0
10032959	150.1175258	-30.70370589	798605.158922689	6599083.62054724	56	245.6583892	143.9	9.44834615384615	0.90719090698484
10043304	150.51752989	-31.55676022	833933.419686245	6503323.67320915	56	316.726961053148	42.7	3.69071428571429	5.1365173224746
10059601	149.57697501	-30.17565424	748146.086772052	6658944.28090173	55	197.889148320191	125	20.0082945736434	7.87433827652021
10043236	147.05554431	-35.02877121	505066.735691471	6123764.90051471	55	167.623208294658	76.8	6.71383928571429	1.1226294433285
10008815	150.4027841	-28.892873	831876.831327687	6799117.75805469	56	251.100188000002	140.8	8.935	1.40856605572239
10065046	150.3128032	-30.91398288	816627.68587629	6575224.91756238	56	268.644108800001	140.2	11.1275609756098	1.57111546592145
10033016	149.31336666	-29.99260022	723165.966028281	6679781.70340236	55	176.167649455982	80.8	32.3023357664234	3.52975191179122
10031529	147.91759187	-33.50177571	585230.559565718	6292707.18328394	55	231.564287543521	44.2	8.2	0
10049325	149.89197112	-30.39731876	777864.115415617	6633636.99540224	55	222.549559001282	70.1	4.86629787234042	0.646550516855827
10063408	150.1164169	-30.85537288	798030.259971444	6582266.70867238	56	253.470027999998	53.5	10.1013698630137	0.508167039381422
10040064	149.98030359	-30.47898473	786116.056835426	6624360.77679933	55	232.275840211801	99.5	17.79	0.300000000000001
10015531	148.62034511	-32.18565874	652749.926744594	6437834.43816696	55	268.02694409505	15.4	11.3	0
10017794	148.18370719	-34.12594411	609154.103042248	6223246.82695354	55	337.6777948	67.7	36.6	0
10029316	148.7383984	-32.18704672	663877.760080781	6437506.73093857	55	274.266103934773	22	7	0
10004210	147.45956349	-35.05622862	541907.375530061	6120624.83068085	55	208.748871138398	36.6	17.7	0
10045690	149.93419925	-30.95704102	780300.042599917	6571465.00801619	55	271.085934799999	22.6	15.8260784313725	0.468824472489846
10030850	146.82208536	-35.70012857	483904.482630664	6049296.25674089	55	186.227682812186	18.3	5.67090909090909	0.341772240626429
10057827	150.48726498	-31.42165437	831535.682645393	6518402.71164116	56	313.943595199995	51.8	16.1825	3.63921913229434
10015333	153.3365611	-29.0285555	1117681.11289676	6772233.36527953	56	2.00826307111996	43	2.24607142857143	1.57388813199694
10137220	150.30223229	-29.17648426	821183.288812435	6767945.84036749	56	324.27558240831	270	53.9292307692308	2.05361393097992
10007843	148.11076822	-32.2008981	604691.439233519	6436755.09503959	55	231.5262616873	54.9	48.6711111111111	0.0741536609487268
10042709	150.45891667	-31.33370442	829146.118695482	6528243.86049879	56	299.488679454191	67.4	11.1938993710692	2.40032857078681
10039104	149.46392088	-30.11482159	737402.017464572	6665929.24240951	55	191.19680978302	60.4	19.3395909090909	1.9190557137938
10000807	149.82724264	-29.40676484	774346.275820434	6743621.73061424	55	205.769116800003	95	14.5034433962264	4.10517194864333
10054038	149.3117	-30.1223	722714.430915416	6665407.16601997	55	181.159104	89.3	27.7508641975309	2.15405934949485
10124776	146.83327097	-35.6853616	484913.638674088	6050935.82388291	55	186.088825151627	15	2.37733333333333	0.61197458189772
10119093	150.4221337	-31.61420018	824672.536012956	6497239.68138181	56	330.283835546551	15.83	5.52555555555555	0.454779827342885
10126799	150.50720358	-31.66458967	832568.283738235	6491393.67173596	56	333.5015208	10	2.142	1.22524936237486
10126994	150.50433968	-31.6604934	832311.170141427	6491856.81092253	56	333.461587091253	3	1.258	0.517393467295442
10027247	149.31086763	-30.13037794	722616.079475996	6664513.30845099	55	181.949468399998	65.8	24.5552229299363	2.29354913299486
10024081	149.32197782	-30.01760016	723940.700812419	6676993.54832697	55	176.084053737698	73.2	32.7821454545455	5.18424046656852
10052416	149.46947724	-30.24176592	737632.437130321	6651844.31486353	55	193.757841393685	95.3	16.5020642201835	2.95822223075244
10129189	149.9337555	-31.4561666	778787.874352041	6516114.86893624	55	372.479984	7700	2.76424657534247	0.424102332598712
10128395	147.8312777	-32.1439388	578396.912448801	6443307.00032444	55	214.830247691456	67	47.7685714285714	0.471636317862111
10022610	148.26649857	-35.35705942	615068.935528141	6086623.22631523	55	281.380995424421	3	1.68750692520776	0.347662380533857
10068909	148.68920167	-33.83555524	656302.739701407	6254793.93285016	55	304.358474525987	6.2	3.1	2.1
10089760	148.69933997	-33.8427653	657227.737753419	6253978.92961329	55	301.168862542548	6.2	6.24	0.24
10090213	148.4670351	-34.02538694	635442.772976564	6234058.77075246	55	410.75404354781	5.87	3.237	0.497996987942698
10116558	147.48911709	-35.20119987	544523.399991908	6104534.71319226	55	246.502653904053	57	1.68	0
10140217	150.37233939	-28.73830691	829392.502512003	6816342.86061587	56	222.920670431463	495.3	-8.67	0
10010780	148.6050388	-32.1982249	651286.038537495	6436462.93548282	55	259.256952983872	14.8	13.624696969697	0.842731345266003
10028228	148.5238388	-32.1450888	643715.009551125	6442465.1349387	55	257.653534449655	19.8	12.360612244898	0.482732055493607
10064663	147.67761398	-35.00400451	561830.881261684	6126303.11024227	55	276.997391303211	17.7	4.39	0
10040869	147.70036913	-33.19371987	565282.87260514	6327018.4707572	55	214.138041855171	45.7	23.1066666666667	1.05329113839537
10055566	150.20003503	-31.5198178	803897.190248268	6508347.32063052	56	361.121797199992	115.8	25.6025	1.37130184496339
10018306	147.4631796	-35.32456382	542098.487644102	6090864.68606158	55	255.818559416215	67.1	5.02	0
10058208	150.44472815	-28.9642615	835739.78655261	6791082.61649203	56	294.58110872328	247.2	47.7066666666667	1.4219372544369
10048940	147.49484036	-35.04039484	545132.992140355	6122365.38357477	55	256.120185373138	11.6	0.3	0
10019676	148.23674178	-32.25899456	616491.230717405	6430185.01184813	55	240.10598168392	21.5	21.65	0.154798255804128
10019396	148.24340789	-32.22371674	617164.452645539	6434088.58594282	55	239.3460088	13.7	12.4495652173913	1.56926312882379
10066972	147.59437673	-35.12772786	554153.774404533	6112630.62364976	55	189.688095746171	64	5.4291156462585	0.657469820491584
10008152	150.46641736	-31.38870459	829667.945118012	6522120.49598115	56	307.212501702627	106.7	15.6692307692308	2.55609248854446
10000011	150.72666849	-29.12453744	862676.820492807	6772470.79414211	56	328.466043139895	30.5	16.0375	0.566960095597565
10014453	147.82788798	-34.97317031	575571.708007661	6129619.27388505	55	223.721660871051	30.5	6.235	0.685
10012343	149.65697482	-30.32482027	755465.621652435	6642228.98195294	55	215.112854430681	93	28.3977272727273	1.76240543970004
10052342	150.4615	-31.3184	829445.47161173	6529933.75891839	56	295.708	67.4	8.85383647798742	1.64159295192244
10067270	150.49391257	-31.09981482	833299.16895681	6554082.7764985	56	296.445688092131	94.5	17.9190082644628	0.936879297515703
10050438	150.37974526	-30.8275936	823319.650462688	6584614.47096498	56	308.937152822476	114	21.6592134831461	1.55694473552568
10010991	147.9789499	-33.0196944	591430.919474708	6346104.06737305	55	287.205162215551	5.5	2.98333333333333	0.131233464566864
10129417	150.62999476	-31.61428809	844404.507673897	6496592.55391747	56	352.905131505141	5	5.9	0.12
10006772	147.10987337	-33.18651173	510242.265222772	6328030.66289993	55	189.081212597327	76.2	5.79627906976744	0.531540207216262
10014753	147.42108783	-33.21902216	539238.935317133	6324352.81710509	55	206.013275002192	39.6	4.44242105263158	0.757653879856792
10054048	148.9405937	-29.78954687	687577.721556286	6702955.61733803	55	156	102.4	31.2030701754386	2.0174476350051
10063631	150.22114607	-31.54787329	805811.407645996	6505176.74472586	56	358.904122399997	156.1	3.96707317073171	1.08737599551473
10072028	147.63576935	-33.32322621	559173.909290491	6312698.87457514	55	216.74216811831	144	4.3893220338983	0.832186958310633
10131000	149.8446499	-30.9383472	771795.10074334	6573760.1385684	55	279.26958649203	86	24.2048076923077	0.342482399236781
10128305	147.9703583	-33.0338249	590613.996688489	6344544.89945043	55	275.073633792194	78	2.95333333333333	0.505355446180337
10039782	149.2345299	-34.80871822	704396.117240719	6145893.14025896	55	634.961738212787	23.2	2.5	1.5
10022540	151.90696532	-32.66452742	960351.550075058	6375247.25895784	56	24.2072138346774	16	6.53333333333333	1.08423039781937
10061116	149.96060939	-33.10593428	776286.785646585	6333068.16217855	55	802.666261579245	38.1	20.225	0.795
10014630	147.7362875	-35.27700778	566960.860321037	6095988.63531895	55	235.379845110396	23	4.10358974358974	1.68035021865405
10032855	149.09450657	-32.52593518	696718.344020305	6399332.10867176	55	455.461415961003	7.85	2.25666666666667	0.525124323903926
10159034	151.2013167	-33.94073333	888383.712885143	6236456.41057302	56	8.70862337760547	16.75	1.61405172413793	0.0652512180924202
10007057	148.59589694	-31.75649232	651146.807965966	6485446.72008267	55	285.1163136	57.9	1.75	0
10159348	151.2173667	-33.91135	890002.664983235	6239656.67336524	56	30.1023942080112	29.5	1.75	0
10125869	150.24226453	-31.32944664	808533.173169328	6529344.09627822	56	299.461853200001	3	2.33	0
10022683	150.41585932	-31.14370445	825698.958261007	6549446.88186148	56	276.444398645173	22.6	10.2825	1.93261606665967
10037679	148.42231833	-34.68705603	630285.850945443	6160739.93366144	55	333.828564864348	31.1	10.73	0.27
10028219	153.4690611	-28.9406083	1131163.19581337	6781305.38208919	56	6.49198093998315	47.2	5.33615384615384	0.298471451064573
10104645	151.97041895	-32.11109708	969173.244516476	6436415.68331404	56	124.753269567979	0.83	0.83	0
10060998	148.60700733	-31.70788115	652278.708585655	6490820.14303757	55	276.681759199998	100.4	17.0942045454545	1.59365198207744
10092809	146.96708278	-35.68457176	497021.479988389	6051035.72943974	55	205.356693092216	41	6.0975	0.454553352204117
10117851	150.50886518	-31.66041054	832740.854593516	6491852.19156735	56	332.935990713439	10	1.284	0.470727097159278
10157977	148.9905912	-29.83260222	692328.99892499	6698100.98774416	55	158.370944	126.8	32.9981538461538	3.11769312759768
10006691	150.72389083	-29.13703745	862362.368976056	6771092.89615932	56	345.674983929207	51.2	39.915	2.74047897273451
10002438	148.25368973	-32.84732834	617319.640671334	6364941.78303202	55	343.815620953391	24.4	6.06333333333333	2.21284633196453
10030865	147.39206218	-34.88789541	535825.145081662	6139318.68514026	55	322.759448865478	30.5	-0.6	0
10012922	148.39009294	-34.19344336	628085.01187263	6215521.75897705	55	440.210635835917	29	4.84666666666667	1.77248099817428
10043034	146.68151115	-34.16456476	470645.027564917	6219551.34609271	55	168.139414907731	99	66.7	0
10040964	147.42901652	-33.27788601	539950.981555212	6317823.82807972	55	207.849090123147	126.4	5.15273684210526	1.06022881552721
10120305	147.95101888	-34.71469807	587083.600785234	6158183.48375752	55	374.953941989892	4	1.32952380952381	0.519353776024784
10038900	147.89454724	-34.34844566	582271.8899104	6198845.57180666	55	274.065215115558	24.7	1.25333333333333	0.0410960933531266
10053600	147.01433961	-35.05005495	501307.715802673	6121405.91499778	55	169.926178520398	93	7.94570588235294	0.749646054890211
10004658	150.46752486	-31.14425953	830626.084272183	6549231.99449472	56	284.205966399999	109.7	12.2974803149606	2.04433727917627
10057422	150.03891517	-30.63120634	791289.876841576	6607330.28538331	56	239.43807969216	51.5	6.85397959183674	0.511222503967792
10056606	149.24725765	-30.15982271	716422.331806323	6661371.7151682	55	179.286924353732	71.6	26.1218238993711	2.10545857068904
10039057	150.26002541	-30.84259419	811812.191221603	6583291.42199059	56	269.794795600002	77.5	14.2697368421053	1.79404935513008
10054784	149.92975315	-30.854541	780173.926936446	6582842.68043251	55	259.00316137976	110	19.8646774193548	0.462356229587643
10120180	150.50551734	-31.65903742	832428.102061051	6492014.73098728	56	333.561634686494	10	1.449	0.666760076789245
10143552	150.27561337	-31.30524249	811788.095018052	6531934.68194293	56	296	3.6	1.95	0
10009864	148.45173633	-32.12204867	636948.720467138	6445113.35238622	55	257.145759600001	56.1	20.8865714285714	0.238590418405899
10008005	147.10753754	-33.19810343	510023.201374694	6326745.7914407	55	189.382603399777	79.6	5.52895161290323	0.511849616505428
10017850	149.45808703	-30.03759944	737023.921223931	6674502.25476971	55	188.941592581221	97.5	40.0576211453744	13.3147378374588
10052423	147.51279287	-33.27890477	547751.945407142	6317675.69823705	55	210.005522520727	94.4	5.27494736842105	0.7422467651582
10076648	148.40577663	-33.61331977	630410.802685196	6279831.25612349	55	265.939637829683	98.5	13.2662121212121	0.897494433428361
10067161	147.81372254	-33.41254791	575659.845806877	6302680.57411816	55	226.145861364762	154.3	5.35981481481482	0.94299658445778
10012056	151.2233277	-33.9556916	890351.409211471	6234712.4412667	56	13.9687322051864	20.3	8.900390625	0.83433113400023
10031904	150.57809406	-32.41481489	836533.369953677	6407946.35435491	56	160.192750392032	4.5	3.5	1.4
10075248	147.83564139	-31.58370635	579286.612031799	6505402.97047558	55	189.019966824197	17	13.1022641509434	0.248661636505437
10044472	147.23623728	-35.27762115	521484.000553136	6096143.51967878	55	287.158665470371	4.3	1	0
10043559	148.49340794	-32.8651055	639726.407491753	6362678.99882111	55	441.21834247021	45.7	12.2766666666667	2.96531429850006
10033186	148.2239555	-31.0773305	616755.991972825	6561184.05956329	55	183.363874831199	472.4	-4.64	2.5
10020595	150.66948297	-32.53620305	844670.044421776	6394186.63441146	56	196.736562381585	19.8	5.74666666666667	1.52263660215503
10024530	149.05534319	-32.79649284	692458.357826587	6369403.23339212	55	510.492454642086	32.3	2.36	0.990858213873206
10010236	146.49484897	-34.39178901	453565.43835638	6194286.22145926	55	156.911238799998	99.1	58.28	0
10005909	149.15425224	-34.72427416	697252.664519134	6155420.28593659	55	537.482767275687	35.1	6.5	0.408248290463863
10131827	150.56972207	-32.42223721	835717.975829822	6407149.28551214	56	185.736995555038	7.6	4.4	1.8
10103183	150.59231589	-32.4005675	837924.919958125	6409482.05129312	56	129.013023224639	6.4	0.4	0
10035028	148.19535145	-32.02399499	612881.530747663	6456280.17721774	55	224.321572800001	46.6	22.31	0.490160323625998
10077932	150.4661407	-31.45898262	829395.439047114	6514325.69030335	56	310.111451154731	18	13.0246428571429	3.16490857703985
10005907	150.68614524	-32.1373142	847761.100539901	6438388.0970988	56	372.311490213534	24.4	11.4066666666667	5.51087006641319
10005859	150.46417152	-28.79565052	838182.761793826	6809725.84846793	56	240.130369303541	315.5	2.73272727272727	2.9623273740548
10013413	147.35400465	-34.65428321	532438.860699641	6165237.53747866	55	304.628203501315	61	9.13	0
10093113	151.95735708	-32.11983979	967894.185525844	6435502.00169873	56	123.241511081145	3.79	3.79	0
10046961	149.88586008	-30.39370769	777286.927902402	6634052.40394679	55	222.823518399999	92.3	5.86680672268908	0.58529807499552
10018025	152.5393833	-31.7787277	1024843.35502441	6470703.06207652	56	11.6090658319064	19.2	2.64368421052632	0.426178990397175
10013203	147.23921846	-33.19623242	522297.218564028	6326932.88357164	55	197.410981585249	114.3	5.86101694915254	0.509002663624792
10030182	150.0678113	-31.15231806	792470.733514746	6549464.24337519	56	368.626659662538	18.3	30	0
10005383	150.2944	-30.9133	814870.079523941	6575352.8453105	56	266.652512000001	160.6	10.4704032258065	2.0983585747857
10009281	150.45196962	-31.14203745	829149.750224191	6549524.87508985	56	282.137294952676	118.9	13.9602985074627	3.00562208036835
10058641	149.50586549	-30.23398793	741154.103750444	6652629.97648172	55	195.235885669828	99.1	16.5499593495935	3.05893300622275
10031770	149.14642541	-30.09037884	706854.157128141	6669256.70435877	55	171.117553686528	81.7	27.1623728813559	0.813718893249187
10076647	148.40577663	-33.61331977	630410.802685196	6279831.25612349	55	265.939637829683	98.5	13.0969696969697	0.811661165491226
10011879	150.25642299	-31.52065085	809252.037354429	6508096.94052984	56	343.707343199999	121.9	13.1742857142857	1.77161366160526
10018619	150.0500888	-36.0648166	774712.27541098	6004555.4401597	56	7.42297202073617	45.4	3.44606060606061	0.655840609765677
10120730	146.84206025	-35.7115201	485713.597933375	6048035.9206537	55	189.115251768679	6.8	5.56666666666667	0.233014067291131
10122097	148.03857693	-34.57540343	595260.677525392	6173551.44499642	55	374.814776508541	11.5	-1.3	0.14505171491575
10120358	150.50852635	-31.66520172	832691.60009513	6491321.73806753	56	333.648412799999	10	1.155	0.611150554282658
10021975	150.16029082	-29.23954067	807181.759675447	6761334.08257738	56	246.714677200001	767.5	-9.802	7.97229552889254
10012945	147.37846456	-35.64512358	534262.357175836	6055345.41823536	55	287.19619131688	27.4	9.45	0
10024855	149.5448	-30.1894	745012.767102736	6657490.02527733	55	199.104000000003	88.4	16.9071653543307	6.0289805222784
10051133	147.35624292	-35.65706814	532245.824889131	6054028.17746594	55	262.555109211009	60	7.215625	0.433434748034316
10118101	149.0203361	-32.7052472	689372.877926613	6379584.14717928	55	451.721045709829	72	6.65666666666667	0.490321134375029
10128303	149.0300416	-32.6815972	690332.974441103	6382189.1660126	55	460.326964973054	87	36.8753846153846	0.206271493411191
10086384	147.72786855	-31.7394343	568945.627169382	6488215.07057734	55	191.844226000002	18	9.15166666666666	0.961909270380759
10025682	147.44345332	-35.09539576	540418.967175822	6116287.89448067	55	182	14.7	9.61171875	1.30946739493522
10054552	150.34752664	-31.05481586	819477.866788711	6559505.24780035	56	270	82	11.05	0
10041297	150.85502872	-31.85536854	864821.269680849	6469111.92269778	56	409.549187545691	30.5	5.172	0.565169001273071
10055817	148.50342485	-34.26288742	638414.730177199	6207672.44097565	55	401.88604321219	18	6.3	0.2
10034886	147.45678626	-35.0842844	541639.866632689	6117514.64461741	55	183.571755999994	14.9	8.05880952380952	0.401142430357481
10033183	147.34673614	-30.36983385	533317.301748922	6640181.93637398	55	132.43650609912	328.3	-13.4056	2.99652342557171
10029839	149.32394352	-32.08482168	719332.968057385	6447798.87512839	55	388.256178071186	62.5	36.2566666666667	16.8192475720197
10018130	148.2411857	-32.22399452	616954.689012141	6434060.213349	55	239.3793424	7.5	6.58416666666667	0.999056707877764
10028569	150.47030662	-31.41731577	829937.750639203	6518935.09942593	56	310.963473964123	41.5	12.5978481012658	2.11668338064265
10036821	147.4061872	-31.1620552	538711.51270093	6552367.04802765	55	158	480.9	-2.31333333333333	1.85943241041155
10013607	148.77201255	-32.59260382	666301.803359442	6392490.04506608	55	342.796387876689	34.1	13.7166666666667	1.36668292673254
10081375	148.92008808	-34.67288664	675917.336933021	6161554.31836571	55	665.786879747942	28.7	5.21666666666667	1.77310148860377
10079266	149.59780799	-30.17926518	750143.719991237	6658498.36078399	55	200	84.4	14.3918315018315	2.25332419009656
10029293	149.299757	-30.18482241	721423.686179485	6658499.48569651	55	183.189110354144	67.1	20.2371705426357	0.832669273002211
10028886	148.01732149	-34.18983381	593739.76274653	6216327.62558283	55	299.027755476124	157	77.4	0
10042082	149.56114212	-30.19759874	746566.254717969	6656545.77012849	55	199.649929770175	125	14.6165546218487	2.81341382897484
10060996	147.7472545	-33.3792653	569505.999583625	6306417.00999188	55	224.80982502288	148.5	7.83383333333333	1.18513443916245
10076640	148.62811675	-31.60871435	654443.262287493	6501783.75896802	55	270.202298000002	135	23.276049382716	0.807207775373278
10127181	149.12370093	-34.95788629	693905.835784613	6129567.56312866	55	623.778284311399	102	40.1241379310345	0.171886434869861
10069737	149.8300816	-29.40077899	774637.982920285	6744278.68739384	55	205.231590375591	22	13.45	1.02825318642084
10116259	147.58854357	-34.85152897	553802.732312529	6143263.69333633	55	320.4031312481	4	2.15	0
10117856	149.85384867	-31.26555373	771739.992205479	6537453.23211573	55	337.290138073957	9.3	4.22	0
10117780	150.50378376	-31.65802049	832267.239345463	6492132.82677281	56	334.919960280711	26.5	0.798	0.788324806155432
10062159	149.87697888	-31.01287475	774671.472562972	6565416.32220475	55	280.078133828033	107	17.1721428571429	5.85544164318412
10133391	150.2926861	-28.6142083	821987.591045367	6830321.55470966	56	217.32208442933	100.8	15.1545762711864	0.149749191830516
10018803	148.26399859	-35.35455941	614845.325405619	6086903.409868	55	280.922902881737	3.7	1.9787264957265	0.701815839237018
10047566	148.69259104	-34.57372071	655256.546431854	6172926.46771499	55	553.60782680454	45.7	6	0
10059725	150.61503518	-32.15564816	840980.077131028	6436581.92580181	56	366.749911925481	24.4	15.39	4.4497415655294
10012506	147.92230101	-32.08955198	587033.131080165	6449265.92207323	55	217.070116399997	134.1	47.6873913043478	1.83898180096275
10026165	148.4443469	-30.3668143	638795.990747419	6639683.00234285	55	143.303912000001	700	-2.45	0
10044733	146.78042318	-35.96485272	480201.270466105	6019927.60196847	55	212.768939921046	43.3	21.22	0.220000000000001
10040010	147.52123178	-35.19483992	547450.464300165	6105225.18194651	55	216.059003361801	50.3	24.4	0
10054571	149.83059524	-31.41370829	769102.486689242	6521080.92763669	55	378.963584692574	30.5	9.14	0
10055265	150.4589924	-32.37290769	825476.024872155	6412964.79100085	56	164.448290466877	12.8	7.2	0
10035560	148.1636707	-30.8092731	611315.211186057	6590956.06516675	55	155.612772	530.4	-3.654	1.45959035348964
10027176	150.5130845	-31.48648226	833761.386771051	6511133.13017229	56	317.2624088	17.4	3.61186666666667	0.936401186576684
10055446	148.89533655	-31.83315681	679362.711173868	6476492.26938263	55	315.872903199998	70.1	7.12442105263158	0.264231620042854
10049316	149.57947515	-30.20037639	748324.824812295	6656197.95451912	55	200.053315599997	125	17.022268907563	5.45394367176152
10052796	150.47558121	-31.21203732	831158.299943492	6541689.73092642	56	282.538112034904	107.9	13.2161290322581	3.40216669806393
10054228	149.6619689	-29.55620998	757923.35741183	6727431.66446225	55	194.610487200333	54	16.6657894736842	0.989241154088238
10044673	148.95365072	-30.09343546	688266.599265238	6669251.3819167	55	161.982184683552	74.7	28.9284615384615	2.01683172836721
10130795	148.1372944	-34.0821194	604928.083272203	6228155.10666328	55	314.304984000003	103	25.9697727272727	2.97477920390463
10025297	150.6352	-28.8842	854589.908236381	6799405.66883397	56	262.770704	191	15.5766666666667	1.50189509916268
10124264	150.50852635	-31.66520172	832691.60009513	6491321.73806753	56	333.648412799999	3	1.27	0.549508871629931
10136318	150.3035441	-31.44488231	813982.566949983	6516366.87494397	56	322.070586399998	6	2.6	0
10009502	148.28286041	-33.26677434	619481.533783855	6318403.99272648	55	402.734609323077	73.2	26.5433333333333	8.59600423969701
10018232	148.65877331	-31.72657785	657153.063176455	6488673.95042528	55	288.57709341768	108.2	19.5988235294118	2.52819368755626
10018830	149.55975257	-30.10954328	746651.666608751	6666311.12597843	55	194.6451936	79.3	17.4486770428016	1.39077554463077
10055301	148.65587748	-30.01427049	659693.884464134	6678478.85033903	55	147.53581943652	130	26.8010695187166	2.33568273303369
10124829	148.04151004	-34.56931867	595536.680742821	6174223.44251885	55	380.864705111626	17	-1.67818181818182	0.594150549972865
10122312	149.958026	-35.38662167	768688.626228141	6080062.11664727	55	635.373614251013	10.5	6.28909090909091	0.916479970970497
10048994	149.96477283	-32.76343229	777745.203312155	6371047.51848864	55	612.979512494407	61	12.3333333333333	2.19291789378647
10061475	148.92006898	-32.96704989	679445.290165619	6350729.38746039	55	558.799899705039	45.5	20.14	0.109999999999999
10022708	150.93697405	-32.0312008	871871.156851449	6449323.08903123	56	233.442010875377	74.3	32.9666666666667	0.329983164553723
10031656	148.53895778	-32.19621482	645059.967875325	6436776.87183256	55	257.900950478741	43	9	0
10047375	147.77289786	-35.40289594	570181.469123808	6082001.5813384	55	265.156049466203	45.7	17.285	0.0850000000000009
10138374	150.36501138	-28.67389878	828878.006671676	6823505.36480874	56	222.270155937371	260	-26.01	17.34
10007494	149.22063812	-34.5153843	703842.743886262	6178457.86374177	55	644.279345025309	27.7	3.928	0.523006692117797
10067784	146.97180294	-35.58901546	497445.545612216	6061633.81141237	55	207.775826076571	60	28.8	0
10036524	147.72286653	-33.02816402	567506.449667172	6345358.66875493	55	293.766851915241	54.9	34.3	1.7
10066906	147.49817641	-35.188729	545354.990703916	6105913.65170933	55	239.486405001653	41.2	1.28	0
10084341	148.71145971	-32.83649389	660181.565244314	6365541.64479259	55	433.037197665841	22.9	14.07	2.45358241489188
10041097	148.11065287	-34.1423334	602397.392453109	6221505.1317359	55	318.00655117875	82.3	67.55	0.450000000000003
10008204	149.54894402	-32.59343349	739231.166886196	6390915.93783915	55	559.027851037294	16.8	2.23333333333333	1.15060370627288
10051747	150.62474901	-31.48870349	844368.320797571	6510540.91901777	56	346.222386083807	68.3	13.87	2.13445781866045
10019422	147.03787723	-32.98900396	503538.771960613	6349931.44022786	55	197.005014404182	124.4	20.4825	2.5793252509135
10077575	149.59253054	-30.20815407	749562.443979304	6655307.09473009	55	200.767335004289	123.8	13.8663043478261	2.23214885616261
10036548	150.4328038	-31.17037097	827223.700655234	6546438.97944432	56	278.436455999998	60.4	8.85125	2.10132956422832
10044676	148.99225957	-29.80371324	692545.614217445	6701300.2290525	55	157.976665669822	118.9	33.1118803418803	2.59564294082993
10062553	149.98308505	-30.81676262	785388.171668315	6586896.93431536	55	254.5115144	123.4	21.1203846153846	3.13073246214155
10064620	149.71949812	-32.69482268	754955.328090891	6379274.38661458	55	507.67204437219	51.8	8.03666666666667	0.929241028414528
10125083	150.62320868	-31.60927371	843778.735821692	6497170.23484538	56	348.240561718201	5	3.43833333333333	1.0049613038432
10014673	149.42670043	-30.27871061	733427.41535576	6647837.22348259	55	192.369572708899	90.2	20.617578125	2.0258463686868
10024851	149.6797517	-30.25815353	757830.884702965	6649568.971666	55	207.484959650415	65.5	9.57980620155039	1.91993367366672
10017149	148.2628875	-35.35428163	614744.760713587	6086935.50730558	55	280.981732695398	3.9	1.54232389251997	0.522381677466534
10058271	151.57474849	-32.60091778	929460.171101488	6383704.47096969	56	39.8222809852431	32.3	1.21	0
10063055	147.66816981	-35.00900454	560965.396855757	6125754.41824925	55	304.12283073649	20.1	1.78	0
10075536	149.52422323	-32.71176773	736598.2152908	6377848.14575161	55	675.238125464864	45.7	1.69333333333333	0.634262476336799
10123005	150.42692614	-31.72626615	824736.622101313	6484794.34727371	56	384.344097863118	3.5	3.62	0
10008162	149.81474267	-29.38287603	773196.724088044	6746299.58903683	55	204.5548764	68	14.8525238095238	2.81644436630315
10127158	149.855575	-30.8927027	772969.073716873	6578794.88890998	55	276.180862756002	137	26.0546774193548	0.155103687919545
10143626	147.6652916	-34.2570944	561253.033928357	6209137.12097318	55	242.016336	62	35.5975	0.580603623982678
10001949	149.84421822	-32.65648816	766765.929964523	6383219.13252711	55	563.518576950586	57.9	13.3233333333333	0.557155474012615
10007012	147.96843265	-34.01622216	589417.257839213	6235622.56661774	55	276.628459026966	85	51.8	0
10072031	149.8860666	-31.3378694	774598.892052851	6529353.89893809	55	342.051952770624	98.4	8.84212121212121	0.2878210468409
10057583	148.40340917	-32.82427217	631365.36728117	6367321.78548506	55	463.119486277632	23.5	4.8	2.35372045918796
10027558	149.70308257	-29.99898699	760757.425779269	6678250.06604963	55	214.789048508995	248.4	2.25	0
10009226	150.63169938	-31.92231557	843424.423733856	6462415.11191471	56	422.934733639823	61	10.22	7.83474313554695
10085418	146.7623351	-33.52095255	477929.701671209	6290932.50841922	55	340.764475045522	36.6	16.58	0.159999999999998
10020996	149.76144072	-32.52371025	759382.049004832	6398150.34285169	55	637.577886109431	51.8	2.33333333333333	0.356121078036982
10025143	147.30567528	-34.93178542	527916.549680032	6134478.98993897	55	250.12386856242	103.6	45.85	0
10008816	150.72583568	-29.22092626	862256.340230919	6761782.09918994	56	403.724302803574	12.5	76.002	7.92881050347402
10029965	146.94173976	-34.97208603	494681.851606778	6130050.93181623	55	165.275294563278	126.2	5.82073333333333	0.935102202376237
10054227	149.6619689	-29.55620998	757923.35741183	6727431.66446225	55	194.610487200333	54	11.1405333333333	0.358075944769014
10030599	148.42645985	-32.2023266	634446.090701217	6436245.57189205	55	247.928277587056	22	9.89142857142857	0.164831391898212
10084330	147.58511559	-34.97261624	553410.868352931	6129837.36078974	55	343.994836779668	11.3	2.655	0.475
10072451	150.25808264	-30.95453862	811263.332290324	6570881.24146633	56	263.514551200001	109.7	9.22858064516129	1.33546726809066
10023834	149.31475597	-30.05871128	723151.79073386	6672450.31890408	55	178.5453536	94.5	30.2246762589928	4.53492574513594
10010362	146.53603579	-34.78322306	457550.982584196	6150898.19607988	55	146.530398112919	172.2	9.54975757575758	1.60734788205844
10020695	151.486975	-32.98536363	919399.460568877	6341383.91920544	56	71.9221003127973	27.4	4.26666666666667	0.89566858950296
10000696	150.68419378	-31.57481431	849697.691934044	6500799.35760995	56	380.99572717251	66.8	8.05318181818182	1.22119062504579
10063132	149.18809176	-30.13982304	710765.500743063	6663699.58561505	55	174	73.2	25.7004968944099	3.22075080966235
10025929	147.97183108	-33.0226328	590763.005837865	6345784.46449338	55	284.566009792716	7	3.2	0
10117782	150.31148461	-31.44455336	814738.752515765	6516380.59647648	56	321.6928064	4.5	2.28	0
10121529	150.51123556	-31.66285573	832957.02528717	6491573.70387372	56	333.0853752	3	6.99875	13.232100586736
10026629	151.19976739	-33.93869955	888249.646960274	6236688.01674306	56	8.26427841303172	18.6	2.29864864864865	0.12518445120101
10018298	151.21448917	-33.9261994	889668.609012193	6238019.48289627	56	22.1364319999993	13	5.36857142857143	0.322145866314739
10012847	147.11898434	-32.73483583	511148.153389947	6378102.29745141	55	259.074022068983	68.9	49.12	5.38771441955368
10028171	148.57840097	-32.148159	648856.400021281	6442050.61456941	55	273.382647900348	76.2	28.0733333333333	1.88044911893114
10063050	147.20623028	-34.73511829	518879.311185404	6156311.30920913	55	222.676659599997	110.3	46.17	0
10064187	146.8148573	-35.39512645	483187.028031897	6083121.74926276	55	232.699973437459	82.6	61.1666666666667	3.56833605791582
10018884	148.57535052	-32.78760501	647522.016236762	6371160.36613778	55	440.420330416448	30.5	10.97	2.19519475218032
10016291	150.43919322	-31.2117598	827690.208284801	6541829.1245941	56	281.185138571206	16.5	6.559375	2.43187034180998
10050216	148.77370226	-34.75455463	662344.234660627	6152742.59667076	55	589.961144268103	34.1	5.2	0
10019985	150.22056553	-28.97120728	813858.098924079	6790928.90403422	56	245.980600799997	858.3	-0.754166666666666	20.229401646421
10042715	146.94775334	-34.95481358	495229.78618805	6131966.6730014	55	167.401825121945	106.7	5.0002	0.963975428455864
10015703	153.3999166	-29.0929972	1123480.23467996	6764734.81360776	56	8.0200159999986	48	5.2051724137931	0.270703052600589
10127993	150.4255889	-31.23222201	826322.826330935	6539599.74197356	56	282.829954397425	5.4	1.74428571428571	0.416699862623212
10010388	150.6855935	-32.49842506	846329.306493181	6398325.7243963	56	121.18128901773	17.1	2.24	0
10080403	148.27001874	-32.23880827	619652.347925331	6432386.23024294	55	241	22.3	15.32	0.400269140223656
10016030	149.46866753	-32.59454504	731691.950106308	6390970.54495537	55	547.829863262485	32	1.06666666666667	0.379326889224701
10040955	151.06169889	-32.4114767	882063.023794854	6406687.7017584	56	97.2677143448536	3.9	0.96	0
10061906	149.44030379	-29.25926702	737127.58088593	6760820.16552123	55	177.7759152	60	12.4232061068702	1.18986320797946
10052006	148.96642728	-29.93621324	689797.374160291	6686656.94928961	55	158.519855044208	76.8	29.92	1.6246600645068
10066785	148.517564	-31.645104	643899.026107631	6497900.77449424	55	261.9656641536	101	24.2464615384615	0.283149489026724
10046776	149.90836619	-30.94731893	777859.407070144	6572607.91640102	55	270.268110289265	84	13.1503076923077	0.499183854616773
10047399	147.91366417	-34.02638066	584350.160946602	6234542.62404714	55	266.279400800003	98.5	50.3487037037037	0.480659447843374
10138657	147.6448355	-34.90344897	558911.773497241	6137474.29850089	55	365.248287880422	10	0.785	0.150463569392347
10116552	147.34441819	-35.43145016	531262.931608182	6079054.57212094	55	292.51782071987	8.8	2.25	0
10123839	150.64379167	-31.66228925	845536.434241976	6491223.77556764	56	367.119055440462	4.74	3.928	0.913857756984094
10117989	150.59174926	-31.55778219	840979.800846229	6502981.0998951	56	341.720287180337	5	3.80857142857143	1.08223879819868
10002186	147.6853789	-33.72594439	563496.376128301	6268019.22250401	55	214.321972994112	38.4	12.4	1.25274365560823
10022974	149.4133675	-30.30676622	732078.404197434	6644754.26867946	55	197.7279928	79.3	23.97828125	1.28458049412967
10029300	149.55447511	-30.13732107	746074.021925024	6663242.93125048	55	195.036218467374	125	20.1520879120879	5.34432741955085
10022239	149.54253139	-30.20176553	744763.656936681	6656123.99304127	55	199.173967192192	93	14.603992248062	3.0227284943123
10011323	149.84474261	-29.4420425	775949.659176575	6739669.18700349	55	207.33581918936	66	11.6416336633663	1.96433315832284
10046164	148.51532434	-30.0103824	646142.886964162	6679097.47214662	55	141.83201184233	123.4	20.5022222222222	0.255681128568717
10051642	150.75172579	-34.48648282	844565.194852716	6177508.72354803	56	59.3515979321922	9.5	0.918	0.38927625152326
10077684	148.64924727	-33.63010866	652969.611611228	6277636.09498979	55	366.655027040341	8.2	6	0
10135144	147.37093169	-33.29372257	534535.720825846	6316088.80917445	55	202.002989550096	6	3.46	0.25
10023788	146.71401121	-34.2340091	473662.156458788	6211860.08334001	55	172.125127599997	100	74.5	0
10045367	148.99284358	-32.73065925	686742.478457893	6376815.16997262	55	346.545453346251	32.9	7.32785714285714	0.42615688880687
10038086	148.43731153	-33.91010943	632877.558917128	6246880.89894316	55	489.728413460992	28.3	3.12666666666667	2.03897577774289
10058893	148.43620142	-34.00649846	632625.230361544	6236193.71037093	55	419.267365306908	56.4	47.2	0
10101507	150.58938303	-32.43251761	837529.677419532	6405946.69471319	56	174.750069343784	5	0.65	0.15
10029056	148.3042388	-32.2563944	622852.879227919	6430398.00016897	55	242.737299982336	18.3	15.2489075630252	0.676490933458863
10033653	148.88228778	-32.50454726	676825.195839014	6402075.67025477	55	297.541871623071	18	14.6466666666667	0.401026460750687
10001734	147.1906807	-35.18206576	517361.311464555	6106749.58599088	55	198.802639580879	11.9	4.7	0
10036255	148.25814086	-33.47566377	616899.283846156	6295270.89521355	55	254.398938293309	28.4	6.4	0
10012654	147.95925379	-33.16427465	589444.754960439	6330091.69318233	55	274.281808299684	131.7	37.09	3.96798017468166
10043849	147.21762691	-35.30095494	519785.846433461	6093559.63252984	55	239.60793743667	114.3	27.66	0
10059826	150.89475398	-32.19342273	867229.068661852	6431468.3846476	56	175.595562066952	32.6	16.8333333333333	1.03708994574027
10090413	151.95501682	-32.30174931	966739.688219165	6415315.46144045	56	72.0219770220147	9.5	5.82	0
10031244	148.09534587	-31.35621807	604180.56105414	6530400.83808653	55	196.187672799999	610.2	-13.2725	9.92323126557071
10015160	153.0051194	-28.9331305	1085848.3054461	6784535.16433417	56	33.6026347435129	38	6.63615384615385	0.143770033335209
10026585	149.59532378	-31.66648676	746063.445541077	6493603.86476435	55	511.898409896604	70.1	3.61	0
10052506	148.66341231	-33.50705266	654502.689648984	6291260.55383268	55	353.192752681629	66.1	7.87	0
10024847	147.37596972	-33.25513095	535020.19461904	6320365.62725121	55	204.339241821609	136.6	5.49876033057851	0.923041657367778
10052875	150.44864018	-31.40203814	827929.90078373	6520694.71320015	56	306.838400698204	67.1	14.3696835443038	3.30583918009723
10049827	149.76002848	-30.31509745	765404.083423245	6643070.25727207	55	210.234362645414	97.5	5.97497816593886	0.644655301722213
10048733	148.82283738	-31.79621278	672569.508062918	6480705.52226838	55	317.630791100488	94.5	15.2009473684211	0.312491090177693
10057967	146.68570305	-36.0312429	471684.296431199	6012540.55967309	55	146.841590339496	109	5.28945454545455	0.710043323087512
10127640	148.1345944	-34.0316805	604740.998954189	6233750.90397565	55	307.790635208962	102	38.5434090909091	2.36885083683842
10018044	149.19258896	-34.97983006	700143.3345392	6126997.64295592	55	634.724925028865	3.3	1.03024096385542	0.37404005939579
10083219	149.8126	-35.6446	754658.530723009	6051825.21477103	55	157.59201600001	19.5	5.25	0
10021834	147.38543604	-33.24508919	535906.059099071	6321475.69974523	55	202.752324800001	134.1	4.46633333333333	0.728229512051127
10018840	150.42058079	-31.08120432	826363.509626786	6556365.46607946	56	272.992589820985	75.6	6.08807692307692	0.926756209046326
10057329	150.52058248	-31.3623151	834915.962021991	6524883.94108026	56	308.028766575898	61	8.48753521126761	1.03466684208603
10015540	148.14369711	-33.41510812	606339.113328168	6302108.07121237	55	245.021817571844	134.1	16.1473636363636	5.17682469846891
10129675	150.4123944	-28.6660555	833536.802849812	6824243.46827178	56	225.580605364479	41	11.5081355932203	0.243439162178716
10045181	150.84919608	-32.16413168	863047.126194196	6434873.36175921	56	177.524688986685	25.9	8.53333333333333	0.659966329107444
10073736	148.66848549	-33.83994929	654377.747987629	6254337.94999163	55	299.64469505069	6	4.605	0.585
10056222	148.09093279	-34.38900067	600285.93532107	6194171.74646381	55	406.284940879546	31.9	6.35	2.71753564834024
10061015	149.614214	-31.78676431	747534.753681689	6480223.54386313	55	525.955148456726	99.5	37.9	0
10009053	150.44334128	-29.2406499	834707.503677107	6760435.27620627	56	336.180636296144	64	49.2775	1.04569853048891
10031108	148.63256846	-32.29982558	653709.894330631	6425159.75903914	55	266.346761910929	39.3	17	0
10057332	149.60641867	-30.14037632	751071.738637217	6662790.94145926	55	198.74811734408	125	19.0855094339623	1.66831126482024
10050011	148.92812058	-32.53538049	681069.615464736	6398579.95868897	55	294.573383884549	42	11.2980263157895	0.340274733185292
10056753	150.75783673	-34.48203834	845145.06649486	6177981.07465302	56	42.3102441128192	13.7	4.211	0.352886667359366
10159151	151.2289667	-33.93211667	890981.004154987	6237307.53018709	56	26.5035113808026	25.5	9.13	0
10019155	147.43873097	-35.08261796	539994.778930228	6117706.84414391	55	191.986118303709	12.8	7.18458904109589	1.36820706932008
10027195	147.40511399	-34.56678232	537161.208132778	6174922.87616657	55	306.162273238143	50.9	0.16	0
10121755	151.96313171	-32.12098777	968433.92731239	6435349.36676241	56	116.764752972535	5.57	5.57	0
10097524	151.96133746	-32.11749097	968282.31552694	6435745.4303131	56	116.90890101338	1.51	1.51	0
10046955	147.26736709	-35.10072005	524367.786016808	6115754.67920126	55	177.75530698685	75.6	8.66854430379747	0.876143611392567
10008610	150.49891314	-31.14898146	833604.104198036	6548613.94356131	56	290.977311850467	132.6	11.4679527559055	1.27590717369181
10089854	149.03397445	-34.56399664	686596.730404095	6173426.83137134	55	606.002554695136	4.2	2.4	0
10158121	153.4338	-28.8637	1128181.12392236	6790043.54036975	56	159.40832	3.5	2.38	0
10158041	148.62369	-32.28134	652904.905578276	6427221.89404349	55	269.207006719997	64.6	22.7565196078431	5.43803454840217
10015060	149.83699614	-32.66593275	766060.306417535	6382189.76386558	55	608.447739331527	23.8	6.78333333333333	2.60138851812301
10043767	150.45197243	-31.33787116	828470.444387531	6527802.43053743	56	298.736691600003	27.4	8.50075471698113	1.18181799361193
10003044	148.92395261	-32.3542686	681040.035661488	6418668.18089969	55	386.225670399992	13.7	5.81666666666667	4.75785899562211
10015253	148.7253461	-32.51065897	662068.88456373	6401647.58834032	55	305.853875601046	50.3	18.14	3.78508476347184
10034571	150.41613653	-31.09870439	825879.404152152	6554437.45460858	56	273.15034584528	24.4	7.48945205479452	0.791852155861404
10001319	148.72506822	-32.49621449	662068.696712466	6403249.5093603	55	287.928588491661	37.8	5.44666666666667	0.196185852927495
10020151	147.3902627	-35.10696036	535565.807801075	6115025.67281649	55	180.775897966637	90.2	12.4568072289157	2.50705655646161
10061905	149.44030379	-29.25926702	737127.58088593	6760820.16552123	55	177.7759152	60	12.3667164179105	1.20358964105662
10123009	149.95169375	-31.47769819	780428.921293096	6513681.25601348	55	384.232055945909	8.8	9.6	0
10003781	150.09031973	-31.97065217	792052.818330057	6458644.50759057	56	547.395258610223	23.2	8.7	3.32340187157677
10005980	146.8987365	-34.88178819	490746.266924158	6140061.3715104	55	162.32906564414	12.8	6.08590551181102	1.07155737301855
10053216	149.32725563	-30.03371123	724413.534163246	6675197.22363294	55	177.666412711163	34.1	26.8545454545455	0.0538286230657728
10030659	147.77873057	-35.37622865	570734.38891459	6084955.00886512	55	256.454889600681	4.9	2.29	0.14
10056431	148.66453391	-34.32566474	653134.913804855	6200479.45822469	55	588.515670408021	53.3	11.934	1.71592074409047
10051991	149.38503348	-30.16121088	729691.336083686	6660948.11998387	55	186.954213180222	71	21.1558536585366	1.26498428720552
10062548	150.3778001	-30.77648228	823304.804669926	6590289.06364746	56	333.124517600001	86.2	17.7163157894737	3.1370173741215
10091334	147.70807286	-31.73923898	567070.62443965	6488249.08177475	55	190.902183794008	15	11.6272222222222	0.238229710703196
10119787	146.84652923	-35.6898505	486114.082103542	6050439.92007043	55	198.958453907303	11.9	4.136	0.320630628605565
10125624	150.5956039	-31.58199809	841257.579245888	6500282.69123744	56	339.617289187672	5	5.44	0.452842871939779
10022434	149.53864167	-30.210375	744367.789141289	6655177.85904931	55	197.612065298001	120.4	13.6144813278008	2.17819004402936
10065127	149.31892188	-29.95537799	723785.494691759	6683897.07776184	55	175.514752024931	114.3	38.9764077669903	4.08865155789552
10098439	148.6370256	-33.65510875	651792.023193072	6274881.86628692	55	347.747583999994	10.55	3.9	0
10112202	148.04451792	-34.57012259	595811.679267987	6174131.44153166	55	383.723328872879	15.5	-1.25090909090909	0.75187589093673
10024083	149.43981095	-35.25177229	721975.266274	6096306.99591606	55	693.534605600005	42.7	3.38782608695652	0.770409019100098
10040707	148.86203563	-34.82622117	670282.787100299	6144647.54840522	55	522.734257655188	83.8	8.1	0
10077588	149.80784246	-33.81677052	759893.471043245	6254613.99505854	55	1177.29884198076	30.5	3.05	1.73
10071675	146.92708505	-35.76929476	493409.261066353	6041637.18611421	55	238.382264299397	68.6	11.64	0
10115170	147.77976437	-29.45650291	575614.100913768	6741183.01113667	55	144.813427200002	835.89	-7.48	0.961665222413705
10034406	147.95952226	-32.04232968	590592.207917153	6454469.88855255	55	216.555546051052	88.1	29.1636363636364	1.32014649825673
10037322	150.66444607	-28.86370427	857515.052875991	6801590.90877651	56	264.388074553139	31.7	9.76777777777778	0.830833286897729
10118155	150.51083107	-31.66023249	832928.018732767	6491865.93763568	56	332.673774170743	10	1.454	0.536660041366972
10011993	148.9661744	-32.37926853	684962.742209055	6415824.04625479	55	401.084854910009	11.9	6.05333333333333	0.513895795749381
10016511	149.20450461	-32.50926796	707089.83749546	6400971.74014092	55	533.506800994776	16.5	5.05666666666667	0.341207007873845
10063287	147.26820047	-35.10408118	524442.736960255	6115381.73083786	55	176.711055351654	80.2	6.93556818181818	1.26921088400569
10052877	150.55808306	-31.44564838	838186.010573319	6515524.83492279	56	328.907309359976	61	18.7791240875912	3.34841229931562
10045220	149.48779511	-29.9924961	739998.130102709	6679440.50379631	55	183.613713853377	129.5	47.4865652173913	13.2285971168726
10009791	148.72201266	-32.48760338	661797.011322272	6404208.88540994	55	286.685940985877	14	27.3575	0.233706546763244
10004844	147.11437025	-33.17355334	510663.028660952	6329466.8249415	55	189.477576668456	61	6.083203125	0.609696304515809
10005331	149.58280936	-30.31732073	748351.199101753	6643225.25352016	55	214.891074849124	112.8	28.2969963369963	1.42065962210916
10024534	147.39151017	-35.12261878	535672.668573674	6113288.72075244	55	181.563799178345	59.4	8.39791666666667	1.81978626454073
10141414	150.4033	-28.9094	831874.502894265	6797283.55470731	56	256.425312	433	20.325	7.03788853279163
10121359	150.50567173	-31.65957253	832440.842410899	6491954.90002571	56	333.448805601231	3	1.205	0.608263922980806
10124153	150.59564713	-31.52612735	841465.498547975	6506480.52707536	56	326.627132595121	5	4.5225	0.345570181005248
10008161	149.81474267	-29.38287603	773196.724088044	6746299.58903683	55	204.5548764	68	14.8350476190476	2.80328434037122
10059809	147.48519887	-33.27734665	545183.133244341	6317860.72183262	55	213.287060399999	103.6	3.50957894736842	0.729546240790482
10066793	149.95447487	-30.84926297	782554.566114411	6583365.63471045	55	257.978236766518	118.9	22.0586301369863	2.08133605343081
10052435	150.25808138	-30.86870533	811541.6041532	6580400.91423949	56	268.544697668478	97	17.5614666666667	1.30089066241385
10130616	149.0312111	-32.7153277	690370.983927202	6378446.89446777	55	452.717524711353	70	17.3677777777778	0.601210712635474
10130704	149.0318972	-32.6947972	690478.93788214	6380722.1673949	55	438.857645293308	70	12.6755555555556	0.0999011857466179
10113551	148.45397961	-34.0251093	634237.775253966	6234106.75634218	55	433.155162938791	6.1	1.8	0
10035200	147.5612011	-32.8889985	552490.963177858	6360878.98869517	55	239.85228436752	80.8	51.4875	2.50658507735126
10027687	148.47171865	-30.62871566	641048.102450698	6610621.47578601	55	159.897508085551	584.6	-11.22	0.51
10017300	148.02452273	-32.23816234	596522.902696936	6432704.93514737	55	225.47791594383	156.1	50.5205660377359	2.07298928730026
10007274	147.95954853	-34.72233607	587856.595855424	6157329.03877326	55	373.095509816477	4.3	3.3425	0.181435250158286
10048617	146.57345878	-34.3842883	460787.976040417	6195151.13295049	55	164.66752588235	79.9	57.07	0
10050132	151.2233399	-33.92039736	890514.042291889	6238629.74148623	56	29.7345216123627	16.5	2.20095238095238	0.233908911084651
10032819	150.35167452	-28.99148427	826579.070747061	6788324.77894552	56	276.853814587496	155.8	43.92	1.45657131648265
10025730	147.43316909	-34.57011544	539733.141052799	6174542.58667675	55	319.98755643042	64.6	37.74	0
10015760	150.706111	-28.71509366	862097.233870034	6817947.29217688	56	248.839298330144	152.4	10.1533333333333	0.462192840946528
10008474	148.60870416	-34.65677714	647414.141191671	6163840.95305139	55	513.738257228193	22.9	3.8	0
10003996	148.74563155	-33.39371893	662351.487019177	6303702.48902327	55	505.643126317938	24.7	11.385	1.225
10074552	150.94114063	-32.03092297	872266.115272816	6449339.53325938	56	238.458896083363	30.5	2.15	0
10027608	146.9490226	-35.44095859	495373.320712822	6078053.32796226	55	209.31764440517	110	31.05	7.05
10022474	146.53757451	-34.77174239	457685.903213372	6152171.97593555	55	147.100145599998	189	9.62348314606742	1.61410677363124
10025675	146.86041784	-35.68651702	487370.188319776	6050811.50770747	55	208.79468399156	61	7.735	2.59185744206737
10016930	147.9764735	-32.97344112	591247.220532866	6351234.16400424	55	301.446287218177	68.9	16.5533333333333	10.1514049383434
10019659	147.34731691	-33.04483404	532428.560339949	6343689.13589204	55	217.381094007125	50	15.755	8.22235215738173
10051984	149.38725605	-30.21093308	729789.896715153	6655431.47663703	55	189.95246080386	74.7	17.2251578947368	1.31096980025267
10031764	150.03473929	-29.44787458	794371.815588656	6738557.07902391	56	222.327602845549	53	9.5689847715736	0.667722080223382
10048500	148.54617357	-31.57954833	646714.968502041	6505129.8169608	55	259.091599200001	91	22.4997674418605	0.283470915386747
10043686	149.88697761	-30.94454135	775823.149509097	6572969.13674225	55	273.105935927801	38	17.1752777777778	0.413887304247526
10055414	152.99636699	-30.85007453	1073842.78945484	6571579.91815372	56	6.69654772517078	9.8	3.23541832669323	0.56772640524985
10144452	150.37084084	-28.99731747	828429.269195079	6787624.71876968	56	294.006367375419	375	49.6	0
10120650	150.46265097	-31.53694907	828790.201240043	6505687.64600446	56	313.9338884	5.75	2.323	0.58043173586564
10122573	150.51224632	-31.66014287	833062.62149911	6491871.55405667	56	332.46873110813	3	1.891	0.651466806522021
10122887	150.07900386	-31.26615527	793186.369210515	6536809.66250312	56	300.58947387347	10.3	7.16	0
10120563	150.42021441	-31.26273247	825705.646276196	6536231.37099805	56	292.9721036	3.4	1.885	0.555342236823384
10066989	150.25947137	-30.94592748	811424.046433154	6571832.40980478	56	263.007191649966	136.3	10.9240740740741	2.04786596408523
10004743	150.13113638	-30.67759464	799990.293044844	6601942.9978962	56	249.853151236844	106.7	15.4029468599034	0.629233497421728
10044662	148.5375636	-31.6553817	645779.593234942	6496734.9100123	55	265.153436	142	27.7614606741573	2.34720323682683
10067157	148.4475111	-32.1395805	636523.977707699	6443175.13353646	55	251.601209094241	72	15.0185294117647	0.355760431230155
10047814	147.51512399	-33.44657186	547877.113234297	6299085.65604832	55	210.624403566867	125	3.27763636363636	0.408816311880414
10124777	146.81347285	-35.62457247	483109.423469158	6057674.6291822	55	197.355911539483	8.8	6.55882352941176	0.697473443331177
10072461	147.23151717	-35.38290009	521027.458418705	6084468.82782474	55	262.973970840031	86.3	26.05	0
10049504	146.44012824	-34.48512301	448592.530635465	6183910.20430884	55	151.650870414231	66	21.87	0
10034561	147.83925481	-33.10344142	578309.21370395	6336932.18844469	55	244.359332903093	52.73	10.1366666666667	1.49421848766801
10072032	149.8860666	-31.3378694	774598.892052851	6529353.89893809	55	342.051952770624	98.4	8.76590909090909	0.469990255452585
10026450	147.84951779	-31.45094161	580717.331014386	6520108.42140374	55	181.8842696	381.3	-5.43	3.36411058082222
10032962	147.44970896	-35.10610407	540983.78752078	6115097.79617556	55	184.875537789127	84.4	12.3537267080745	2.94263240832573
10057833	150.44391881	-31.45037168	827312.46736633	6515347.43528555	56	309.755967228234	36.6	3.8445652173913	0.910964705695042
10031229	148.09284334	-31.1698292	604147.049566552	6551062.36323362	55	181.272331463193	299.6	29.9466666666667	0.00471404520790938
10070152	147.37373205	-35.08789655	534067.241847758	6117145.60268334	55	180.031033400244	12.2	6.49642857142857	1.01832538785366
10024345	149.19311115	-32.00093315	707171.316759897	6457359.0843505	55	463.509874212815	15.2	5.85333333333333	1.39879313060303
10004660	149.54336505	-30.25315438	744716.53303882	6650424.91406682	55	201.416218834695	79.3	17.8914622641509	2.61362201390998
10050439	150.37974526	-30.8275936	823319.650462688	6584614.47096498	56	308.937152822476	114	21.3455555555556	1.55990890838829
10013710	148.25955423	-35.35483722	614441.102709405	6086877.74427056	55	283.489240468745	3.1	2.65350183823529	1.23591957830627
10037988	150.51503735	-32.24481547	831218.974873326	6427002.92558054	56	215.029622333486	11	3.27	0
10058004	149.12840319	-33.44094065	697849.683208283	6297802.92612333	55	942.28195386328	30.5	6.255	1.545
10058563	150.75839233	-34.48537167	845182.365067952	6177609.26627901	56	39.6348439299183	12.2	6.802	0.235575890107625
10091179	147.71777015	-31.79475897	567948.610858968	6482089.10579059	55	193.952610005265	23	23.3516666666667	0.0665624184923861
10122781	147.22373459	-35.11039834	520388.710352638	6114691.17199274	55	186.612436085644	4.83	3.42804347826087	0.401078001549614
10120649	150.60080758	-31.60626628	841662.995950495	6497574.22903863	56	349.611547509591	5	1.87166666666667	0.63199200065261
10083846	150.2625266	-30.92870522	811772.083316818	6573733.96237073	56	263.558175722158	73.5	7.75978417266187	1.16261084727244
10079267	149.59780799	-30.17926518	750143.719991237	6658498.36078399	55	200	84.4	14.6564074074074	2.47634244564302
10086131	148.44342418	-34.04205397	633236.674294169	6232241.52190442	55	514.451321866501	7.65	7.98	0
10002350	148.2935666	-32.2680944	621831.90198684	6429113.11236445	55	242.249450826753	100.6	23.5885135135135	3.10234378809749
10011207	148.47562397	-32.02843747	639344.326281995	6455460.46406599	55	280.337359445447	73.2	23.1121739130435	3.13782665927666
10001733	147.21537397	-32.96955751	520126.264863409	6352067.31989543	55	229.405411451952	62.5	47.3	6.28861404974631
10065723	146.81347282	-35.62318357	483109.12865916	6057828.66909486	55	197.267072623318	83.6	44.9	0.600000000000001
10018711	146.77764085	-35.66762881	479875.527042735	6052892.57810766	55	184.166438764815	47.6	4.10666666666667	0.138162545173751
10027718	147.38428767	-35.10011872	535024.209054452	6115786.52023234	55	180.6145204	14.3	6.27480916030534	1.13830015973668
10083800	148.60562436	-32.27593682	651212.415136867	6427846.53927223	55	265.841934509886	14.6	10.0533333333333	0.289712501168543
10005421	147.12081157	-33.16046994	511265.242816292	6330916.61772235	55	189.508198604562	63.7	6.6421875	0.754473054418612
10024079	149.41614511	-30.29121065	732382.299119332	6646473.10267293	55	194.08532647487	79.3	19.4745945945946	3.10693391451443
10044657	150.04030371	-30.59648412	791527.181971824	6611177.17395776	56	236.379658572054	89.3	10.3553266331658	0.675240339750487
10056735	150.4716904	-31.06870393	831286.170091064	6557600.34706661	56	277.131857354651	88.4	12.4671171171171	0.719000040581121
10045507	148.97670474	-29.90343544	690852.085698647	6690273.00066327	55	157.792316000001	85.3	30.9122764227642	0.636319208395102
10072019	148.75059773	-29.96732553	668909.64775753	6683546.05217646	55	148.790240315451	127.6	31.6020634920635	8.18045505753499
10015351	147.97062134	-33.03436791	590638.004834892	6344484.47061037	55	274.618322574687	12.5	3.1075	0.207530118296116
10044875	149.73252592	-29.92426466	763796.280628484	6686467.17208798	55	213.21798	1200	-5.4825	0.979346082853248
10142060	150.3994516	-29.02592835	831127.217157764	6784371.91243805	56	324.045836571249	313.02	36.112	1.38418784852346
10126995	150.56569027	-31.53879089	838573.140827514	6505168.87406145	56	328.371833356376	5	1.745	0.185
10125725	150.42854188	-31.25685699	826519.368559345	6536858.44972274	56	300.825808101403	3.5	3.413125	0.375578200079557
10133957	150.48021908	-31.53285956	830473.71413601	6506088.32614293	56	325.710541130575	14.04	3.845	1.655
10018324	149.66003022	-30.30982027	755798.503166431	6643885.17911996	55	211.130601347255	102.1	14.4142592592593	2.78321609989425
10004508	150.06752603	-30.6587061	793950.280770583	6604206.10872631	56	240.877706475128	30.8	7.97566037735849	0.47684105747138
10047810	147.54549861	-33.45005788	550698.222797038	6298684.75848163	55	211.51230085242	140	3.01722222222222	0.471343299700801
10060796	149.91530888	-30.84954113	778806.522784636	6583433.30306788	55	260.18087816995	114	19.0314285714286	0.501587502511513
10128383	150.6838166	-28.7630666	859752.66140784	6812694.19448832	56	241.105930992064	39	9.21220338983051	0.330002916251163
10157819	149.9023555	-28.6319444	783750.909503405	6829345.00573159	55	197.289788984961	55	26.555	0.111848111293844
10001139	148.53896086	-32.56288209	644475.385284648	6396125.82305408	55	366.377282351778	43.6	6.59333333333333	1.68594846369105
10137459	150.40708789	-31.26514663	824446.653406411	6536002.3086263	56	295.341542727637	4.25	1.307	0.583078896891321
10122889	150.32352494	-31.44283075	815889.497099357	6516537.04236055	56	320.576232992697	4.7	3.14	0
10008666	146.89539881	-34.38595234	490384.21136449	6195044.08797236	55	202.511107919088	73.2	36.35	0
10050959	149.59475262	-30.19509852	749809.416306013	6656749.66114289	55	199.752064164965	78.6	10.7299275362319	0.871045096402243
10052296	149.8037	-35.6277	753906.000774621	6053723.32468942	55	168.977856000013	21	3.43	0
10073914	149.53172321	-32.73704571	737234.37952342	6375028.02739858	55	640.342552661787	53.3	10.9566666666667	1.22227474634615
10051433	151.55558174	-32.48202849	928224.885485974	6396978.7273295	56	51.9715007343233	42.7	26.7866666666667	0.626968012652073
10049862	150.64142729	-32.48453662	842229.363708571	6400009.45170379	56	164.835174353306	18.6	4.23333333333333	0.047140452079103
10060913	148.67008892	-34.27872023	653731.566263906	6205677.25315455	55	530.124332000039	121	3	0.3
10017872	148.6077305	-32.2378861	651473.981199924	6432062.09471506	55	261.001019313761	41	13.4064361702128	1.31384791420866
10031067	148.9817304	-32.45732433	686265.839279329	6407142.34418116	55	399.309390886101	28.7	16.2666666666667	0.469633426786847
10011004	148.43701477	-32.15815986	635506.416328819	6441128.68112649	55	249	14.9	11.525	0.499656882270223
10053272	146.69067977	-34.43956509	471582.872759942	6189060.78809346	55	184.944425114893	107.3	44.97	0
10056680	149.50141904	-29.96176592	741387.216066424	6682818.64898293	55	181.9119104	128	47.351814159292	11.9097179692492
10132015	151.22392056	-32.58786427	896557.180821343	6386519.4330118	56	35.6570511895642	18	11.8	0
10015702	153.3999166	-29.0929972	1123480.23467996	6764734.81360776	56	8.0200159999986	48	5.2048275862069	0.272164005951472
10034773	148.05173191	-31.08205164	600321.280266513	6560829.23744846	55	173.4002228	611.1	-24.99	0
10055444	150.4847517	-31.48481585	831073.977219197	6511403.99238885	56	313.670204	109.7	3.84	0.740385999713277
10067143	148.5284305	-31.4210527	645276.111507232	6522723.00652178	55	241.138662537839	125	13.5156626506024	0.389424019441887
10028117	149.67447408	-30.26676466	757300.442458356	6648626.20374386	55	205.938373855633	70.1	9.26985130111524	2.51995087139522
10055201	150.47891544	-31.27814852	831244.923157304	6534346.37719143	56	289.8778224	65.5	7.89444444444445	1.15879620381468
10067137	149.2411471	-30.22121162	715699.776417195	6654578.12752307	55	179.50857385005	72.5	20.564011627907	0.349657074334602
10054234	148.89559685	-30.2114913	682453.570735603	6656260.24167108	55	158.145987013369	77.4	21.7387121212121	0.581082330398681
10062550	150.3778001	-30.77648228	823304.804669926	6590289.06364746	56	333.124517600001	86.2	17.6079347826087	3.17750570007476
10025001	151.2984694	-29.1381722	918320.366930286	6769056.20121246	56	322.931958872838	10.7	6.73030303030303	0.529175945125918
10018192	148.26344307	-35.35789279	614790.130496825	6086534.34327288	55	281.8317027299	2.6	2.96101083032491	1.38323564712538
10062602	148.16841397	-32.88510688	609292.744960456	6360844.88752953	55	294.048804894364	30.5	14.15	2.02361063448481
10050030	149.98613687	-30.48342913	786663.271714442	6623853.12835976	55	233.245021399665	92	15.9025	1.15113802387029
10098443	148.36924732	-33.95818816	626513.506596655	6241635.50604916	55	454.076346208893	6.82	4.67	0
10025729	150.36861741	-28.7728735	828920.189265413	6812520.03746728	56	228.267738682057	263.7	-12.495	0.870990815106565
10033515	147.86232563	-34.3501126	579306.801404398	6198686.36444454	55	265.482408130489	87.2	72.5	3.3436506994601
10021048	146.58176255	-29.22066826	459350.332188215	6767493.40145406	55	134.264867119845	208	-47.43	46.92
10011234	149.70447494	-30.45426439	759691.409188015	6627768.80548085	55	250.070794607167	62.5	19.4166666666667	0.189091394715771
10075951	147.57510675	-34.05150138	553078.12361707	6231984.46505861	55	223.3198344	100.9	27.4	0
10072907	148.96951094	-32.76315958	684488.659934842	6373252.33708647	55	363.654018343207	24.4	14.6766666666667	3.49389308492531
10048963	150.39251212	-29.63481672	828490.049664967	6716866.48665691	56	269.528847065021	23.5	14.79	0.0799999999999992
10057819	148.77839382	-31.80287979	668349.293791158	6480036.10256766	55	306.291557638841	82.7	7.93535714285714	0.347688614206706
10042720	148.55891831	-33.61393086	644617.699045306	6279559.95849958	55	279.570914980651	75	12.9193277310924	1.52142057185312
10017715	153.4567083	-28.9455055	1129925.42937105	6780827.19342632	56	9.26864362791741	33.8	4.45653846153846	0.234487039295636
10101505	151.9695917	-32.11114448	969094.828925354	6436414.03427446	56	123.682368187798	2.67	2.67	0
10014019	148.31368477	-32.24704964	623755.388047368	6431423.10409389	55	240.722215200002	18.3	14.7952380952381	0.637544538482413
10001916	150.37587625	-32.57592856	816937.903419069	6390693.29740397	56	263.804576552828	19.8	3.91333333333333	0.0612825877028341
10033018	148.8172819	-31.79399061	672047.605461891	6480960.68790242	55	314.192674253052	88.4	10.7163551401869	0.453930688692811
10004127	147.12132516	-33.1451894	511315.094998144	6332610.60761283	55	189.872829863246	130.5	7.26803149606299	0.713435780698744
10003477	147.35234092	-34.91011812	532186.880504969	6136867.78227296	55	262.890431265499	106.7	36.18	0
10057555	149.32836793	-30.19315561	724160.247354457	6657519.70841673	55	186.810071719323	73.2	20.7551652892562	2.64219327515191
10063391	150.04224845	-30.62953965	791614.532706737	6607506.46087809	56	241.70229705995	98.5	7.33505154639175	0.532879018999023
10046153	150.3277	-30.9575	817907.963239188	6570355.85384268	56	267.8944	143.3	10.0851818181818	1.69979770551364
10059816	146.43848335	-35.89013328	449321.480548282	6028091.67664924	55	142.683281876783	144.2	21.4969109947644	0.515949170996417
10006292	151.3072777	-29.1355666	919189.033638266	6769313.88051981	56	317.633166463772	36.6	8.05620689655172	0.22350520773233
10083739	147.71637499	-31.74392908	567853.623864165	6487724.07963087	55	190.587252138211	14	11.6757894736842	0.333013604739849
10116178	146.85875138	-35.69568376	487220.864183262	6049794.6180621	55	213.735392412322	11.5	6.86241379310345	0.49543192700159
10122884	150.50436996	-31.65857307	832320.890371263	6492069.74131512	56	333.896480043488	10	1.475	0.642374501361939
10014745	147.24492302	-33.14892123	522841.202070781	6332176.74143411	55	196.779119599997	131.7	7.13879032258064	1.01018729718316
10054247	147.8293108	-33.38238108	577135.930050062	6306013.78003972	55	226.610317558323	113.5	4.55901639344262	1.00527739409355
10058659	148.44562539	-32.12927091	636361.449803422	6444320.44674565	55	255.925322144568	78	21.5417647058824	0.260931257436257
10126927	149.9037444	-30.8485777	777702.875716158	6583568.97432425	55	260.890051505733	101	19.3246774193548	1.28052750942467
10028936	148.65145557	-32.17899184	655694.41048151	6438528.94789937	55	275.132915213181	37	10.1	0
10055472	146.88541669	-35.65123877	489627.597558742	6054727.09450643	55	219.979702902635	73.8	57.8	0
10065401	148.61558861	-32.23992556	652211.024128072	6431824.87514138	55	265.917833199995	17	13.774	0.465450319583089
10069673	148.04871921	-35.66965351	594912.900264538	6052184.25409045	55	837.169615009964	56.1	6.795	0.615
10030701	146.47369014	-29.60511716	449038.50066204	6724853.92212486	55	120	449.6	-11.4528571428571	2.24951876939881
10011440	147.39473297	-34.9298988	536050.828090578	6134659.74195706	55	309.97361463062	24.2	0.77	0
10011183	147.52063032	-31.18955441	549604.258065754	6549273.65322849	55	161	300	-9.28	3.98
10007859	148.09813796	-32.94788524	602646.326178068	6353955.44708909	55	305.516000869817	36.6	28.65	1.63452337599273
10020792	147.57176057	-33.22760952	553274.284104043	6323334.12132063	55	211.130129961467	15.2	7.195	1.18039188407918
10048482	147.41596047	-35.45067689	537747.901268167	6076897.24520823	55	343.565978514482	9.1	2.85	0.0500000000000001
10027212	150.71003619	-32.37314691	849110.924735325	6412145.46918279	56	111.067001328091	21.3	8.52	0
10051089	148.00980062	-32.2226069	595152.042328393	6434442.45452046	55	225.643284437596	201.2	43.7283333333333	3.43457077214736
10044659	149.58364264	-30.30870962	748453.093906762	6644178.13382908	55	209.88913966583	100.6	27.2263594470046	1.53014475379686
10061006	149.15753468	-29.805379	708519.175963503	6700827.88470892	55	164.577526740864	122.8	34.4204950495049	1.94003234444693
10067156	148.4475111	-32.1395805	636523.977707699	6443175.13353646	55	251.601209094241	72	14.9514705882353	0.320341108204264
10052442	147.53392627	-33.56284172	549558.358001498	6286185.88219545	55	208	110	8.1088	0.312727613107637
10019470	151.1978027	-28.8857749	909511.11041493	6797414.41862389	56	287.090611038893	19.2	9.3625	0.271500460404766
10014638	148.61323909	-33.4078531	650012.755690661	6302333.9501187	55	377.481888693678	46	6.062	0.592297222684692
10003748	147.68039576	-35.22400559	561918.052906003	6101903.05457309	55	244.857374793091	57.3	4.72	0
10027248	149.31086763	-30.13037794	722616.079475996	6664513.30845099	55	181.949468399998	65.8	23.2513333333333	0.926361100699338
10024533	147.39151017	-35.12261878	535672.668573674	6113288.72075244	55	181.563799178345	59.4	6.71125	2.87055305235575
10027973	149.32253285	-29.93232242	724185.805579507	6686445.80707827	55	174.203942	121.9	40.3344280442804	5.89455289433882
10125597	150.2818305	-28.6558111	820798.633757315	6825737.67053089	56	218.546087147119	39.2	17.2186206896552	1.25175662539773
10073961	148.28731756	-34.30705524	618455.196236948	6203047.38707365	55	440.452706299854	7.25	6.79103448275862	1.14991257487055
10113463	148.04231145	-34.56714762	595612.681528065	6174463.44228655	55	385.236459866175	13	-2.09090909090909	1.03160470358699
10118667	149.99316408	-35.14199352	772700.689141265	6107107.9650989	55	568.341885339487	9.7	4.65935483870968	0.641809113838078
10119833	149.58591629	-35.03900502	735884.622803063	6119574.03710693	55	837.268868865426	9.4	8.40645161290322	0.266343803855538
10061986	148.15636626	-33.39745528	607538.885603976	6304052.32981942	55	245.44952914456	131.5	28.0866666666667	6.55483536533655
10112525	148.60230042	-30.49218642	653779.678064322	6625583.09385247	55	154.136212226127	678	-9.18	2.55
10013375	147.79925317	-32.89844149	574749.324090525	6359688.56102353	55	297.274857409191	122.5	66.1666666666667	0.351125175527032
10014837	149.88557432	-29.33454239	780207.017561994	6751490.37423989	55	206.727100710117	42.8	15.4	0
10007682	150.48475153	-31.46537136	831142.541842826	6513560.91600572	56	313.454009794198	22.4	8.83818181818182	0.621183887015434
10012928	147.97232571	-34.67205807	589080.385204517	6162893.44914263	55	419.914396673464	22.9	2.8	0
10045086	148.91839811	-32.47538027	680276.179142593	6405249.14240616	55	324.256101056816	15.2	3.85666666666667	0.60642852468824
10065135	149.159758	-30.00482326	708318.428716	6678716.18225667	55	168.592168800002	89.9	31.6193043478261	3.14537250762453
10063400	146.54598287	-35.96374402	459061.659684654	6019977.59607918	55	141.493644050705	98	4.8341592920354	0.747204495902456
10059705	148.56479061	-32.18954802	647505.95212919	6437480.82598868	55	258.680194183963	37.5	14.4916101694915	0.393894011251722
10066796	148.45257008	-32.16593753	636961.73573474	6440246.74884398	55	250.887441329726	63.5	13.4969696969697	0.526995399028187
10028481	149.48447728	-30.26648809	739016.388407133	6649072.05677131	55	198.231688799997	91.4	21.0258130081301	2.22820590942357
10048741	149.0856107	-31.80871126	697424.492886806	6478872.4611487	55	346.993302570644	79.9	8.62384615384615	0.799168206628121
10039548	150.5458	-31.4252	837091.161658899	6517831.00437986	56	323.039808000007	125	18.9913392857143	3.72200178848112
10043315	147.92909173	-34.03980288	585760.983188009	6233041.49514093	55	271.701647220347	18.3	5.72290322580645	1.85167351255192
10003235	150.83336617	-32.21009	861371.104794754	6429827.51432876	56	227.424581017423	29.3	5.13333333333333	2.38059282999471
10025722	149.19175649	-35.05121904	699893.431797056	6119080.52949845	55	612.954806022226	29.2	3.60166666666667	1.38039627965628
10022664	149.99501881	-29.58343026	790129.636085269	6723626.68897582	55	238.923245867889	608.7	11.335	18.8926165031034
10045719	148.49786628	-33.59810026	638978.917282525	6281399.01123797	55	269.971922400001	50	11.1609174311927	0.784888867590053
10004543	149.12061733	-32.5456574	699127.616182578	6397096.69354086	55	520.922632651839	44.2	8.90666666666667	2.92068865547532
10157990	149.6383614	-29.41787327	755982.998814579	6742819.98715713	55	193	74	15.0315337423313	1.88181239581241
10158340	146.428762	-35.95374489	448485.36156303	6021031.11633867	55	137.202048223006	7.5	129.451818181818	0.190192843165823
10158069	150.3797453	-30.8275936	823319.654291366	6584614.47084911	56	308.937165410304	114	20.1739325842697	1.44217658378782
10051083	150.57530496	-31.44981493	839808.810025038	6515009.37173495	56	332.329571079167	138.2	18.1082456140351	2.31195225684255
10035778	148.59560978	-30.97121497	652381.651877991	6572496.08764538	55	199.973173599999	159.72	-4.0575	1.43103415402988
10031644	149.2289721	-34.62732891	704333.661915285	6166024.29252945	55	692.983719131191	35.7	10.068	1.9783063463478
10051384	149.48172132	-32.36204405	733517.478863301	6416725.25480881	55	423.889159817785	83.8	10.2675	2.92637467696807
10064139	150.64333602	-29.02564909	854900.485849906	6783693.07276404	56	296.034489040025	45.7	18.0541666666667	1.72094188519608
10046051	148.27203828	-34.01427664	617453.962066213	6235531.63118346	55	339.843684121536	70.1	21.3	0
10065484	148.90953628	-34.87427639	674525.722587304	6139235.81320455	55	513.369720995139	18	3.91456790123457	2.03533723318688
10032968	147.79016104	-34.03899765	572937.167067772	6233238.49456549	55	247.499042799999	109.1	47.5476190476191	0.220307968323956
10051994	147.6355638	-33.32294844	559154.965189384	6312729.78715185	55	216.643494637594	64	5.2584693877551	1.07592234000227
10157876	147.38343144	-33.29122246	535700.539338439	6316361.78150307	55	202.781911253252	5.5	4.275	0.255
10025961	147.67538746	-34.64317016	561897.081747079	6166319.45599502	55	306.226173946423	45.7	37.6	0
10044409	148.21868457	-32.04177265	615062.87347198	6454284.83118777	55	226.512718	16.5	8.44095238095238	0.508087260614841
10024918	149.53447617	-30.23870998	743896.694381129	6652045.42084496	55	197.30325662917	99.1	16.0824122807018	2.44315385513258
10003694	148.66478147	-31.70304395	657762.212830018	6491274.19965952	55	281.889471597797	121.1	13.3723762376238	1.32192415153277
10031765	150.03473929	-29.44787458	794371.815588656	6738557.07902391	56	222.327602845549	53	9.56030303030303	0.661656101809334
10058556	149.96697416	-30.81454053	783852.743818521	6587184.40304113	55	255.057668670948	124.9	20.3249382716049	2.54175409610735
10040270	150.75450355	-34.48842725	844812.423293177	6177283.46398094	56	46.5892186030349	10.2	6.979	0.314879341970857
10093245	148.29203972	-34.31399969	618879.952130251	6202271.77530228	55	436.071532266208	7.5	7.40208333333333	0.21642895613932
10138530	150.39611985	-29.23176132	830143.099707337	6761555.07053985	56	324.196267864758	147	46.7266666666667	0.0917726659862409
10016965	147.3515732	-33.27567562	532740.070481355	6318095.84066765	55	201.107709599999	107.6	3.05378151260504	0.385159557893047
10055309	149.83920172	-31.01148618	771067.334911521	6565663.11018604	55	283.494772223893	98	25.2470491803279	6.04889485754061
10064488	150.0342194	-30.7779499	790399.118205015	6591069.33432747	56	247.482203163935	116	11.4198529411765	0.941932451442026
10121260	146.85875138	-35.69568376	487220.864183262	6049794.6180621	55	213.735392412322	6	4.96178571428571	0.902001954271832
10026307	148.6423163	-34.81372231	650210.134595639	6146384.85173035	55	479.395610940527	23.8	4.2	0
10053884	148.7225654	-32.18788017	662383.515624733	6437438.35203879	55	273.405492982206	49.7	16.728	1.55332049861855
10020608	148.18009806	-34.40761156	608459.00036798	6192016.14657978	55	509.299883184757	61	7.95	1.41950695665784
10007744	147.1917307	-29.3517789	518610.995015318	6753024.00977148	55	130.507684	745.5	-34.986	5.13658875130178
10067548	148.45731476	-34.28010995	634141.841316841	6205824.29864028	55	403.700685133557	47.2	22.288	1.80157042604501
10012920	147.44150874	-35.08456239	540247.047477632	6117490.09107173	55	185.658742963119	11.3	9.04	0.100000000000001
10032777	147.83843491	-34.01177802	577418.001191816	6236221.23497165	55	254.112189199998	129.5	46.22	0.537401153701776
10026844	146.91069088	-35.49123699	491899.398398877	6072474.74241912	55	215.611922286656	106.7	31.75	1.73541541616602
10140158	149.84918732	-29.48541748	776263.271106672	6734849.64424884	55	211.7500976	741.3	23.14	0.210848625457087
10040530	148.86036353	-34.28760824	671230.448247709	6204387.47629935	55	535.24676273463	22.9	3.35	3.25
10041573	148.4664752	-33.75927572	635812.338135815	6263568.56329238	55	412.992268250149	61	1.42	0.27471197037382
10026389	148.54812723	-32.54482645	645365.111137959	6398115.15851121	55	356.169380856239	46.6	7.06333333333333	2.69577859295273
10034177	146.53397483	-34.79208149	457366.978476063	6149914.97978989	55	146.480463104224	92.8	7.04426573426574	0.792382871281292
10001234	149.15480794	-34.73621863	697275.155066478	6154094.32653842	55	544.693043229169	53.3	13.9166666666667	4.88711457701668
10004550	150.0500527	-36.0634277	774713.857418899	6004709.6606628	56	6.55676190915454	32.3	2.92583333333333	0.385150583826926
10105994	151.96411266	-32.11390531	968562.926188639	6436131.42749756	56	117.523502136046	1.19	1.19	0
10043677	146.54393	-35.97685	458883.34944234	6018523.08074947	55	146.165999999999	122	4.98284403669725	0.679778824990015
10010106	146.84347415	-35.71151735	485841.491533912	6048036.43051833	55	189.426562248544	29.9	5.28115384615385	0.738227226448485
10039669	148.4603695	-34.16427628	634607.219525189	6218665.68374379	55	358.163769204986	15.9	2.31666666666667	0.306412938514171
10005420	147.12081157	-33.16046994	511265.242816292	6330916.61772235	55	189.508198604562	63.7	6.73104	0.774111954693893
10006771	147.10987337	-33.18651173	510242.265222772	6328030.66289993	55	189.081212597327	76.2	5.7139837398374	0.509467663889098
10022319	149.3102305	-30.0869749	722652.0586189	6669325.99635301	55	180.664647999998	85.3	25.977213740458	1.10248550912312
10052871	150.10391488	-30.7020393	797305.969028289	6599304.63616823	56	244.315074188442	74.7	9.26816091954023	0.639649440752584
10009809	149.80389186	-29.30888365	772340.012637779	6754528.24041982	55	201.004355443837	76.4	15.568078817734	0.642786999551711
10065138	146.42706	-35.94468	448325.969815899	6022035.65252903	55	141.494400000002	128	15.1276510067114	0.469509796142193
10046769	150.30863621	-30.88537179	816323.41689881	6578410.05480426	56	276.90313022617	106.7	20.4549504950495	1.77015836611124
10132002	149.03006496	-32.70177	690292.340334221	6379952.28662991	55	436.169427105271	70	0.599615384615385	0.191180156059686
10095139	148.48759007	-34.01705356	637354.079865581	6234955.49187565	55	384.278338358771	5	4.47	0
10113352	147.7454279	-35.00918365	568014.589804695	6125684.66280297	55	321.547208472265	12.3	0.49304347826087	1.33267770585197
10139418	150.3305646	-29.09981753	824181.503017174	6776369.74066187	56	290.53228327022	79.2	30.428	0.595362074707484
10124267	150.61884281	-31.55886718	843549.472171557	6502775.86734086	56	339.509778801093	5	2.67166666666667	0.677677815943699
10120183	150.61692641	-31.55139088	843394.867706514	6503611.27710978	56	334.697375143877	5	2.52666666666667	0.970251971855192
10123838	150.54185987	-31.53801011	836311.857694692	6505329.03773801	56	324.482807321821	9.85	4.72	0
10007222	149.21616829	-32.16315567	708980.16133517	6439327.35717893	55	373.956535744137	18	3.21666666666667	1.96435457310764
10015856	147.37767136	-35.1154578	534414.742752955	6114087.7372951	55	183.514565660316	41.5	5.51120603015075	0.866377865479482
10046958	149.59614142	-30.18732074	749962.830847505	6657608.91839352	55	200	132.6	19.2504724409449	6.22825424640821
10122263	146.91068261	-35.63810792	491913.417159385	6056185.78401252	55	208.130800961401	10.4	5.03	0.733991047045437
10064495	149.3887	-35.20760602	717442.148796892	6101319.66941711	55	816.714739046417	20.7	10.2156081081081	0.568806510529499
10021456	146.59236834	-35.800409	463168.677376576	6038112.09551957	55	185.355746925782	56.4	14.745	4.155
10031012	149.37505831	-32.62260121	722834.729734178	6388059.51875838	55	486.085889065582	22.9	9.95333333333334	0.290095769627128
10010941	148.39145978	-32.12566014	631256.895008788	6444788.02779569	55	254.4207832	15.9	15.8140816326531	0.262864272941705
10053205	148.26844283	-35.33817024	615272.430119175	6088715.99445351	55	275.034854799998	5.5	4.62332352941177	0.962187373845418
10016981	148.9733862	-31.48621199	687445.744839555	6514825.14682136	55	465.100635696247	59.4	13.4433333333333	2.66391107626028
10032857	147.96871467	-34.66122471	588761.100252534	6164098.01105712	55	398.886152757042	30.5	2.35	0
10019495	146.82958468	-35.67151719	484577.423333773	6052470.71871107	55	184.978126397302	47	15.9	0
10056021	149.34616562	-32.10287719	721387.211890917	6445751.35374317	55	401.116803893979	94.5	40.55	5.60707291433478
10053724	148.89120032	-34.74094269	673128.400160154	6154056.17135085	55	584.734680541736	24.7	5.7	0
10005433	148.92284147	-32.35010193	680943.762454506	6419132.04193179	55	379.032813053849	12.8	8.42666666666667	1.79854261988855
10049988	148.85537394	-35.09511152	669119.903798411	6114834.70339212	55	624.884442120601	29.6	9.78	0.00999999999999979
10068735	151.02779734	-31.51758738	882569.300624759	6505997.34016334	56	773.988694773042	17.3	12.53	1.86
10018437	150.58005983	-34.22842909	829802.567108171	6206715.53098157	56	289.439737903221	65.5	15.2669230769231	0.289837742814429
10059604	149.68780705	-30.25009793	758627.332984807	6650443.80567861	55	206.945163999453	121.9	2.82624365482234	0.79949038433397
10009029	150.0725259	-30.64953942	794457.443382655	6605209.54960086	56	241.57996149375	49.7	8.14123711340206	0.541769262202975
10044666	146.56752258	-33.07814516	459635.257257728	6339966.6766683	55	167.886376975066	88	7.83222222222222	0.799812169307794
10050013	148.92812058	-32.53538049	681069.615464736	6398579.95868897	55	294.573383884549	42	11.2682894736842	0.348218731009747
10130348	150.56322336	-31.54052056	838332.512466584	6504984.63494871	56	327.697174831382	5	1.83	0.22
10018663	147.71010857	-34.60928102	565105.68310998	6170055.63228604	55	359.131593585393	80.2	48.82	11.7096882964492
10080329	150.26113785	-30.93592745	811615.843257022	6572936.83984414	56	262.836542000003	65.8	8.76596153846154	1.5199480333754
10011044	147.39360449	-35.11721039	535865.865167616	6113887.75513651	55	180.883720387424	84.4	8.03662921348314	1.57746913203313
10059807	149.26142443	-30.20926705	717678.189078408	6655863.6110698	55	181.791935802057	66.5	20.8897633136095	0.573211602824549
10051284	150.38280246	-30.96787134	823140.005434066	6569046.66108881	56	274.080856	85.3	11.2647663551402	1.07168776471333
10041367	150.0366945	-30.76120656	790686.504056595	6592919.67096087	56	247.08165713075	141.5	12.0692647058824	1.83156098337269
10076002	151.30250763	-33.3709341	900381.719087049	6299311.66949683	56	244.782604728482	29	18.7	0
10093243	148.6250815	-33.66427545	650668.415201201	6273882.85705399	55	319.429478663749	6.65	3.17	0
10088047	149.05314058	-34.5392743	688411.050719652	6176133.27617263	55	549.365620393899	6.1	1.4	0
10121426	146.73930851	-35.68012919	476409.954600021	6051497.64677569	55	181.041478956263	8.8	5.68962962962963	0.478589606002823
10120401	146.82208534	-35.69901745	483904.257522607	6049419.49020353	55	186.207646908236	7.2	6.096	0.421913103217554
10028329	147.62649425	-34.00566763	557851.978473048	6237038.71049194	55	225.810107312944	94.5	28.8733333333333	0.870453266343972
10136603	150.41260754	-29.11346144	832128.237241575	6774627.71940732	56	324.575870103274	228	35.4554545454545	0.14840752470286
10001767	150.28223031	-28.80037394	820395.872128076	6809706.67774844	56	241.518540800007	234.8	30.5566666666667	17.3813265060844
10007442	146.5190155	-34.42039995	455801.94640871	6191124.44457622	55	182.438693878107	98.2	58.82	0
10007051	150.49417121	-28.82953914	841002.773635811	6805881.79304938	56	252.681569008692	196	23.3325	3.79124896966686
10000589	148.77648295	-34.90761109	662298.053734755	6135762.33345958	55	475.551740228971	25.9	5.3	0
10015642	149.3706102	-32.15454393	723568.270623772	6439971.72495109	55	454.570757807632	67.1	20.98	4.42362596369389
10029749	147.68979873	-31.51705366	565495.098186059	6512887.12582234	55	186.0942373744	388.9	-1.1575	0.585976748685475
10023615	152.9303527	-28.4850888	1081024.25943152	6834686.00172743	56	89.2816401682064	25.5	3.36857142857143	0.785050108890756
10059688	150.00474821	-30.54481783	788269.285514388	6616998.21485429	56	233.086793304773	89.3	6.64991228070175	1.53463893439857
10040966	149.62033214	-32.60121109	745911.981004512	6389890.41556161	55	456.213051859366	16.6	4.51373737373737	0.99291183436669
10015171	148.8755281	-33.76788369	673682.578701274	6261999.75021423	55	528.503858483814	37	18.8325	2.582550822346
10025034	147.35928437	-34.83789543	532849.89451242	6144874.63828128	55	298.244737643866	63.4	37.94	0
10023368	148.70978744	-32.14510247	661254.170001316	6442200.21174637	55	329.047571207531	151.49	45.0166666666667	2.20391066566279
10014551	148.48034689	-32.11843738	639653.442842133	6445476.97075189	55	257.469860944426	21.3	16.5925	0.430428565501873
10048891	147.37123075	-35.00206282	533874.651695679	6126665.22842831	55	203.637677225181	18.3	5.83	0
10007662	150.61114863	-32.37370342	839798.247564375	6412402.66667545	56	124.241257058284	18.9	12.1	0
10051997	148.54200768	-31.63371501	646234.913816164	6499130.81396467	55	265.540921600003	153.6	29.0220652173913	1.05772370235771
10044178	150.36169316	-31.07870457	820750.289070985	6556814.70182542	56	270.141534663456	94.5	12.8512903225806	3.81136944479869
10049413	150.20947935	-31.5231511	804783.676260049	6507951.34558333	56	357.732803462187	152.4	20.2663218390805	2.67512256242696
10052013	147.55002681	-33.75691173	550938.314901824	6264660.77202144	55	209.321361570131	124.5	11.1858490566038	0.697278899729903
10093323	148.45509075	-34.02649818	634338.179718627	6233951.28304652	55	431.265104799954	6.1	4.05	0
10139747	150.60438025	-31.61982545	841952.5246336	6496058.84730736	56	351.0150972299	5	2.878	0.557974909830182
10016754	148.05924485	-32.29260645	599734.749304571	6426637.77895695	55	226.390618	79.3	48.7542857142857	3.03224790327882
10083845	150.2625266	-30.92870522	811772.083316818	6573733.96237073	56	263.558175722158	73.5	7.6093893129771	1.07013929015984
10021835	147.38543604	-33.24508919	535906.059099071	6321475.69974523	55	202.752324800001	134.1	4.29168067226891	0.667643943913915
10063129	148.61978487	-31.70926994	653487.354506699	6490648.25874269	55	279.409528632429	125	28.6516279069767	8.90176424380271
10061909	149.14726044	-29.8576002	707418.000063048	6695057.98762977	55	167.241813063665	102.1	34.1564285714286	1.45114047337582
10132386	147.67952803	-32.24121945	564017.096991266	6432623.91309579	55	205.513706550957	62	42.2	0
10025653	146.5185305	-34.6958111	455902.957181532	6160584.01669549	55	141.723659999999	42.7	7.7	0
10122680	147.37759323	-35.45812201	534262.947453942	6076085.52672169	55	319.583222302995	6.4	0.978611111111111	0.999922643612933
10120019	147.94911878	-34.71757141	586906.59899095	6157866.48390958	55	383.792087212318	7.88	1.21809523809524	0.514278218640261
10014413	147.62261881	-35.21122817	556668.984734744	6103354.586731	55	247.197119092292	51.8	-0.16	0
10003619	147.64289619	-35.20733913	558517.390094263	6103774.137748	55	235.570189958867	46.9	-0.5	0
10002060	147.41957219	-35.48484399	538059.560879745	6073106.53068553	55	342.433566826007	4.1	3.875	0.275
10015927	149.10784221	-32.79065923	697388.071463457	6369953.30903099	55	486.81452554363	48.8	4.73666666666667	1.49390614014253
10000229	148.36283661	-30.99649413	630115.207637755	6569989.59163287	55	183.042105403032	432	-9.06833333333334	7.53634766389603
10051836	150.78531087	-32.1703684	856993.393662999	6434395.55471877	56	261.973121022879	24.4	10.0333333333333	0.44783429475148
10022888	148.56617866	-32.11788127	647752.423472437	6445424.12901358	55	285.228448754289	53.3	30.8485714285714	0.225732368172613
10080833	147.57094042	-34.08400148	552673.480910007	6228382.96487526	55	223.585572485769	81.1	23.5	0
10040603	150.72586591	-32.02092533	851957.352692426	6451171.86251198	56	416.691847904262	131.4	46.94	9.94192134348286
10046044	147.95455096	-34.93122493	587178.573157189	6134167.94648148	55	540.496559260416	48.8	1.9	0
10021123	149.4783665	-30.29676588	738355.063656455	6645728.17894885	55	202.621524751425	97.5	24.4037931034483	1.97440183951
10026926	147.39567651	-35.10706307	536059.141929747	6115012.33624745	55	180.993459179793	13.4	8.26731092436975	0.801192071390381
10032380	150.46669367	-31.29203756	830032.100597264	6532842.43397116	56	292.585773999999	65.5	7.6815	1.34451162137038
10042022	150.12863676	-30.70481695	799666.467035496	6598930.74086765	56	245.843931999999	67.1	11.6757831325301	0.434758264037871
10042714	146.94775334	-34.95481358	495229.78618805	6131966.6730014	55	167.401825121945	106.7	4.82646666666667	1.00453514069389
10005631	148.63618773	-31.70685331	655045.866150307	6490892.93902268	55	290.085744678324	125.5	33.7277083333333	4.37110695342311
10046146	150.43530209	-31.04620415	827889.135508752	6560204.22559238	56	273.252012888099	112.8	14.7133613445378	5.57566369826524
10063632	150.22114607	-31.54787329	805811.407645996	6505176.74472586	56	358.904122399997	156.1	24.4076470588235	1.51948493367582
10054242	150.31531183	-31.62037281	814511.88102481	6496867.89196943	56	347.515438751869	61	5.87428571428571	0.404455794612858
10126925	149.9037444	-30.8485777	777702.875716158	6583568.97432425	55	260.890051505733	101	18.0266129032258	0.509392248723234
10010635	147.98412293	-33.02073257	591913.006596074	6345984.45755432	55	289.691716996894	14	2.135	0.267721870604551
10058934	151.2317	-33.94768333	891162.502768632	6235569.32077406	56	23.9599519135964	29	13.4011111111111	0.425480302310602
10116255	147.74431558	-35.00738706	567914.582124114	6125884.66089483	55	327.56275896885	14	7.48444444444444	1.50817361544385
10138727	150.45121792	-31.52369903	827750.350045785	6507191.74094805	56	321.59457676521	3	1.961	0.468112166045703
10122885	150.50783237	-31.66078717	832641.515016759	6491813.56535507	56	333.049424545512	10	1.22	0.51412768134703
10144746	150.54682925	-31.52676909	836824.414675585	6506560.7210016	56	321.257046505971	5.51	5.32	0
10023044	147.44817611	-35.13317369	540830.582529763	6112096.41708148	55	183.800290399999	13.7	8.10011494252874	1.20657441787429
10046954	147.26736709	-35.10072005	524367.786016808	6115754.67920126	55	177.75530698685	75.6	8.58378881987578	1.00682203680097
10054043	149.15031404	-30.0595455	707293.309638754	6672667.48368828	55	168.836090768992	68.6	29.4856896551724	1.62807333994443
10127240	147.8184499	-31.9811972	577323.90300097	6461355.93397814	55	206.243664	25	23.9814285714286	0.289626783066393
10138208	147.83161019	-31.92402232	578615.957868096	6467684.1032867	55	204.969123999995	79.5	38.7725	1.27093223658856
10095821	148.64619171	-33.62260863	652699.410641952	6278472.28236208	55	351.596475898397	6.2	3.72	0
10088755	147.8405165	-31.5843781	579748.610985179	6505324.96930564	55	189.45274431312	15	2.54836363636364	0.851893641753185
10120892	148.07632298	-34.60724245	598685.316190424	6169984.36609411	55	381.290359152289	5	1.13	0.147740558843104
10122783	146.82125167	-35.68123955	483825.247553813	6051391.08339017	55	185.173319497394	15	6.21369565217391	0.461652790175418
10028977	146.95124482	-35.44234747	495575.084134354	6077899.39695898	55	206.497741665114	114	35.4233333333333	3.84461817205414
10042191	149.87893431	-31.96204156	772093.40576392	6460151.17802185	55	502.236069687214	96.3	38.27	0
10064866	147.36456307	-34.91789579	533300.256634539	6136001.27682877	55	273.559176503273	32.3	10.65	0
10125810	150.42752704	-31.22112279	826545.784258199	6540825.14770173	56	280.837979599999	5.6	1.26230769230769	0.411996150955767
10059704	148.56479061	-32.18954802	647505.95212919	6437480.82598868	55	258.680194183963	37.5	14.4551694915254	0.388187297644171
10047811	147.54549861	-33.45005788	550698.222797038	6298684.75848163	55	211.51230085242	140	5.93436363636364	0.425768881549448
10057435	148.40643766	-30.03982747	635600.30270901	6675968.17639057	55	138	118.8	18.8175	0.0490790179200846
10085071	147.72199244	-31.70456213	568414.624675198	6492084.06156321	55	191.091637200001	20	12.7986666666667	1.88933803810282
10010724	149.05145439	-32.79927065	692088.176768127	6369102.28595918	55	513.000074942121	24.4	5.35	0.25
10071547	151.20946939	-32.00369762	897748.829559917	6451402.34841416	56	440.7197217856	48.8	5.47333333333333	3.2008366961711
10024086	148.63145554	-32.14815862	653860.471340803	6441976.05082248	55	282.899054110672	33.8	12.6123076923077	0.466742456511146
10037352	147.30067609	-34.98956353	527440.71736771	6128073.01155995	55	206.568424598469	58.5	8.05	0
10018835	150.49391733	-31.42176001	832168.111139148	6518370.86987246	56	316.224605024378	13.1	13.3210256410256	2.09698354159052
10014778	146.5023504	-34.55956694	454346.464908344	6175685.0457818	55	154.402045600004	61.3	37.4071895424837	2.14373336843072
10009664	149.16339164	-32.19815593	703924.305712905	6435547.84914186	55	439.745946799999	21.6	0.3	0
10016346	148.24229677	-32.22121674	617062.950946984	6434366.94144458	55	239.0460088	13.4	12.4196923076923	1.42763922315103
10100941	151.95820905	-32.12042415	967971.692674757	6435433.40954845	56	122.417230234946	10.46	10.46	0
10047589	147.38141368	-34.66041147	534947.899800866	6164548.80403915	55	335.077011920992	3.56	1.385	0.065
10023045	150.42891502	-31.17120434	826849.938371147	6546358.05035338	56	278.11655035738	86	12.4776119402985	3.87556219881353
10041510	151.12725532	-32.60369844	887406.875912233	6385119.36503756	56	43.2324311582804	15.2	9.4	0
10003361	150.57226056	-32.39870378	836044.204438452	6409752.13846442	56	149.098251178391	19.8	1.8	0
10053503	149.10809418	-30.30037901	702728.31403142	6646047.26143671	55	176.348048562329	67.4	13.6523275862069	1.63914472954996
10044182	148.51617439	-31.59704856	643841.172514119	6503229.71690102	55	260.606143361946	96	25.9998412698413	0.123358968551934
10062549	150.3778001	-30.77648228	823304.804669926	6590289.06364746	56	333.124517600001	86.2	17.6761052631579	3.1397952647759
10067281	147.57190108	-33.45157169	553151.156144663	6298503.73213862	55	212.328874397354	93	2.39132075471698	0.510124060884968
10065756	150.0469777	-30.7572833	791683.148949673	6593327.97964368	56	246.373996	134	11.3414705882353	2.09250290934219
10131688	149.8918194	-30.8471666	776566.00458218	6583755.06516023	55	266.522079666623	101	25.1762903225806	0.500816217244145
10055601	150.68755127	-33.72787229	841710.542648382	6261905.61342	56	20.8550683544787	14.4	18.818	0.177471124411832
10079922	148.78591318	-33.77733108	665364.602169664	6261099.54000821	55	388.526528085674	7.78	8.4475	0.409778903800574
10069213	148.30898372	-34.30538852	620451.359745158	6203206.75141292	55	476.602363754288	6.3	3.84586206896552	0.706411608260633
10123476	147.62975515	-34.93228991	557513.899279655	6134284.69307426	55	378.150081727454	6	0.795	0.232402053101332
10047791	149.87503685	-31.17176361	774029.020960391	6547801.57328543	55	308.671378157988	28.3	12.5344	0.767252657212733
10002202	150.45361736	-29.04203908	836354.337357661	6782431.8641199	56	342.08094533133	204.5	65.8	0.326598632371089
10031459	149.9247577	-31.12037443	778920.578110243	6553376.08163896	55	298.889981937594	25.6	8.485	6.465
10022878	146.56707726	-35.03095819	460509.839177718	6123438.14099945	55	152.668576799999	106.7	51	0
10049394	147.31178762	-35.03317473	528439.696739443	6123233.55351183	55	187.478305780675	9.4	3.3	0
10033740	146.98291168	-35.47929198	498449.809624394	6073803.03627121	55	220.139551678498	89	43.95	0
10030778	150.20945567	-29.11092942	812353.055380132	6775465.33434542	56	264.299485677774	822.7	-5.255	0.355
10097527	150.59144096	-32.40462863	837827.416260097	6409034.2677075	56	131.346490139881	4.6	1.15	0.25
10099712	151.96089353	-32.12206096	968216.951574876	6435239.977136	56	117.254811620996	11.38	11.38	0
10051753	147.39083393	-34.67241151	535805.893308617	6163214.79911055	55	344.16136083971	8.79	1.27	0.0924662100445346
10124055	150.02286658	-31.01725085	788592.443228542	6564561.05631509	56	342.987118948327	3.9	2.51	0.294521403539466
10021816	149.99920007	-31.06704067	786182.845891606	6559100.76141812	55	307.408779365619	26.5	18.29	0
10013522	146.72347611	-35.72012962	474989.767360221	6047057.30213084	55	177.317133200001	65.8	11.9558181818182	2.14753701706616
10016964	149.30975663	-30.14426682	722477.843147442	6662975.81923296	55	182.670795600001	76.2	25.2401136363636	1.36648478546413
10063288	147.26820047	-35.10408118	524442.736960255	6115381.73083786	55	176.711055351654	80.2	7.04170454545455	0.897965783908412
10067263	149.30864517	-30.09343352	722484.756876724	6668613.1179265	55	180.5374204	82.3	31.1089622641509	4.44850779077813
10058652	148.61729115	-32.32315909	652232.294422966	6422594.64929229	55	264.2790908	52	11.0829197080292	0.945230177493139
10065748	150.10585984	-30.74842828	797349.731711076	6594154.99217145	56	247.018325601526	124	8.03633333333333	0.739576380249006
10065749	150.10585984	-30.74842828	797349.731711076	6594154.99217145	56	247.018325601526	124	9.03033333333334	0.807716878340149
10023723	151.03138337	-28.80897986	893551.30801354	6806498.48023047	56	266.997227272564	30.5	9.57566666666666	0.892403807452409
10096480	148.48175686	-34.01705357	636815.435028174	6234963.30096724	55	387.535799805607	3.28	4.15	0
10085923	148.3003729	-34.31372189	619647.126440395	6202292.80108281	55	443.602618639556	9.65	8.58931034482759	0.629410950862311
10086132	148.40638517	-33.99087438	629895.439350747	6237964.48466249	55	386.280480510401	3.21	4.18	0
10125724	150.60902207	-31.68674126	842147.453590615	6488620.92034551	56	370.721067512941	3.44	0.37	0
10120564	150.37395453	-31.61641029	820091.581179464	6497136.87807154	56	357.580108126308	5	6.33666666666667	0.45536310297998
10014678	149.31975573	-30.03121128	723695.750626965	6675489.04495178	55	176.2453536	85.3	31.7988278388278	4.63971311830563
10072025	148.56312409	-32.19843695	647334.512010927	6436497.65039688	55	261.554981871175	67.5	22.6607627118644	0.478022332610101
10079237	151.30250763	-33.3709341	900381.719087049	6299311.66949683	56	244.782604728482	22	3.41	0
10122782	148.08020629	-34.59882192	599051.381006785	6170914.3630379	55	391.706102527693	11.6	1.28409090909091	0.105428092293412
10090752	149.97389028	-35.38585339	770132.631094661	6080104.11038403	55	644.996590200867	8.2	5.21222222222222	0.431387368531341
10005127	148.05732364	-34.57261277	596983.47969591	6173843.06560282	55	405.215003062193	61	2.8	0
10041177	147.33457225	-35.42901059	530370.125478614	6079328.20198423	55	292.316231750818	44.2	5	0
10017983	148.41562638	-32.16732666	633476.002618479	6440139.18044144	55	247.4208008	14	11.7563063063063	0.480971104614138
10027988	148.61286856	-34.40372068	648243.719035515	6191899.68725104	55	547.674232675924	16.3	13.85	3.75
10009255	148.42398323	-34.47483294	630770.430629326	6184273.49528441	55	467.116387627941	15.9	1.2	0
10026576	146.81041882	-35.69735088	482848.442285735	6049602.35303266	55	184.932364	27.4	5.26272727272727	0.382244350908752
10024557	149.94697573	-30.89315196	781708.513493983	6578517.62539329	55	264.43400789259	36.3	19.8813636363636	1.26821024731902
10019740	148.35062618	-32.00593836	627570.855887294	6458109.07136098	55	261.392907710772	83.8	33.8686904761905	1.35285481197734
10058482	150.28141578	-30.97564964	813424.560845952	6568474.26554138	56	266.422116441397	39.3	7.13394366197183	0.977933260307041
10040135	148.75645422	-32.2298245	665502.583635947	6432736.34594824	55	330.471554529563	18	10	0
10113984	151.96881636	-32.11034432	969025.66768787	6436506.25984396	56	121.759184266743	0.08	0.08	0
10017334	153.5139611	-28.9506166	1135492.49449366	6779950.94775636	56	2.72218500793837	33.5	2.2125	0.150228991875736
10054916	149.87921248	-32.00537513	771991.678029067	6455344.60939216	55	592.518617486715	108.2	78.0866666666667	2.6964338589247
10013208	149.31253387	-30.07287795	722905.739976359	6670884.21627828	55	180.004064400001	80.8	29.8683271375465	4.57213808233198
10009358	150.48474674	-31.14675937	832260.390562604	6548903.08349916	56	289.376912952266	108.2	7.54654676258993	0.91651255823147
10031761	149.36725633	-30.20676652	727873.846196911	6655933.60242677	55	188.359377749832	68.6	16.8945077720207	1.92875403181032
10051126	150.46724546	-31.00731515	831074.494199518	6564422.96076364	56	280.516484449501	167.6	17.4915037593985	5.78803153212758
10129190	149.9337555	-31.4561666	778787.874352041	6516114.86893624	55	372.479984	7700	2.79861111111111	0.421628145656663
10087491	147.95165833	-31.70615915	590176.574266426	6491739.97894436	55	201.491322025443	28	7.44842105263158	0.367226635284057
10113354	147.59905757	-34.85171213	554763.778662266	6143237.6890734	55	341.784835240562	5.2	0.88	0
10123990	150.59668631	-31.59523097	841312.037218704	6498811.32448987	56	348.449950428314	4.8	4.26666666666667	0.545119762580257
10120181	150.50305564	-31.66198336	832184.027076639	6491695.44473377	56	335.765660764664	3	1.401	0.400211194246238
10012152	148.06814633	-33.61066454	599090.981951064	6280500.07577288	55	243.2370492	113.4	26.9366666666667	7.87146887322959
10072452	150.25808264	-30.95453862	811263.332290324	6570881.24146633	56	263.514551200001	109.7	9.16488095238095	1.34516019053814
10060000	147.06088384	-33.10077341	505681.040680226	6337539.56756302	55	186.4071908	75	6.43160714285714	0.627689290703024
10011046	147.39360449	-35.11721039	535865.865167616	6113887.75513651	55	180.883720387424	84.4	8.95207865168539	1.88496018331696
10129599	147.9180222	-34.0026527	584776.094664452	6237170.06770398	55	266.56610828973	109	49.8717391304348	0.546416405746395
10028246	148.2439634	-32.21899451	617222.862173858	6434611.4754721	55	238.729827130551	11.6	9.60309090909091	1.40932978620371
10116260	146.86087908	-35.69711703	487413.588162308	6049635.93017716	55	215.762507717731	13.4	12.768	1.92359801760486
10118974	148.07633389	-34.60724235	598686.316661019	6169984.36650952	55	381.28829829355	13.6	1.62272727272727	0.138405918757499
10017416	148.41287275	-34.52733318	629668.693761992	6178465.55841415	55	442.876553246061	30.5	0.4	0
10002846	147.39095437	-35.10761869	535628.555587021	6114952.41750439	55	180.757470948125	12.2	7.285625	1.08619411935922
10036275	150.45141789	-31.40148255	828196.115816931	6520748.04017081	56	307.578739873202	34.8	10.2143939393939	1.54036509720603
10074406	149.81613146	-29.37454269	773353.871170874	6747220.2328012	55	204.686924522806	42.7	15.3	0
10042135	147.77484171	-35.37400639	570383.074851346	6085204.24462562	55	257.763659632363	5.5	2.55	0
10037495	147.52151074	-35.25234036	547442.381356955	6098848.143699	55	230.675635793239	36.6	10.84	0
10058682	149.60115352	-31.29620916	747590.432434516	6534649.1966842	55	577.413724121	68.6	13.3533333333333	0.889431778659212
10158937	149.7999	-35.6389	753526.373453828	6052490.48989677	55	162.082111999982	20.5	3.27	0
10011849	149.90003805	-31.32648573	775962.004131945	6530581.35523788	55	338.852009200001	21.3	11.1276470588235	0.740695455491302
10011853	148.36841803	-33.57260852	627004.530827444	6284391.90328643	55	262.897306663399	24.4	9.2	0
10159319	150.3211	-34.5798	804658.110578485	6168539.28429525	56	669.145727999989	100	43.5	0
10159320	151.1914	-33.92515	887537.116703162	6238223.57500234	56	9.66272799999726	20.5	0.76	0
10019157	148.46454021	-34.71733371	634104.838756519	6157326.56445389	55	368.845874183309	53.3	10.015	1.985
10093857	150.58184376	-32.39787036	836949.304426134	6409814.38743329	56	137.000038158007	2.2	0.8	0.2
10056132	146.43153951	-35.92263359	448715.747555575	6024483.29468368	55	141.715258800001	135	15.6448623853211	0.330069813796462
10045764	149.78919455	-30.30731951	768230.983934207	6643864.02685668	55	214.0283508	102.1	10.7769058295964	2.432847493854
10111260	148.56145978	-32.4664929	646744.354606709	6406781.62852047	55	294.774701600921	23	7.24909090909091	0.439389132680083
10158237	148.40313	-32.10066	632393.934368414	6447545.23761737	55	256.74165248	22.9	18.7064705882353	0.836118069177754
10157993	146.54393	-35.97685	458883.34944234	6018523.08074947	55	146.165999999999	122	4.7556880733945	0.799587470440401
10158252	150.99976	-28.76489	890626.152172761	6811494.06027153	56	263.388900800002	96	19.07	0
10003632	150.36778597	-29.08676177	827848.085156626	6777714.37855482	56	303.834292297447	117	39.4175	1.05115115468709
10049243	150.31584313	-29.16870637	822532.250456594	6768771.01280482	56	317.756088674856	156.1	44.5818181818182	4.7068051665682
10059590	150.51770984	-28.89927499	843071.99586169	6798080.07025073	56	287.901507761461	207.3	41.653	3.7244383469189
10032296	147.01371016	-32.93844854	501281.634575871	6355536.53980843	55	207.20489109279	48.8	14.3	10.1
10018167	150.21336812	-31.51620663	805175.751862271	6508710.74356056	56	356.768318426235	14.6	9.894	0.0770973410695851
10039803	150.8814188	-31.97286838	866852.784214133	6455985.6684343	56	279.536500742776	46	11.45	0.35
10077568	150.32280296	-30.91120505	817593.13079008	6575504.53259234	56	269.821203020052	157.6	12.5453424657534	1.20720619635811
10011322	149.84474261	-29.4420425	775949.659176575	6739669.18700349	55	207.33581918936	66	11.5738805970149	1.85250264115714
10019371	147.18484631	-35.11317653	516844.28377851	6114390.34258344	55	208.1688792645	23.8	4.9	0
10065641	148.5939	-33.8204	647509.561211346	6256615.24894442	55	287.99980800001	53.3	13.75671875	2.01092022986951
10049905	148.28424863	-33.19927414	619702.787968133	6325886.51908351	55	338.512163793405	82.3	17.97	1.47542084391765
10065628	149.8308036	-29.40286001	774702.476481512	6744046.26622759	55	205.717202701882	61	12.5810769230769	1.24556953062497
10083828	151.30298447	-33.3710628	900425.534671158	6299295.54712197	56	242.457040541356	37	16.98	0
10121179	146.94374836	-35.61734921	494905.794784521	6058490.30171608	55	225.624498781046	5.8	1.39875	0.748388894559506
10016027	149.53669825	-30.21565444	744167.607286226	6654596.72346444	55	197.282322800001	79.3	15.006512605042	3.03915803069788
10032960	150.1175258	-30.70370589	798605.158922689	6599083.62054724	56	245.6583892	143.9	9.40588461538462	0.982659453763615
10060776	150.01223998	-29.48009698	792095.839866942	6735041.00069959	56	220.083918561052	39	7.02583333333333	0.530547988687785
10043676	146.54393	-35.97685	458883.34944234	6018523.08074947	55	146.165999999999	122	4.59311926605505	0.576618897321346
10066786	148.517564	-31.645104	643899.026107631	6497900.77449424	55	261.9656641536	101	26.6107352941176	0.705777244012649
10065757	150.0469777	-30.7572833	791683.148949673	6593327.97964368	56	246.373996	134	11.5782352941176	2.47415103750789
10127244	149.19814386	-34.93760773	700753.486513455	6131669.95428019	55	572.41640760189	42	6.28371428571429	0.374451362835351
10016741	151.1955777	-28.8976749	909247.048577108	6796101.8251422	56	284.683301083663	19.8	7.87	0.32708816344629
10105255	151.9561278	-32.29647153	966871.602602432	6415896.58194996	56	80.5942447522423	10	6.75	0
10102980	147.75180678	-31.67344494	571263.621543272	6495514.0354376	55	191.449288442365	19	9.725625	0.141154558463409
10124826	147.39096995	-34.91615929	535713.102991789	6136184.74362199	55	295.805358592592	12	2.96831168831169	0.383159803891182
10142470	149.59737554	-35.02950254	736957.621754609	6120601.03288496	55	878.366161598974	16	8.48741935483871	0.470784984425878
10121606	150.50913835	-31.66123655	832763.824183292	6491759.72758513	56	332.941415137487	10	1.227	0.501897399873719
10044034	148.67395574	-32.21926956	657746.383411213	6434030.69913558	55	318.378991402452	25	6	0
10015610	150.44141347	-31.076482	828368.5728298	6556827.7113682	56	272.829131619424	39.6	7.61417910447761	1.11833584955469
10107762	148.5956504	-30.7645091	652712.992102993	6595408.00434256	55	188.983340451585	611	-2.3	0
10072436	147.4815082	-35.08928414	543890.816237458	6116949.57109902	55	187.926407024753	19.2	6.41111111111111	2.0296893694288
10023820	147.69981088	-32.98677522	565383.835015075	6349961.75175345	55	285.172351495673	42.4	17.4375	1.83150723449295
10016180	146.4892934	-34.37928905	453047.775904918	6195669.74232515	55	153.032532544688	90.5	54.15	0
10029863	148.71564055	-34.00871974	658428.430411524	6235550.27599772	55	378.361901599964	36.3	14.825	9.575
10015666	148.41368212	-32.18260447	633270.409089507	6438447.88920074	55	247.141854400001	12.8	10.4062801932367	0.550502781824123
10004843	147.11437025	-33.17355334	510663.028660952	6329466.8249415	55	189.477576668456	61	6.130078125	0.693589504063091
10146617	149.31336666	-29.99260022	723165.966028281	6679781.70340236	55	176.167649455982	80.8	32.3023357664234	3.52975191179122
10063136	150.34502715	-31.09731583	819096.977554152	6554798.55007734	56	271	88.4	17.7691044776119	7.41655001489323
10068512	150.05058289	-30.74370635	792069.452686795	6594824.20893518	56	246.174815200001	89	9.16343283582089	0.567446630375751
10133144	148.96175429	-34.6734419	679734.095280885	6161419.1266907	55	644.457112626852	92	0.280163934426229	0.404845616408902
10111104	148.4823124	-34.01677579	636867.180092545	6234993.36213468	55	387.007849207651	3.08	1.6	0
10050821	148.33591328	-33.10010721	624658.926246699	6336821.34404161	55	376.09248898658	3.7	0.866666666666667	0.659966329107444
10015862	149.5641967	-30.08009883	747153.340298261	6669565.87764725	55	193.089084538002	42.7	17.0342641509434	1.45168851785284
10055202	150.14558096	-30.70703908	801283.28109327	6598638.86376736	56	249.594740799995	97.5	15.7948	0.67434661710429
10049410	148.98087074	-29.77482444	691499.715403301	6704521.19562242	55	156.302425193554	103.6	30.8196581196581	2.50011689696751
10140909	147.38481446	-35.4702809	534912.952922291	6074734.5093156	55	342.323067956267	11.9	6.7	0
10121262	147.37972102	-35.44189405	534462.94292437	6077884.55265774	55	308.187820120837	13.5	1.89	0.51
10136705	149.84219296	-29.48011197	775599.166726951	6735454.46726383	55	211.063882298529	818.7	11.9126315789474	0.511085965631936
10125243	150.50578862	-31.67531194	832395.776783149	6490208.56370107	56	335.642035710569	3	2.093	0.863933446510783
10143550	150.63343644	-31.58072956	844855.109397003	6500304.5542328	56	392.988545876058	5	5.035	0.732956342492512
10125456	150.27535919	-31.30640944	811760.03994527	6531805.97032274	56	296	4.5	3.59	0
10053778	149.66616524	-32.65176672	750073.837640501	6384176.56564134	55	496.070979594932	40.2	8.60666666666667	0.617539922236252
10016565	147.81010933	-34.8942812	574019.628215317	6138381.28228175	55	248.882862429514	78.3	29.1	0
10000829	147.21318329	-35.3409554	519372.305082649	6089124.36554189	55	254.285225420165	91.4	45.99	0
10023568	147.30870553	-32.9595565	528851.191535909	6353154.32607582	55	269.807641539252	61.9	12.575	3.5786694454783
10000706	150.22778706	-28.83842976	814963.602477705	6805632.61995215	56	223.912684550883	204.8	3.5	0
10026974	147.31261564	-34.56928308	528675.418031038	6174675.72231525	55	299.492436946584	98.2	37.32	0
10007273	148.83258662	-34.33233061	668584.047327389	6199474.00313606	55	521.755022359106	52.4	23.1333333333333	4.94592986426438
10045156	149.312812	-30.12343349	722819.045717499	6665279.34111687	55	181.349458800001	36.3	23.648947368421	0.29020672734852
10049018	148.44007551	-32.86121669	634741.95078032	6363179.50016364	55	468.317499915981	61	36.8333333333333	4.59008593480437
10016072	147.9017738	-32.2048084	584989.000053764	6436506.01109532	55	220.779193155455	74.4	56.46375	1.02606372649721
10050375	149.82977306	-32.53232112	765777.311233994	6397026.74877526	55	667.938963646446	30.5	16.1866666666667	0.547560245290162
10065826	147.13870737	-32.86900256	512976.583916212	6363226.76754297	55	224.3645772	76.2	41.0933333333333	1.23399981991715
10045206	148.06760334	-34.8751134	597570.326999074	6140286.43635508	55	326.940740750819	22.3	1.13	0
10035774	150.12146	-29.04593	803975.536514776	6782903.02040429	55	238.076072320001	901	-8.80260869565217	13.4233120442827
10016967	147.3515732	-33.27567562	532740.070481355	6318095.84066765	55	201.107709599999	107.6	2.52083333333333	0.444517684937531
10027437	147.83483403	-35.07761469	576108.905434623	6118031.04353616	55	213.46031421855	18.3	5.34	0.278208554864871
10004398	149.85835206	-29.51010237	777085.001162059	6732090.98734259	55	213.859990045501	62.7	18.8069791666667	0.60092917599828
10007076	149.59418589	-30.26221681	749585.09538854	6649309.6087788	55	202.341249094568	117	17.0851764705882	3.03062471205669
10002375	148.38675234	-33.6501088	628591.131317937	6275775.75512466	55	310.187981790144	68.6	39.55	2.67426002226161
10043672	148.95837213	-29.97149105	688952.988308143	6682760.05267176	55	158.464825152113	81.2	28.9402816901408	2.23122114725874
10046771	148.62256875	-32.31399237	652744.51223252	6423603.42538078	55	264.587455673699	44.2	9.81968992248062	1.15985226136479
10058658	148.44562539	-32.12927091	636361.449803422	6444320.44674565	55	255.925322144568	78	21.5570588235294	0.221193678930064
10006291	151.04138311	-28.8025909	894552.502958261	6807174.02644548	56	269.909365182667	24.4	8.29939393939394	0.297330949106551
10028229	151.1967722	-28.8914916	909387.999744859	6796783.72262003	56	284.288760535938	40.5	7.93	0.368800478719115
10055216	147.35545852	-34.65473643	532571.907927724	6165186.81059817	55	305.545864070497	10.11	4.56	0
10085921	148.49258977	-34.00594244	637833.716310148	6236180.91223643	55	384.306735204391	5	1.1	0
10124904	148.06705075	-34.62085002	597819.167798224	6168484.37328577	55	368.196683668621	13.1	1.77952380952381	0.10829748229392
10011157	149.89753866	-31.40481911	775495.21523204	6521900.69529198	55	355.439518799999	13.7	4.11609756097561	1.00754925570762
10075387	152.74998913	-31.45563158	1046721.9465152	6505555.14297605	56	4.06160110004717	7.3	5.58285714285714	0.544812268734162
10019585	149.4815	-30.0229	739317.593957745	6676083.08773515	55	185.458560000001	100.3	40.9535874439462	12.5179536591194
10021117	149.11200873	-32.78232581	697796.770929806	6370869.59635357	55	473.720733534088	29	6.07666666666667	2.48651474066726
10027246	149.31086763	-30.13037794	722616.079475996	6664513.30845099	55	181.949468399998	65.8	23.6210256410256	0.267407255638621
10014759	146.54134379	-34.76402839	458026.907536425	6153028.98728992	55	146.538745199997	176.8	7.01252577319588	0.652747019921313
10144816	150.0879027	-30.8289027	795383.302643174	6585278.06462505	56	251.028614577952	53.5	10.4780392156863	0.618806630152711
10104639	151.96196108	-32.29952703	967405.957243676	6415531.83530033	56	135.274408277304	9.5	8.76	0
10105986	151.95473888	-32.29341599	966756.337993353	6416241.89615574	56	69.2926943980529	6.5	4.15	0
10145608	150.30321185	-29.04845664	821677.282410384	6782140.26321556	56	279.301707563249	160	46.665	11.8121409998357
10026405	149.7428075	-30.0095388	764562.994330693	6676989.00339362	55	225.918455999998	543.2	11.59	0.60882400303098
10068727	148.20285657	-32.74705058	612688.846259661	6376114.56861322	55	282.608739271065	54.2	44.18	6.47120287633348
10003495	148.35588796	-30.67982744	629877.589660812	6605096.14161827	55	151.476024859836	448	-8.67	0
10037040	148.97759143	-34.90844285	680671.749029273	6135325.45968994	55	546.89969375726	32	1.10307692307692	0.399304869364531
10056801	147.29317501	-34.8915074	526788.008548716	6138949.04068131	55	257.053128800016	106.7	63.37	0
10067621	149.48227487	-32.10620993	734225.567439854	6445093.9361583	55	426.958885274565	53.4	25.9333333333333	1.40107894931807
10027882	149.66449779	-32.54148853	750224.016828609	6396410.74540554	55	507.24625820472	40.5	20.5566666666667	0.811842896679456
10019424	146.55957335	-34.71234461	459670.059576627	6158767.79817367	55	167.092631994326	38.4	21.392	0.254825430442098
10053331	148.44230311	-33.37677459	634164.00896183	6306013.40733225	55	293.12002906386	13.1	8.70333333333333	0.508614676242133
10041057	148.94508971	-34.80733136	677919.693358805	6146598.53487702	55	556.223043199996	25	10.2	0
10082506	151.57111632	-31.29175108	935266.273088863	6529033.80553473	56	1236.56927176014	59.4	3.44	1.38592929112563
10013638	150.54083717	-28.87926099	845395.427921062	6800232.41209853	56	275.717286387051	340.2	32.7316666666667	2.62541054990559
10023108	148.33231524	-34.0631655	622949.442775482	6230039.56834447	55	379.258270592043	117.4	76.2	0
10035274	150.49197112	-31.30675961	832388.140043246	6531133.34113305	56	295.847687599998	27.4	9.32575342465754	0.565287944103309
10005729	149.33339102	-32.43065602	719390.817371764	6409431.13690669	55	406.92227844823	16.3	6.125	2.28322688316339
10034995	151.85057472	-32.30952757	956852.314047284	6414903.36501544	56	143.440071511233	36.6	2.25333333333333	0.207417989148054
10066463	151.76835509	-32.37730562	948764.873733055	6407727.6855379	56	59.7699523506667	26.2	6.71	0.490781689416656
10005960	146.64538938	-33.35262011	467006.067810846	6309564.31444306	55	238.916693774593	61	27.3766666666667	6.178599265925
10021527	150.04057142	-29.31704139	795315.883593064	6753048.99956284	56	227.143249537074	734	-11.4963157894737	4.20701195440274
10037494	147.27345408	-34.97067486	524962.069167727	6130174.83231819	55	214.664557127537	76.8	36.2533333333333	2.58329677393485
10053886	147.3553936	-34.66206102	532563.09394625	6164374.60252567	55	296.565155828418	128.9	74.5	0
10023580	149.90946492	-29.62009739	781736.17259269	6719772.32350886	55	232.791209084754	616.3	19.77	0.341467421579277
10015051	151.17003234	-32.58203137	891519.576135332	6387366.86044138	56	41.3437644000002	16.2	10.26	0
10066966	147.03715584	-35.04289077	503388.761802397	6122199.86448351	55	175	102.7	7.52535947712418	1.02670551629054
10066967	147.03715584	-35.04289077	503388.761802397	6122199.86448351	55	175	102.7	7.53711409395973	1.0312586271688
10016886	153.4197361	-29.0598472	1125616.83709731	6768314.1322851	56	8.91024666444855	64.6	5.735	0.172492235850114
10011379	151.2303805	-33.9081972	891221.391159262	6239956.98429675	56	35.9782504700843	7	3.61159090909091	0.626773640384622
10077574	149.59253054	-30.20815407	749562.443979304	6655307.09473009	55	200.767335004289	123.8	12.180625	0.967964802756278
10004128	147.12132516	-33.1451894	511315.094998144	6332610.60761283	55	189.872829863246	130.5	6.33007874015748	0.536272489296594
10007555	149.60141954	-30.23482071	750350.796492782	6652331.06753387	55	200.564355774303	135.9	17.22	0
10016959	150.3122496	-31.0500939	816124.99123277	6560130.08024844	56	269.171421676543	34.4	5.64513157894737	0.713795439923373
10019584	149.4815	-30.0229	739317.593957745	6676083.08773515	55	185.458560000001	100.3	37.2117415730337	10.0811192864705
10021841	149.3205885	-29.94787798	723963.196093589	6684725.22366803	55	174.97782860629	125	39.9182178217822	5.33383323903744
10033592	148.51397161	-33.60427528	640463.363811046	6280692.54742877	55	271.163559600001	90.2	11.5568595041322	1.7756065349727
10005630	148.63618773	-31.70685331	655045.866150307	6490892.93902268	55	290.085744678324	125.5	26.2148453608247	1.74514118614852
10041830	149.07948205	-30.09899032	700383.906407932	6668421.51826437	55	166.402346881914	70.1	26.3546	0.730209677649738
10067276	150.11863865	-30.83037281	798320.278041673	6585033.2999473	56	252.736638	96	9.6954794520548	0.683646630454072
10054786	149.92975315	-30.854541	780173.926936446	6582842.68043251	55	259.00316137976	110	21.7671428571429	1.59818950499543
10018784	151.3131388	-29.1336833	919767.685911054	6769501.89841509	56	321.880822337819	112.8	8.10393939393939	1.48737706778794
10013169	147.9793777	-33.0351416	591454.919255275	6344391.10727219	55	280.710313367548	6	4.35333333333333	0.822611019187616
10111706	147.8924	-32.2935	584023.803066435	6426681.68428307	55	217.049280000001	182	48.5418333333333	1.32998557845147
10008261	148.72395558	-32.29843612	662317.761874553	6425179.07928146	55	353.64397811043	84.7	24.56	21.0779553088055
10063140	148.53450833	-31.6731595	645462.171722879	6494768.23649495	55	265.485281143311	130	27.8641791044776	1.26938361967206
10048501	148.54617357	-31.57954833	646714.968502041	6505129.8169608	55	259.091599200001	91	23.1263636363636	0.355601225257955
10064487	150.0342194	-30.7779499	790399.118205015	6591069.33432747	56	247.482203163935	116	11.2038571428571	0.554009522499756
10049424	148.15478866	-32.04694023	609023.604362941	6453778.29488474	55	224.064725054199	111.5	17.2916216216216	1.95643707258679
10095890	148.29426194	-34.31927748	619076.975530765	6201683.8972533	55	445.066933023943	6.2	4.39689655172414	0.355179444188872
10121065	147.39536193	-34.91885034	536113.111354074	6135884.7422406	55	298.511964052974	14.5	-0.727837837837838	0.659230243726707
10137397	148.03984603	-34.56963043	595383.680678725	6174190.44323125	55	378.128338693468	4.05	1.56909090909091	0.535782427779556
10015209	148.81840149	-32.70927086	670434.403522912	6379480.79331849	55	459.824030642239	35.1	3.79333333333333	0.376061460697879
10018950	148.52840173	-32.13815925	644156.29446327	6443227.25917853	55	262.310969696771	29.3	21.6425	0.0852569645248997
10063869	146.84791774	-35.67179481	486236.613202991	6052442.65113236	55	196.001030400017	53.3	17.2	0
10070896	149.84313664	-29.45878987	775748.469293916	6737816.21387079	55	208.734314407149	817.4	9.43	2.00052493111183
10010198	150.20889856	-28.84870763	813088.620909999	6804543.00276112	56	220.256050518769	206.4	-6.0875	0.316336450634447
10013301	149.33783163	-32.03704366	720758.851300586	6453068.35108319	55	383.515869755571	46.3	17.0933333333333	3.75700530860536
10005982	150.65833518	-28.89453766	856812.818035898	6798189.58322393	56	268.456669145454	59.4	15.3158333333333	0.64286414237812
10010800	146.78677841	-33.470119	480188.012743037	6296573.31803515	55	286.218023386002	33.9	7.23333333333333	1.85711843695788
10030578	146.54124096	-34.75928946	458015.098022403	6153554.45895465	55	147.360976750507	185.3	5.78484126984127	1.03117726997172
10050461	147.22317824	-35.05373131	520352.0796638	6120975.5454008	55	175.33294457161	10.1	5.86672	0.825832695889428
10057821	148.77839382	-31.80287979	668349.293791158	6480036.10256766	55	306.291557638841	82.7	7.90289473684211	0.414442605351083
10045518	150.3908562	-30.8292602	824377.545787776	6584397.38088767	56	312.575120797314	101	22.2636470588235	1.25782992122411
10045520	150.3908562	-30.8292602	824377.545787776	6584397.38088767	56	312.575120797314	101	23.2447692307692	1.50478938745318
10141065	149.12397865	-34.95260848	693943.636771728	6130152.448253	55	600.025487127466	102	2.32178571428571	0.947998092114674
10105373	147.71625167	-31.73750623	567846.625120358	6488436.07689306	55	190.999588969819	15	10.4957894736842	0.390860262948735
10096665	147.72983263	-31.79468143	569090.605790417	6482090.09951866	55	193.988953394477	15	14.5352941176471	0.0479113945748173
10097265	147.73441746	-31.78404552	569532.606686681	6483266.09190219	55	193.216565351979	14.5	13.1861111111111	0.00950957931590185
10130177	147.60087752	-30.66809392	557561.636743558	6607026.69438677	55	141.723427199998	12.4	4.33	0
10136315	150.50240098	-31.66241244	832120.383524093	6491649.84254926	56	337.251983527724	10	1.545	0.419831315331924
10053957	151.89140984	-32.60924967	959173.968242764	6381451.98410895	56	27.4048360000022	17.7	12.2133333333333	0.421294301989582
10069941	146.43679494	-34.48234526	448284.748906672	6184216.52700467	55	152.942978503296	66	20.4	0
10001113	148.43037047	-34.24733222	631712.601328312	6209494.41504852	55	383.733204905242	64	3.66666666666667	2.62339898266013
10011037	151.15669913	-32.56675366	890333.147865878	6389111.42812949	56	42.8445138155798	18.9	10	0
10017191	148.04368958	-32.30010651	598261.9566025	6425820.7171056	55	226.255530800002	75.3	53.1071428571429	0.202040610183363
10092593	147.27707749	-35.65984682	525079.166112113	6053743.08410716	55	247.306243350824	71	7.5725	0.283934411440389
10089761	148.52925567	-34.00733127	641217.641744503	6235976.9471934	55	376.142541441052	9.4	4.7	0
10133958	150.59292236	-31.56828413	841052.943359148	6501812.41570436	56	342.648932845621	5	3.75857142857143	1.76196666557919
10062076	149.78557659	-29.39148729	770341.921866766	6745412.85383564	55	203.280779571617	24.4	11.58	0
10063350	147.66648025	-33.16427562	562144.741596816	6330303.47573952	55	212.366326325675	43	20.2833333333333	0.76630426217151
10028048	148.69173908	-32.97399483	658090.998074637	6350325.50032509	55	537.599935939449	45.7	1.56	1.37472421476697
10063608	149.01147979	-34.91538717	683752.7285615	6134493.49643639	55	556.017267370876	38.1	2.4	0
10029063	149.33840285	-33.66788473	716806.586136039	6272213.78659027	55	998.464526602353	36.6	18.645	1.195
10064803	146.86986154	-35.65790562	488220.479987326	6053985.93265268	55	235.634956211969	114	40.1	0
10018853	148.47840327	-32.19371517	639355.433599516	6437134.09428813	55	253.940885149378	15.3	13.2620454545455	0.768554071988593
10022109	148.05055255	-30.00782304	601318.272679741	6679883.21522123	55	134.264716183513	596	-12.24	0
10009479	146.86620272	-31.89733644	487348.065252281	6470935.88994516	55	213.865132390643	54.25	24.4433333333333	0.230120741254577
10054116	149.60419659	-30.15454298	750821.738073607	6661225.2083021	55	199.00016215191	125	23.5199230769231	9.94318556725419
10126384	149.0541972	-28.9467555	700204.079657184	6796175.89873971	55	163.77908545824	32.4	13.1952173913043	0.55868533233575
10010981	153.5476638	-28.8963805	1139122.85326758	6785798.16373918	56	6.32689322591581	27	2.39	0.324493451397713
10043920	147.7656454	-33.17121951	571385.795873708	6329470.40641728	55	217.971150193258	39.6	29.9733333333333	0.37249906785864
10024532	147.39151017	-35.12261878	535672.668573674	6113288.72075244	55	181.563799178345	59.4	5.98541666666667	2.08285390316855
10027867	148.60451327	-32.27565904	651108.225141958	6427878.90157143	55	264.239639786949	9.8	8.05583333333333	0.29992938983849
10047584	149.47781019	-30.19259925	738553.256319373	6657277.64084067	55	194.638649410644	131.1	16.0104736842105	2.56704341234939
10001697	150.44308462	-31.3939826	827429.340680552	6521604.85052303	56	305.118220800003	97.8	13.9693835616438	2.86442067168691
10066781	148.96309955	-30.04843245	689263.000184696	6674223.98748273	55	160	74.5	27.7610447761194	0.756013966404116
10055299	148.65587748	-30.01427049	659693.884464134	6678478.85033903	55	147.53581943652	130	24.6089304812834	0.811167990330075
10041839	150.21919307	-30.86287221	807839.848309593	6581155.85747038	56	259.570463122778	78	11.0770666666667	1.13261087561243
10047809	147.54549861	-33.45005788	550698.222797038	6298684.75848163	55	211.51230085242	140	3.91759259259259	0.502316615460162
10023726	151.0392	-28.804	894333.861108549	6807024.96517005	56	268.411680000001	92	18.048	1.68257421827389
10066738	151.2414204	-32.60647528	898118.871123503	6384388.4192442	56	35.0163737938942	16.5	13.5	0
10072240	149.8123	-35.6389	754649.464220094	6052458.41449039	55	158.571839999997	27	3.99	0
10017360	149.13450239	-32.12760041	701355.828470822	6443425.42612812	55	362.0422552	37.8	11.3	3.9
10060188	148.44759662	-34.7870564	632441.845029726	6149616.48962394	55	358.809067241356	24.2	8	0
10025805	149.5572	-30.123	746372.193362709	6664824.75840418	55	195	111.3	25.3796078431372	9.6667637508548
10041366	150.0366945	-30.76120656	790686.504056595	6592919.67096087	56	247.08165713075	141.5	11.9969117647059	1.69683464596405
10144815	150.0879027	-30.8289027	795383.302643174	6585278.06462505	56	251.028614577952	53.5	10.2848076923077	0.48577650125505
10108851	148.29870632	-34.32122191	619483.144759438	6201463.05324886	55	446.667811741306	6	6.3515	0.246013719129645
10069214	148.28676203	-34.31122192	618398.224739717	6202585.97506173	55	431.400459207094	3.9	3.97692307692308	0.324899620365444
10018350	147.56534458	-30.50677676	554247.432855216	6624921.64207058	55	133.765564917836	362.4	-6.63666666666667	2.89953827741974
10018848	147.88730337	-32.33677381	583504.19757334	6421888.60352381	55	218.952808800006	90.8	47.3925	0.212117302453147
10048960	149.85115689	-31.96509718	769458.211901436	6459881.87818056	55	502.681132069552	67.1	56.2	0
10076436	147.36871024	-33.33705605	534311.909912222	6311285.30483896	55	205.929588152722	11.3	2.7825	1.04805474570749
10013708	148.19618698	-32.2548281	612676.193998794	6430690.19240681	55	238.079372	23.2	23.64	0.0701427116670012
10049828	149.76002848	-30.31509745	765404.083423245	6643070.25727207	55	210.234362645414	97.5	5.65206140350877	0.751364055300778
10007837	150.74389056	-29.15731517	864238.269309567	6768781.82344885	56	343.022538288993	26.8	16.7791666666667	0.847186110341497
10024648	150.40420349	-32.04315038	821477.794067369	6449710.77509426	56	304.080179072189	4.3	2.3	0
10002058	149.17619704	-34.77621859	699137.567002718	6149615.33375908	55	593.447280964118	14.5	3.7	0.244948974278318
10018230	148.65877331	-31.72657785	657153.063176455	6488673.95042528	55	288.57709341768	108.2	15.9841176470588	0.741461663151828
10044736	150.42780389	-31.16898213	826751.606285138	6546607.82571473	56	278.1635332	67.7	14.0078787878788	5.1377658495402
10056168	149.10199935	-31.80565564	698982.711257272	6479181.34422114	55	348.667192380843	113.4	7.52424242424243	1.52950053966203
10050442	150.32585764	-30.84870495	818092.007280565	6582427.82970385	56	291.587574623566	106.6	21.2285882352941	0.936966510721986
10043058	150.25752566	-30.85731644	811525.318199113	6581665.58857716	56	268.806158400001	110	16.9510666666667	2.14179150764546
10087347	147.16819093	-35.69429288	515216.944070173	6049945.03871931	55	234.371817985931	33	6.99	0.243515913237718
10078241	148.67908623	-33.81727031	655399.738267737	6256836.93138425	55	311.669921749787	6.1	6	0
10002219	149.8355759	-29.41593145	775130.531769376	6742585.79228851	55	206.633397355184	75.8	14.7091176470588	5.64127777260859
10053505	150.48474866	-31.2789818	831797.728267072	6534236.38989666	56	289.992675712813	100.6	9.25154639175258	1.08854233394768
10054241	146.70236924	-36.00818703	473177.98255871	6015102.52833926	55	148.388039199995	118	3.63384615384615	0.393173253287392
10063636	147.44653071	-33.43744721	541506.145440549	6300126.78844102	55	209.910510129006	100	4.32	0.313161891631741
10074939	148.8692448	-33.76455317	673107.336059985	6262379.66761943	55	507.109612017345	8.51	-0.01	0
10071583	148.30565066	-34.3184441	620126.034574387	6201762.90783298	55	451.086157187625	17.9	6.72392857142857	0.281581493985493
10092891	147.83529984	-31.58794889	579250.613289144	6504932.97234309	55	189.332107869443	17	12.1229090909091	0.206095059508274
10127193	147.57670284	-30.69817015	555228.641229561	6603705.71368977	55	143.310900400003	12	2.33	0
10137959	150.32695341	-29.07787315	823898.571324078	6778813.14782429	56	289.161051535157	62.2	29.7	0.225299800266222
10121532	150.54301513	-31.53209803	836442.855777415	6505981.31664648	56	321.492763675983	5.55	5.31	0
10049811	149.24841969	-34.8723294	705508.598568578	6138808.79336282	55	683.86091362996	51.8	24.3333333333333	1.18415464455544
10015596	147.94757964	-32.25705151	589255.1193663	6430677.5651654	55	221	84.4	48.4648	0.154508769977629
10008349	147.63928529	-35.21706147	558181.778696342	6102698.02705496	55	238.29405831505	61.9	-0.6	0
10022313	151.15669913	-32.56703144	890331.941892245	6389080.60123415	56	42.6922180905581	16	8.9	0
10042382	147.32595005	-34.71789487	529845.258244965	6158192.24440033	55	289.971580658641	80.8	-0.4	0
10007928	148.05621088	-34.3453895	597144.258657606	6199041.64203133	55	334.722851823745	11	2.86666666666667	1.31993265821489
10053972	151.68919292	-32.90091773	938735.93323445	6349931.85804191	56	16.6089210060999	32	0.25	0
10055260	147.41372613	-34.68317178	537898.251587533	6162013.20133123	55	334.916016007174	83.2	27.29	0.650538238691623
10046410	148.05398431	-33.8514991	597504.316794515	6253809.7082836	55	310.567517540658	4.3	0.7	0
10075688	148.23313605	-32.98649574	615215.628291314	6349535.04817162	55	359.680095600002	39.3	33.4466666666667	2.90866903506665
10007708	150.55530522	-31.43759282	837950.79094237	6516427.01028522	56	327.149286599494	24.4	15.2078947368421	0.919522639012499
10032779	147.26929243	-35.27984303	524489.455458604	6095889.45013655	55	262.640147600001	99.1	1.6	0
10076850	150.30197015	-30.91787183	815578.964359873	6574824.34592628	56	266.447178799999	162.5	9.56834532374101	2.81378022108161
10077567	150.32280296	-30.91120505	817593.13079008	6575504.53259234	56	269.821203020052	157.6	12.5089726027397	1.16090819988682
10026318	149.31836637	-29.96315576	723714.43930816	6683035.97106514	55	178.565311200002	97.5	35.6107664233577	4.81032706714286
10035277	146.85957414	-35.15651347	487210.351166122	6109590.9376994	55	210.06292114236	71.3	26.84	0
10054123	150.5486382	-31.41009283	837415.316235254	6519498.11782213	56	320.7588632	91.4	17.5482524271845	3.88179830890759
10005803	148.0818	-33.4515	600541.760854808	6298134.66053277	55	239.534879999999	137.2	11.1124215246637	2.84569590216672
10011331	149.91281626	-31.41204127	776927.131448362	6521061.34400528	55	358.932034244955	12.5	4.16083333333333	1.44197178852046
10044174	150.43558394	-31.34231576	826894.746915522	6527358.25596745	56	297.5778912	72.2	10.1846728971963	2.09400895201873
10010631	151.03471661	-28.80675762	893885.374595441	6806733.94175508	56	267.183974476183	30.5	5.94484848484849	0.469720234027958
10048747	147.38387065	-34.67492256	535166.893999323	6162938.79948879	55	331.755226181184	7.6	1.9725	0.0363145976158348
10136244	147.22512343	-35.10845386	520515.761487554	6114906.52676202	55	182.229522145529	4.7	1.67152173913043	0.586592842243143
10121608	150.31148461	-31.44455336	814738.752515765	6516380.59647648	56	321.6928064	3.3	3.26	0
10036147	147.66177058	-33.93705612	561158.634015245	6244625.89263256	55	231.870993003628	99.1	42.9666666666667	1.5084944665313
10042021	150.12863676	-30.70481695	799666.467035496	6598930.74086765	56	245.843931999999	67.1	11.574297188755	0.392252797390114
10063638	147.44653071	-33.43744721	541506.145440549	6300126.78844102	55	209.910510129006	100	3.26981481481481	0.372247880081225
10120405	147.4886755	-35.20084097	544483.398256788	6104574.7133762	55	249.019746539097	56	1.58	0
10137883	150.61583562	-28.82592717	852896.787453045	6805926.43124083	56	260.91184913044	237	18.8325	0.668669387664786
10136316	150.5098569	-31.52857941	833304.882591102	6506473.17222575	56	315.682828	6.67	4.40888888888889	0.264425769648726
10000957	147.37475685	-34.94092738	534221.825567282	6133443.73308332	55	272.651446989684	90.8	6.32	0
10005862	147.13373833	-35.26151132	512164.893520335	6097947.50144438	55	223.843644411637	71	38.32	0
10067110	147.71316936	-35.04344828	565044.042936257	6121906.22321842	55	218.610183580786	38.4	3.68	0
10158917	150.9973	-33.46571667	871555.954837734	6289927.53602116	56	208.481419433612	60	44.8	0
10063126	147.90592761	-33.45629227	584191.077094765	6297759.636959	55	231.053900165075	60.9	7.77181818181818	0.633585856572903
10106601	148.94982516	-32.59513493	682986.812301336	6391917.29224323	55	301.828636865443	12.19	7.41538461538462	0.878150288386949
10159343	150.3948	-34.5278	811615.844860781	6174083.86270532	56	659.908335999998	101	24.6	0
10159361	150.4138	-34.4372	813700.148405777	6184077.82102602	56	651.763071999996	91	22.9381626506024	0.181265458143205
10004418	149.5864205	-30.2953789	748753.999381981	6645650.00944192	55	205.86339592472	111.3	19.2137037037037	3.69337121234902
10057557	149.24975853	-30.2695449	716422.770350527	6649203.7974406	55	178.918213900843	53.3	16.7907692307692	0.537146471049514
10093584	148.12832096	-31.97713258	606605.436967431	6461543.04546973	55	219.8573944	18	5.60071428571429	0.398326217452736
10121756	150.59370034	-32.50157601	837677.577289735	6398271.42631007	56	297.342493687424	3.8	1.2	0
10016528	150.51308447	-31.48314892	833773.239910975	6511502.89384121	56	317.662402400001	14.6	5.29714285714286	1.09042649086162
10003857	152.7517916	-31.4558777	1046892.15570836	6505518.78066205	56	3.81584101740912	21.6	7.04225	0.180076199149138
10065044	150.3128032	-30.91398288	816627.68587629	6575224.91756238	56	268.644108800001	140.2	10.63	1.106563257564
10021194	149.66891884	-30.29398689	756694.860620991	6645620.58539724	55	207.599591649711	111.3	10.560332103321	2.39933483257024
10059606	150.4107361	-31.5118638	823944.748059952	6508625.12606949	56	318.35525981791	94	2.02067164179104	0.51859626513381
10066970	147.59437673	-35.12772786	554153.774404533	6112630.62364976	55	189.688095746171	64	5.39632653061225	0.750549985765679
10045710	147.60262619	-35.12249161	554908.907915701	6113206.80901741	55	208.934830641214	21.3	6.28825174825175	0.738770775207804
10057337	149.45919904	-30.15148827	736859.281362764	6661874.14087665	55	191	91.4	19.0458878504673	1.98196987503678
10045768	149.01783417	-31.80871165	691007.539286074	6478993.5873799	55	340.883103200014	56.4	13.7513725490196	0.399364787827179
10058644	149.98308143	-30.4914847	786346.208334512	6622967.6096023	55	232.216235467342	116.7	8.87861244019139	2.63040002561844
10133535	147.6967111	-33.8397194	564460.957895829	6255397.13059564	55	223.077279139103	89	33.4594444444444	1.78298897679095
10015348	151.02193913	-28.81036882	892623.304885589	6806375.69885036	56	267.389756985059	34.1	9.24433333333333	0.331025510933657
10042501	150.69616209	-33.71953885	842542.064165711	6262801.70667646	56	21.3611259832845	15.6	19.07	0.218997716883076
10062721	150.6906068	-33.73009446	841985.005903181	6261648.89501331	56	21.9683024000018	12.6	18.916	0.209818969590454
10117141	146.80236298	-35.67901751	482115.531526674	6051634.25287065	55	184.415991377685	15	6.8	0.714778773923914
10027038	147.76176955	-34.01261149	570338.150658649	6236184.11848646	55	241.9257248	151.2	48.8	0
10025046	148.79562379	-32.66788186	668376.908748911	6384106.30068863	55	457.487566028227	32.3	26.8566666666667	3.16697893197216
10158020	150.424747	-31.164531	826475.340754017	6547110.58228614	56	278.53036	91.4	16.755306122449	3.11624224389176
10157983	148.1376	-33.3875	605805.646545111	6305175.36357762	55	244.975999999999	123	16.6472164948454	6.4632618783219
10158247	149.8038919	-29.30888365	772340.016524577	6754528.24032664	55	201.004354809872	76.4	15.6582266009852	0.7060287940386
10139074	147.80050848	-29.40474615	577665.107205097	6746904.2344652	55	142.888494460565	1046	-40.29	3.06
10031518	147.53456521	-35.20678433	548657.163754691	6103894.08283943	55	248.749779570804	57.9	9.31	0
10040330	149.69256203	-33.46927077	750224.324389935	6293443.74909055	55	721.87864283373	47.5	18.37	0.630000000000001
10008382	150.57305861	-28.8000942	848805.143354835	6808917.96363778	56	248.448784343295	93	20.6766666666667	2.26212780855155
10015074	147.51762133	-35.2228957	547105.575961527	6102115.46970509	55	233.46944433194	32.3	2.88	0
10014336	147.44984668	-35.33678628	540880.492745738	6089514.75663767	55	259.278032000001	72.5	27.65	1.95
10061428	146.99569523	-35.79235006	499611.006764723	6039082.55263195	55	243.116796631621	43.6	5.12	0.04
10053200	148.90562062	-32.48732484	679051.596489623	6403946.28980808	55	303.672994989241	17.9	4.07333333333333	2.20357789868104
10009431	150.48973999	-30.57009236	834737.533940688	6612852.43267538	56	679.530290313218	21.3	16.0375	0.566960095597565
10029750	147.79701443	-31.1476084	575971.522149109	6553765.83682814	55	164.213008	493	-7.6264	5.44693372825483
10004411	148.71200572	-31.74454702	662165.676783741	6486603.84057538	55	293.404763924717	100	10.6793396226415	0.330083662544972
10142547	150.34695247	-29.00370649	826080.26072857	6786982.48778715	56	287.194027216728	392	36.4	0
10038837	150.42975558	-31.72620566	825005.096275061	6484792.60607183	56	385.78019132715	36.6	0.71	0
10011087	149.53919818	-30.20843221	744426.181918879	6655392.05231445	55	198.080578309441	93	13.1456382978723	1.24511262287379
10020150	147.3902627	-35.10696036	535565.807801075	6115025.67281649	55	180.775897966637	90.2	12.2685380116959	2.32582870159002
10000822	147.34428842	-35.11178595	531374.166199094	6114505.96622018	55	178.846380986531	23.8	4.27	0.55
10057427	150.41058105	-31.0781488	825419.313543805	6556733.79500459	56	272.567578587455	149.4	14.4447706422018	5.31280253905174
10044669	149.12947799	-29.52676841	706375.283982962	6731760.04875813	55	160.435169918939	77	31.9006944444444	0.159668287995325
10076642	149.15392438	-30.03423056	707694.278911017	6675467.04685253	55	168.3923328	73.2	30.410462962963	2.11039332136227
10031772	148.94726223	-30.1406577	687561.548933225	6664027.68481213	55	162.799369222276	64	25.4011851851852	0.410641867670875
10063411	149.87364699	-31.09565252	774115.551325219	6556245.18648326	55	295.626291951627	115	12.617125	1.60767315844204
10056616	150.09058302	-30.79620625	795740.101699859	6588896.97623758	56	249	40	10.5859420289855	0.79025279176997
10042246	148.24340242	-32.25360378	617125.57536244	6430775.37521902	55	241.077028733322	118	19.2275	0.726439662555214
10076270	147.11763548	-35.66512652	510646.850052259	6053186.50043208	55	226.775488101223	30	9.0775	2.24071835579575
10113548	148.65313599	-33.61816416	653351.501546723	6278954.85256794	55	365.519048850798	9	5.96	0
10107269	147.70688524	-31.74271897	566955.623513328	6487864.08444174	55	190.795690601561	15	12.266875	0.141541458149194
10030579	146.54124096	-34.75928946	458015.098022403	6153554.45895465	55	147.360976750507	185.3	8.89238095238095	1.8159895761236
10055582	150.34863465	-30.82314915	820356.640292938	6585197.12114423	56	307.703927635885	93.4	25.3686868686869	1.21605808479083
10048499	149.15086829	-29.83537901	707812.628559277	6697514.58774393	55	166.351247593613	107.3	33.5210784313725	1.27724497232861
10068513	150.05058289	-30.74370635	792069.452686795	6594824.20893518	56	246.174815200001	89	9.37238805970149	0.860524119276984
10131687	149.8918194	-30.8471666	776566.00458218	6583755.06516023	55	266.522079666623	101	23.6825806451613	0.381921861134561
10138202	148.1346527	-34.0963111	604666.875630865	6226584.12895545	55	314.373980000003	97	40.0715909090909	2.74506577432525
10126381	149.0417999	-32.6964138	691403.972731683	6380525.07491792	55	416.983397660114	70	0.235714285714286	0.0998366011980351
10058570	149.88448219	-31.27065244	774643.229977642	6536811.90737526	55	328.9565856	74	6.97	0.306920185064456
10120400	148.06703985	-34.62085011	597818.168421493	6168484.37387943	55	368.205906971716	5	1.7047619047619	0.130625566214095
10120300	148.08682328	-34.61111712	599643.47323186	6169544.35647868	55	397.44006975523	4.3	1.77136363636364	0.312530659653002
10109897	146.77141878	-35.67218712	479313.577716056	6052385.72930536	55	181.709330219308	5.5	3.05181818181818	0.335513668108474
10130507	150.51049098	-31.6623091	832888.332352955	6491636.61708822	56	332.976274862477	3	1.565	0.492183908717057
10117696	150.51049098	-31.6623091	832888.332352955	6491636.61708822	56	332.976274862477	10	1.595	0.490147936851722
10010491	150.94306911	-31.1064772	876149.751768994	6551904.17679339	56	385.901523987769	33.1	4.70505154639175	0.544593149400447
10131182	147.61927149	-30.68463772	559313.626927392	6605183.69534621	55	140.279099365719	403.5	-1.1	0
10003908	146.89512561	-34.89539948	490417.874178899	6138551.61858588	55	160	12.5	6.92406593406594	1.88213695360784
10007715	147.08679142	-35.04262081	507915.752892373	6122226.99068739	55	168.915734646647	11.6	6.63343283582089	0.935507767366154
10009699	147.38067133	-34.70928328	534859.389570543	6159129.60219474	55	349.111347805919	114.3	20.39	0
10072948	147.42845344	-35.08706256	539055.753113976	6117218.01847045	55	195.006093594058	10.4	6.25125925925926	1.07704838752998
10040108	149.79613889	-30.30843057	768896.031822328	6643724.38833511	55	215.579570757117	83.8	10.4909333333333	1.58905772778154
10029721	148.05203383	-33.51121972	597708.109236659	6291541.57417929	55	238.8976932	42.7	15.0166666666667	0.192930615046503
10015533	150.13196204	-29.49231478	803674.646796751	6733379.4376905	56	229.5777736	49	8.06439024390244	0.894678709957468
10042241	149.39753339	-30.17537748	730862.447814321	6659352.35505178	55	188.677191236847	67.2	19.5989947089947	2.62667241659461
10063134	149.09614949	-30.24843463	701685.627259573	6651826.54591838	55	171.3121556	60.1	20.4711111111111	0.219463265512074
10082382	149.02341872	-34.53316332	685696.722180918	6176866.10585878	55	582.329752906612	10.1	0.74	0
10047075	150.59503392	-31.98009369	839742.080569565	6456121.15008779	56	443.243367823406	43	13.7266666666667	13.1333299492381
10021196	149.32475496	-29.91815576	724432.162582358	6688011.87966172	55	173.319388821004	117.7	40.2252941176471	6.31304298086119
10033020	148.8172819	-31.79399061	672047.605461891	6480960.68790242	55	314.192674253052	88.4	11.1906542056075	0.421435621690878
10038290	147.22567344	-34.64095091	520682.641893317	6166749.78333314	55	266.331377923952	112.8	58.63	0
10037866	146.96235827	-35.57179304	496589.195072676	6063543.60999574	55	220.188450738883	76.2	35.1	0
10052873	150.10391488	-30.7020393	797305.969028289	6599304.63616823	56	244.315074188442	74.7	17.5698062015504	8.25625487349353
10055203	150.14558096	-30.70703908	801283.28109327	6598638.86376736	56	249.594740799995	97.5	15.7993975903614	0.672419982664527
10060786	149.0686475	-29.85232387	699833.067508957	6695782.01123734	55	161.7788644	105.2	31.4675892857143	1.40931799966186
10060795	150.14780479	-30.82731706	801121.116491052	6585293.88173974	56	255.003895317808	118.4	10.398904109589	0.560260608743055
10140978	149.85849489	-31.31096219	772051.9891562	6532406.24268145	55	348.792148614211	4.6	2.92	0
10120651	150.28286221	-31.29457448	812513.682745624	6533097.36828047	56	299.71998740914	4.5	3.18	0
10014792	149.00284266	-32.64510301	687858.786212116	6386284.22709034	55	354.157892709382	22	5.09	1.11130553854464
10056986	150.47917268	-29.09148324	838682.873355597	6776875.21359141	56	331.309754317344	138.7	65.0330769230769	11.1037508455583
10026426	149.49727793	-32.56482254	734455.246783754	6394203.94652815	55	475.939974476997	32	3.48	0.41
10058229	149.89280505	-30.48954092	777682.445084055	6623408.90742957	55	262.708795660213	30.2	19.0966666666667	1.23343242845142
10065605	149.40753327	-30.18037743	731813.919484214	6658777.74810741	55	189.8547084	65.5	17.5	0
10062015	147.2178998	-35.00011998	519883.704753665	6126921.94345183	55	195.240072408908	53	27	0
10025448	148.95757484	-33.60399716	681626.14344754	6280033.0111218	55	597.833012313065	18.9	0.325	0.145
10073680	150.34278707	-29.16926176	825152.901161954	6768635.07067567	56	305.969585862406	125.3	34.4633333333333	1.75754247617392
10007066	150.19480004	-32.20260446	801168.401542024	6432629.28095596	56	354.043625753686	48.8	39.6133333333333	0.43369215912775
10047571	147.1556593	-33.37205854	514479.713183933	6307454.5581799	55	193.752862682231	93.3	14.24	2.87179386446869
10052646	148.75895399	-32.21537999	665764.380497028	6434333.93982751	55	319.611062351704	18.2	2	0
10004640	146.87679171	-34.81178772	488731.353651932	6147821.72114787	55	167.513911931533	28.2	14.74	0
10001260	150.46222781	-28.96259472	837451.910364283	6791217.58285764	56	302.962458916893	163.1	50.4036363636364	5.31702971203638
10011119	147.74177036	-34.04844499	568462.692824482	6232224.38023946	55	240.1990444	59.1	45.7833333333333	8.99206440269543
10017206	149.88476056	-31.33009692	774497.165450568	6530219.09345149	55	339.626927426043	29.3	14.1397368421053	1.09471574498902
10012044	151.1958388	-33.9348305	887903.808405645	6237132.33382496	56	7.96298800000034	7	4.19631578947368	0.469627069585575
10050472	149.74586187	-30.28565312	764120.306092292	6646368.00638961	55	210	134.1	6.09345622119816	0.514943099331231
10001764	147.36580158	-35.08670219	533344.828990247	6117280.73732366	55	179.9042628	50.6	8.4298717948718	2.09826912403933
10001765	147.36580158	-35.08670219	533344.828990247	6117280.73732366	55	179.9042628	50.6	8.79461538461538	2.3926641048709
10001700	148.57064585	-34.20733144	644699.118364009	6213739.97036888	55	439.046739001632	43.3	1.97	0.52198339692625
10003822	148.16452912	-33.26621893	608460.580700709	6318594.7161202	55	288.988529670962	91.4	30.76	4.57972342687489
10065755	150.0469777	-30.7572833	791683.148949673	6593327.97964368	56	246.373996	134	10.7069117647059	1.1135690598423
10044188	147.4499263	-33.76593999	541663.496061387	6263704.7161519	55	213.124391407414	84	15.3596226415094	0.0624941435490405
10019480	148.2601098	-35.35733725	614488.05424231	6086599.81938713	55	288.554879854904	6.1	1.76215162454874	0.487774721747715
10014760	146.54134379	-34.76402839	458026.907536425	6153028.98728992	55	146.538745199997	176.8	8.6735960591133	1.66548662229647
10033352	150.42280407	-31.17259328	826262.338639256	6546222.04782943	56	278.863401273107	104.2	15.8765217391304	7.23763169409597
10044500	150.08419293	-30.69953939	795423.662402183	6599634.02965369	56	243.536475361966	53.6	8.26300395256917	0.65587258052278
10063621	150.01529508	-29.43509693	792521.488036248	6740022.87338015	56	219.096721529696	42	8.52217171717172	1.11755407109739
10054785	149.92975315	-30.854541	780173.926936446	6582842.68043251	55	259.00316137976	110	21.5969642857143	1.5060567239873
10052441	147.53392627	-33.56284172	549558.358001498	6286185.88219545	55	208	110	8.7964	0.484222097802238
10121062	147.67968479	-34.8788187	562114.169316476	6140184.66143856	55	348.394281196638	5	1.685	0.279016128566074
10116555	147.48911709	-35.20119987	544523.399991908	6104534.71319226	55	246.502653904053	57	0.6	0.75
10139687	147.95101898	-34.71470709	587083.60048619	6158182.48338543	55	374.97250407893	19	1.20380952380952	0.495902027482927
10121363	150.47660741	-31.60673941	829869.899168202	6497903.90450143	56	326.198349570415	5	2.455	0.215
10120648	150.37971339	-31.26110081	821852.206559703	6536531.33437476	56	309.565006834596	5.4	2.48846153846154	0.999914197502398
10121609	150.37197682	-31.67656459	819697.578333989	6490470.17179479	56	393.786453535648	5	6	0
10125455	150.50886518	-31.66041054	832740.854593516	6491852.19156735	56	332.935990713439	3	1.27	0.420333201163077
10038287	148.21231851	-34.2403887	611641.715490344	6210525.04747902	55	453.868735077974	34.8	10.1	0
10064398	149.38422805	-32.9662152	722835.928310657	6349934.67852855	55	841.623399472885	45.7	20.53	7.2325514170312
10002341	149.49088879	-32.52204461	733966.260594955	6398961.93506874	55	462.530692294013	30.5	5.47333333333333	0.822408387332933
10035551	148.48368112	-32.21204847	639824.921758627	6435094.770808	55	280.489652400352	64	36.1356363636364	0.836400868736481
10026672	148.56118148	-32.39010387	646841.973714809	6415251.07938525	55	300.297380740112	36.6	3.20666666666667	1.41718813931751
10023016	148.16730286	-32.88066243	609194.257525654	6361338.78319663	55	292.984564036889	42.7	24.3266666666667	2.16335130963255
10006234	146.48901585	-34.40956688	453039.173495478	6192312.20315465	55	161.595830352686	86.3	61.27	0
10046259	150.5066957	-31.4828712	833166.890605986	6511553.15564486	56	316.472056008704	12.2	5.66807692307692	0.941917109005185
10009227	146.76898685	-32.47817224	478293.551217065	6406537.01863347	55	269.522479505901	36.6	17.26	0.126754355612211
10001952	147.49623202	-35.19011792	545177.199179284	6105760.50426026	55	244.827552654568	46.6	5.4	0
10055441	147.16039591	-35.05380943	514626.81065722	6120977.8890162	55	171.82242212339	77.7	6.56260355029586	0.609187325752283
10038317	148.54783373	-31.03927079	647713.47666305	6565016.91851723	55	197.641581133251	172.8	-4.68846153846154	1.01108354789721
10068979	146.77816605	-33.39150786	479369.182795608	6305287.11117034	55	251.275948104816	61	21.6	1.3
10072234	151.00253333	-33.45915	872070.8299229	6290637.50349859	56	203.735965603986	150	31.1	0
10031979	148.8333841	-31.05704686	674935.746263313	6562631.6047092	55	267.738035663462	341.4	-4.36	0.89
10007776	149.42836672	-30.23398837	733693.689915183	6652791.7837845	55	190.040451280668	83.8	16.7757915057915	1.35143126294335
10007485	148.6227333	-32.2782666	652819.956739562	6427563.99517643	55	273.048108000004	74.7	28.6447058823529	4.44972211202892
10044499	150.08419293	-30.69953939	795423.662402183	6599634.02965369	56	243.536475361966	53.6	8.03462450592885	0.664122617518079
10065735	150.01641515	-30.59287318	789246.275660079	6611639.31011342	56	236.551624403497	65.5	8.91728571428572	0.573540187727744
10128295	147.8666777	-34.3131194	579742.063892928	6202785.08336809	55	266.965385589726	86	71.2008888888889	0.0757135602773815
10129196	150.94250251	-29.6948129	881557.698368747	6708521.48798715	56	683.892518800002	87	5.99285714285714	0.602689550164553
10040053	150.16502779	-30.89537268	802555.389390069	6577699.69773275	56	257.286566937594	55	9.56065789473684	0.622618273537596
10128384	150.6838166	-28.7630666	859752.66140784	6812694.19448832	56	241.105930992064	39	7.23474576271186	0.359916920414544
10122508	150.37539758	-31.57475847	820371.324922556	6501752.77951717	56	335.019069248448	7.1	3.563	0.626514963907487
10123006	150.21502777	-31.49220517	805411.587144788	6511368.20249666	56	349.390546338978	17.93	13.35	0
10060202	149.70085632	-29.45009881	761965.965420019	6739108.45489564	55	198.294232173101	18.3	15	0
10019799	150.97530793	-32.15064426	875005.246451737	6435936.60773867	56	232.632423309839	86.8	9.55333333333333	6.32624866901565
10036796	151.79252336	-32.6570283	949642.104109026	6376571.94845987	56	18.3802626076683	30.5	3.7225	0.276167974247558
10061953	147.47956617	-35.21734046	543645.352401598	6102748.93668632	55	237.639600091872	42.7	0.625	0.375
10033787	147.51761108	-34.48455889	547527.370581636	6183993.41787981	55	312.414061956751	74.1	36	0
10051713	149.90251959	-29.47815321	781456.85444683	6735527.13706852	55	211.826387867928	29.6	13.4	0
10017952	147.35178353	-34.76511718	532192.360043286	6152947.69003556	55	295.417030297708	83.8	23.39	0
10022945	148.4737023	-34.10038717	635938.523199898	6225732.93358301	55	352.57976240334	26.8	0.71	0.412876091178294
10041066	147.82094278	-34.92344776	574982.979469404	6135138.69409322	55	258.029214922302	91.4	53.16	2.56
10054881	149.49644584	-32.68871207	734054.140151587	6380466.696508	55	590.227284642565	30.5	1.17333333333333	0.613260865284007
10104790	150.5937715	-32.40618695	838040.94168143	6408854.00272969	56	132.674538567835	2	0.65	0.15
10017256	149.9992089	-31.87065226	783746.046130317	6469977.9563999	55	712.880755428623	30.5	10.55	0
10029189	147.60567151	-35.03511601	555245.259000208	6122895.05898431	55	345.413500934996	25.3	-0.58	0
10016172	146.51262515	-34.27567753	455137.705730241	6207169.29890255	55	151.008730017465	57.6	50.41	0
10028147	149.55169751	-30.15315441	745767.079840771	6661493.55348101	55	195.618222052274	111.3	23.2848148148148	10.4705518162166
10006832	147.4833749	-35.2582416	543969.907903523	6098211.24320128	55	223.449307631616	61.3	8.02815286624204	0.857561957915438
10007077	149.59418589	-30.26221681	749585.09538854	6649309.6087788	55	202.341249094568	117	16.6218235294118	5.40455882440974
10129191	147.89813243	-31.80733023	585011.884521156	6480568.77385504	55	201.2758916	22	4.60735294117647	0.724566031674171
10025768	151.3044	-29.1363166	918905.643899424	6769240.93810833	56	317.039928671996	11.3	7.99515151515152	0.447769700086871
10084856	148.30898394	-34.32011075	620430.350610728	6201574.13958732	55	456.480477354907	17.5	6.5125	0.381806093268747
10079924	148.37289675	-33.94958043	626863.501921696	6242585.50240119	55	456.096293950431	8.58	6.61	0
10086342	147.71525516	-31.78777223	567715.614052298	6482865.10362498	55	193.352486264221	15	11.4923076923077	0.102142724139679
10050015	150.20724847	-30.84037225	806768.766749264	6583684.13796504	56	259.292644581413	145	9.11306666666667	0.872744289901432
10043057	150.25752566	-30.85731644	811525.318199113	6581665.58857716	56	268.806158400001	110	18.8228	2.53425784533987
10127160	149.855575	-30.8927027	772969.073716873	6578794.88890998	55	276.180862756002	137	26.8767741935484	0.44506532392429
10120561	150.46046393	-31.50610772	828690.579083353	6509115.34066259	56	324.412666895726	4.25	3.81	0.314324672910034
10158165	149.1269766	-30.17416169	704806.261129122	6660004.57100102	55	172.474384000002	68.6	21.8317880794702	1.02912364576298
10026416	147.83118804	-31.69566403	578769.616149739	6492996.63747048	55	195.500517956495	264.92	-34.12	0
10020083	148.72786449	-34.15316416	659286.58227368	6219512.64203299	55	436.021904505258	21.3	4.75666666666667	1.06321315935339
10037845	147.42428738	-35.11900724	538660.906662176	6113677.00591235	55	184.042724326908	15.5	6.80793333333333	1.5788676519019
[truncated: 13,019 more rows]
