# Supplementary material for: Constraining the response of continental-scale groundwater flow to climate change
Source: Sci Rep. 2022 Mar 16;12:4539. doi: 10.1038/s41598-022-08384-w (PMC8927590; doi:10.1038/s41598-022-08384-w)
Supplement: Supplementary file 2 — Supplementary Information 2. [file 41598_2022_8384_MOESM2_ESM.csv]

Longitude	Latitude	Eastings (GDA94 MGA55)	Northings (GDA94 MGA55)	mean (mm/yr)	std (mm/yr)		Table S2: Chloride recharge estimates from Crosbie et al. 2018 (ref. 9)
150.25	-30.81	810957.9869	6586934.3327	2.79	0.08
149.83	-31.13	769853.1963	6552543.5354	9.77	4.17
150.45	-31.17	828865.0944	6546429.0782	3.98	1.31
149.51	-30.25	741512.9254	6650846.0208	15.13	5.2
149.89	-31.01	775923.4158	6565702.8337	7.99	1.29
150.44	-31.16	827945.832	6547568.0098	3.86	1.59
149.87	-31.1	773755.0467	6555772.1019	6.57	1.33
150.21	-30.84	807033.2652	6583717.8552	21.71	6.77
149.61	-30.15	751392.4157	6661716.0901	11.24	3.6
149.7	-30.18	759985.4478	6658187.9459	1.72	1.29
149.51	-30.27	741463.9449	6648628.7166	13.26	3.71
149.56	-30.11	746674.3806	6666259.9567	15.67	5.47
151.73	-32.83	942911.0462	6357633.698	35	11.78
149.89	-31.1	775663.5047	6555722.5089	16.36	0.68
150.29	-30.92	814427.3715	6574622.179	13.65	3.01
149.6	-30.27	750124.9076	6648433.9021	13.55	1.62
150.15	-30.71	801697.5129	6598298.6031	4.26	1.47
150.51	-31.25	834305.7479	6537374.8956	3.35	1.91
149.6	-30.28	750099.5257	6647325.2095	11.76	2.16
149.55	-30.14	745636.1485	6662955.5819	18.98	2.21
150.26	-30.87	811720.9628	6580251.9617	17.1	4.38
149.54	-30.25	744400.4664	6650781.8722	16.51	2.88
149.88	-31.01	774968.2829	6565727.6321	5.3	1.52
149.56	-30.32	746150.5263	6642977.9452	27.26	0.03
150.55	-34.1	827528.5542	6221063.134	9.45	3.34
149.59	-30.29	749111.9879	6646238.51	11.71	2.21
149.89	-30.94	776125.0981	6573465.2368	6.13	1.01
150.32	-30.91	817329.0645	6575646.1786	11.09	2.63
149.88	-30.94	775169.2653	6573490.0029	5.98	1.05
150.48	-31.27	831376.7837	6535246.988	4.06	0
150.49	-31.21	832540.0751	6541872.3652	6.09	1.84
149.86	-31.01	773058.0289	6565776.9703	3.81	1.75
150.5	-31.15	833704.2167	6548497.6826	3.61	1.9
149.88	-31.14	774593.9409	6551311.6336	9.05	2.35
149.62	-30.09	752508.6904	6668346.0706	1.62	1.87
151.74	-32.89	943548.6363	6350930.731	16.99	6.21
149.61	-30.12	751468.5334	6665042.1246	4.34	2.78
149.58	-30.33	748048.9927	6641825.6648	4.47	0.79
149.57	-30.07	747738.0705	6670672.9132	4.37	1.94
150.51	-31.25	834305.7479	6537374.8956	3.35	1.91
150.46	-31.18	829784.15	6545290.048	3.86	1.09
149.86	-31.08	772858.0386	6558014.6005	3.62	1.01
149.9	-30.85	777340.5327	6583420.5669	2.63	0.67
150.12	-31.01	797892.5963	6565108.6718	1.68	0.55
149.92	-30.85	779254.0139	6583370.6883	2.81	0.71
150.51	-31.25	834305.7479	6537374.8956	3.35	1.91
149.85	-31.08	771903.6187	6558039.1721	3.52	1.06
149.72	-30.2	761859.0067	6655924.633	2.41	1.17
150.56	-34.1	828451.6131	6221030.9831	12.24	4.92
151.71	-33.01	940141.7576	6337735.2735	61.71	25.89
151.76	-32.93	945221.0138	6346405.5539	122.29	34.04
151.75	-32.93	944284.7933	6346447.8895	126.55	36.49
151.99	-32.74	967754.4159	6366503.0493	247.62	49.59
151.74	-32.77	944147.5122	6364252.4643	531.21	0
151.85	-32.83	954158.6764	6357122.7038	180.94	42.31
151.84	-32.81	953323.2497	6359386.2012	161.8	32.07
151.8	-32.88	949219.1793	6351786.2567	124.52	21.41
151.8	-32.87	949269.7838	6352896.4436	117.72	19.99
151.9	-32.78	959103.2771	6362457.2375	156.51	30.57
150.09	-30.99	795088.5952	6567406.7853	1.04	0.46
149.56	-30.14	746599.747	6662933.9916	18.93	2.29
150.25	-30.91	810634.9424	6575843.5526	17.76	1.31
150.3	-30.9	815449.282	6576812.1115	12.47	1.95
151.71	-33.01	940141.7576	6337735.2735	61.71	25.89
149.87	-31.09	773783.7587	6556881.0229	5.6	1.2
150.48	-31.19	831656.5795	6544120.9305	3.82	1.45
151.97	-32.76	965773.215	6364370.9004	244.88	51.22
151.98	-32.75	966763.7137	6365437.0128	266.52	54.93
149.88	-30.96	775111.8837	6571272.1891	4.91	1.31
150.11	-30.88	797340.1741	6579552.6694	17.52	0.49
150.45	-31.15	828934.2976	6548647.5158	2.2	1.29
150.43	-31.11	827163.8439	6553143.6613	6.79	0.75
150.47	-31.07	831120.2719	6557461.6363	0.74	1.08
150.11	-30.88	797340.1741	6579552.6694	17.52	0.49
150.46	-31.01	830372.978	6564146.7391	3.14	1.08
150.26	-30.88	811688.5443	6579142.8767	16.82	4.18
149.86	-30.94	773257.6116	6573539.2769	5.87	1.42
149.63	-30.29	752960.6039	6646150.0225	7.91	1.3
150.3	-30.9	815449.282	6576812.1115	12.47	1.95
150.06	-31.03	792100.1899	6563050.0667	1.28	0.92
150.53	-31.11	836707.7317	6552843.7821	1.11	1.42
150.17	-30.71	803613.9913	6598244.5683	3.83	1.15
149.57	-30.12	747613.3073	6665129.6367	16.95	4.44
150.23	-30.86	808883.0191	6581444.5223	21.32	6.76
150.06	-31.02	792130.7464	6564159.0685	0.94	0.63
149.86	-30.91	773343.0222	6576865.9604	4.52	1.01
150.14	-30.98	799897.0565	6568381.9621	1.61	0.66
150.12	-30.97	798017.0998	6569544.7799	1.5	0.8
149.89	-30.94	776125.0981	6573465.2368	6.13	1.01
148.37	-32.11	629254.4901	6446550.0345	9.42	3.53
149.73	-30.98	760723.4411	6569415.8016	5.07	0.9
148.37	-32.1	629268.5808	6447658.6164	8.83	2.71
150.29	-30.93	814394.6056	6573513.0724	13.17	3.17
150.21	-30.81	807128.8832	6587045.0144	13.99	5.22
148.42	-32.1	633986.8284	6447597.5588	4.92	1.06
150.42	-31.1	826243.7259	6554282.3697	19.9	0
148.44	-32.1	635874.1399	6447572.5226	4	0.89
150.17	-30.71	803613.9913	6598244.5683	3.83	1.15
149.52	-30.26	742450.851	6649716.0672	14.43	4.8
149.06	-30.81	697069.2553	6589639.4981	6.2	1.43
150.06	-30.94	792374.8777	6573031.038	4.43	2.22
150.14	-31	799834.4044	6566163.8881	1.42	0.44
150.17	-30.73	803551.2372	6596026.5282	3.06	2.09
149.84	-31.03	771091.0926	6563608.1684	1.3	1.58
150.19	-30.69	805593.6016	6600408.2462	4.67	0.95
150.2	-30.81	806171.6185	6587072.4699	16.13	6.02
149.82	-30.92	769490.5015	6575854.5456	5.29	0.94
150.2	-30.82	806139.8548	6585963.4232	18.91	6.28
149.73	-30.06	763193.6199	6671423.8165	1.26	1.29
149.83	-30.99	770249.1424	6568068.1122	2.48	1.24
149.53	-30.24	743462.6238	6651911.9985	17.63	2.11
149.56	-30.25	746325.5122	6650738.6821	19.41	1.07
149.52	-30.24	742500.0123	6651933.3771	18.17	2.24
150.13	-30.98	798941.5199	6568408.9015	1.75	0.76
149.51	-30.26	741488.4388	6649737.3694	17.09	4.76
149.89	-30.88	776297.6405	6580118.6753	3.84	0.77
149.78	-30.96	765555.7701	6571515.2063	4.88	1.11
150.27	-30.72	813164.2869	6596860.1738	5.25	1.36
150.14	-30.99	799865.735	6567272.9257	1.44	0.51
148.98	-30.77	689493.0623	6594211.9116	7.64	2.98
150.13	-30.99	798910.2985	6567299.8701	1.49	0.47
150.31	-31.07	815844.2933	6557928.6401	19.52	0
149.67	-30.43	756443.4129	6630537.8896	4.48	1.09
150.48	-31.23	831516.7624	6539683.968	3.74	1.49
150.14	-31	799834.4044	6566163.8881	1.42	0.44
149.12	-30.52	703417.327	6621680.4404	14.67	0.04
150.49	-31.25	832399.7735	6537435.372	7.62	2.66
149.66	-30.35	755691.081	6639430.415	5.48	1.13
149.84	-30.04	773857.852	6673382.8473	12.09	1.27
149.59	-30.14	749490.565	6662868.7125	16.05	4.94
149.55	-30.13	745660.9365	6664064.234	21.97	4.83
149.08	-30.75	699106.5721	6596255.4534	7.66	2.44
149.99	-32.53	780838.9869	6396872.6723	5.06	1.15
150.1	-31.59	794172.2706	6500836.9639	10.72	2.14
150.11	-31.6	795090.0646	6499700.8908	7.31	1.3
150.2	-31.6	803633.6234	6499454.1282	11.91	0.78
150.36	-31.49	819197.7919	6511199.3504	5.51	0.92
150.32	-31.52	815294.9866	6507987.6845	7.03	1.36
149.91	-31.84	775394.1823	6473607.4987	6.48	0.95
150.09	-30.13	797706.2494	6662777.3479	13.78	3.57
150.06	-32.14	788653.3046	6439943.1819	4.46	0.71
150.61	-31.95	841268.7574	6459412.5321	13.22	2.83
149.12	-31.45	701452.5197	6518579.9063	10.15	1.47
150.61	-31.96	841231.7138	6458303.1409	13.66	2.96
150.38	-31.93	819583.6395	6462334.1765	6.83	1.52
149.73	-30.15	762954.9566	6661445.262	9.18	0.58
148.58	-32.21	648906.5052	6435192.4631	3.7	0.79
150.39	-32.06	820077.0328	6447883.9341	7.33	0.98
148.56	-32.2	647037.5	6436328.6426	3.94	0.93
150.31	-32.08	812451.729	6445900.2465	4.47	0.97
150.28	-31.61	811194.8699	6498119.673	13.98	0.7
150.21	-32.16	802743.0874	6437312.2858	4	0.67
150.48	-32.28	827788.9603	6423207.4277	2.35	0.91
149.82	-31.82	766931.3372	6476050.443	7.57	1.13
150.05	-31.94	788336.6443	6462152.4387	6.68	1.43
150.61	-31.96	841231.7138	6458303.1409	13.66	2.96
150.48	-31.96	828936.7782	6458706.3262	15.78	3.53
149.96	-32.34	778604.5735	6418024.993	3.02	0.53
150.3	-34.61	802612.0531	6165252.0252	23.24	6.94
149.86	-31.65	771214.4062	6494804.367	15.55	4.09
148.63	-32.18	653669.7085	6438448.0387	2.45	0.59
150.5	-32.26	829746.2698	6425364.7705	11.92	0.2
149.82	-31.63	767477.1134	6497121.084	9.26	2.39
150.3	-32.14	811303.3222	6439273.7163	4.28	0.74
150.2	-31.69	803340.8116	6489471.8202	9.71	2.17
150.3	-32.09	811473.3335	6444819.9656	2.42	0.37
150.31	-34.61	803529.4233	6165221.9354	26.24	8.16
150.67	-31.79	847545.3776	6476972.1117	12.22	3.34
148.6	-32.21	650791.6096	6435164.5717	21.63	0
149.84	-29.89	774269.9452	6690014.2804	4.9	0.58
150.04	-31.83	787733.1297	6474379.1448	9.38	2.57
150.38	-31.78	820102.2889	6478973.0716	8.3	1.45
148.75	-32.34	664695.0088	6420531.1364	4.79	0.93
150.48	-31.96	828936.7782	6458706.3262	15.78	3.53
150.11	-32.07	793596.0731	6447572.0008	5.11	0.88
150.61	-31.79	841860.0408	6477162.6481	9.48	2.2
148.55	-32.2	646094.8514	6436342.2788	15.84	0.26
148.63	-32.18	653669.7085	6438448.0387	2.45	0.59
150.12	-32.12	794379.9043	6441998.9008	4.43	0.71
150.13	-32.1	795388.3201	6444189.8367	4.58	0.8
150.3	-34.61	802612.0531	6165252.0252	23.24	6.94
148.63	-32.13	653753.6606	6443991.2771	3.11	0.48
149.88	-31.64	773141.0022	6495863.4518	9.67	2.24
149.88	-31.9	772377.2429	6467029.1149	6.53	0.93
150.52	-31.8	833296.3957	6476333.2122	10.57	1.66
149.92	-29.92	781914.6105	6686494.1222	6.67	0.87
150.48	-32.27	827824.9846	6424316.7854	1.89	0.79
150.12	-32.09	794476.3013	6445326.3905	6.36	0.72
150.36	-31.78	818207.2161	6479031.8434	13	2.43
148.63	-32.25	653551.9789	6430687.4373	2.95	0.58
150.46	-31.81	827576.7403	6475406.5998	9.96	1.55
150.5	-32.11	830288.396	6442005.141	4.79	1.29
149.15	-31.8	703539.9736	6479719.4862	1.47	0.81
149.77	-31.6	762817.301	6500569.3867	3.54	1.22
148.68	-32.35	658088.9802	6419527.9757	3.99	1.16
148.61	-32.15	651833.7394	6441802.376	3.04	0.51
149.96	-32.34	778604.5735	6418024.993	3.02	0.53
149.87	-29.9	777140.6799	6688833.479	5.43	0.67
149.87	-29.9	777140.6799	6688833.479	5.43	0.67
148.65	-32.32	655316.8693	6422897.9347	3.72	0.81
150.02	-31.97	785406.4694	6458904.7266	6.37	1.48
149.9	-29.91	780010.8637	6687651.8875	6.45	0.85
148.57	-32.21	647963.956	6435206.2771	3.78	0.82
149.91	-31.84	775394.1823	6473607.4987	6.48	0.95
148.69	-32.34	659047.6045	6420621.8544	3.67	1.07
148.65	-32.11	655674.3954	6446179.8403	3.36	0.54
150.38	-31.62	820653.0954	6496720.9444	4.17	0.98
148.64	-32.24	654511.0628	6431781.7516	1.65	0.43
150.27	-32.07	808707.7214	6447124.8111	4.13	0.78
149.97	-29.97	786600.5003	6680826.0744	7.81	1.18
149.69	-31.82	754621.8507	6476362.7604	5.05	1.39
148.55	-32.21	646078.8635	6435233.6417	3.63	0.83
150.24	-31.64	807299.1917	6494905.5403	5.16	1.22
150.25	-31.7	808049.696	6488222.28	6.55	1.45
150.36	-32.13	817000.8347	6440207.7084	3.8	0.74
148.63	-32.24	653568.8115	6431796.0995	2.17	0.51
149.94	-31.64	778833.6784	6495711.6502	9.18	2.38
150.01	-32.02	784306.5264	6453385.5959	6.25	1.19
150.24	-32.13	805674.0014	6440555.0593	3.98	0.71
150.87	-29.19	876397.441	6764758.0842	6.95	0.84
149.57	-31.85	743181.0064	6473311.2592	4.87	1.28
150.01	-29.94	790549.5603	6684051.8477	6.99	1.32
148.66	-32.06	656703.3234	6451708.5669	3.7	0.5
148.64	-32.07	654798.2524	6450628.803	3.83	0.56
149.76	-31.87	761108.9217	6470651.5668	4.65	0.9
150.22	-32.24	803420.6152	6428410.3018	3.64	0.59
150.36	-34.46	808670.2814	6181713.5662	6.5	2.97
150.62	-29.04	852576.8176	6782171.4711	11.06	3.04
149.87	-29.95	777002.0289	6683289.6202	4.64	0.75
150.45	-32.11	825567.4752	6442157.5247	4.86	1.41
151.23	-33.32	893859.241	6305241.7473	177.36	20.11
150.52	-34.51	823182.1785	6175665.2725	34.05	11.46
151.3	-33.42	899922.804	6293875.4566	184.35	26.55
151.16	-33.29	887469.8418	6308834.0146	167.32	21.91
150.15	-34.55	789059.8177	6172349.3269	15.75	3.94
150.47	-34.64	818093.1069	6161399.2149	103.75	18.54
151.29	-33.26	899724.2304	6311672.3589	206.37	29.47
151.21	-33.21	892488.6202	6317525.6132	142.75	18.81
151.22	-33.22	893376.7152	6316378.1035	152.08	19.63
151.24	-33.29	894926.5733	6308533.4507	173.16	19.37
150.58	-34.53	828614.8421	6173252.2487	236.91	51.69
151.27	-33.39	897267.4677	6297320.3683	166.66	16
150.59	-34.56	829414.7569	6169890.6502	224.38	87.71
151.23	-33.22	894309.5678	6316340.3481	151.66	19.5
151.17	-33.33	888224.1661	6304357.4414	173.92	20.43
151.29	-33.35	899312.7694	6301683.2825	191.46	19.57
151.2	-33.35	890929.5431	6302025.3696	191.38	21.79
151.21	-33.22	892443.8674	6316415.769	154.04	19.46
151.29	-33.39	899129.5813	6297243.6726	175.35	17.13
151.2	-33.31	891108.675	6306464.7614	144.01	19.07
151.18	-33.22	889645.3528	6316528.2263	141.52	19.82
151.27	-33.32	897586.4162	6305089.597	188.76	19.7
151.21	-33.28	892175.0997	6309756.6868	172.66	23.44
151.2	-33.36	890884.7303	6300915.5196	206.71	26.55
151.19	-33.34	890042.7909	6303172.7726	193.18	20.33
151.25	-33.3	895813.4092	6307385.6017	172.06	19.35
150.67	-33.57	840705.873	6279481.2332	47.52	16.22
150.46	-34.63	817214.1451	6162540.3955	106.58	19.7
151.2	-33.35	890929.5431	6302025.3696	191.38	21.79
151.17	-33.36	888090.729	6301027.9445	186.26	22.29
150.59	-34.52	829572.6507	6174329.2938	132.9	24.41
150.58	-34.23	829790.9182	6206541.4134	9.42	1.67
151.3	-33.37	900152.4785	6299425.0075	177.15	17.45
150.56	-34.63	826386.3315	6162220.6793	204.33	44.89
151.24	-33.31	894836.2216	6306313.7142	171.43	21.57
151.23	-33.38	893588.4686	6298582.5477	198.14	21.36
151.29	-33.35	899312.7694	6301683.2825	191.46	19.57
150.59	-34.52	829572.6507	6174329.2938	132.9	24.41
151.22	-33.24	893286.9599	6314158.4013	160.19	21.06
151.19	-33.31	890176.8003	6306502.2982	158.28	18.06
151.29	-33.33	899404.2904	6303903.0828	180.41	20.73
151.22	-33.22	893376.7152	6316378.1035	152.08	19.63
151.17	-33.33	888224.1661	6304357.4414	173.92	20.43
151.19	-33.31	890176.8003	6306502.2982	158.28	18.06
150.63	-33.76	836249.0947	6258530.1998	24.74	6.41
151.23	-33.34	893769.0316	6303022.0174	188.2	20.74
151.2	-33.21	891555.6703	6317563.1831	135.84	18.04
151.29	-33.41	899037.9143	6295023.8629	176.55	21.66
150.16	-34.69	789490.5975	6156787.701	49.91	9.77
151.2	-33.31	891108.675	6306464.7614	144.01	19.07
151.19	-33.13	890978.6078	6326479.2952	57.31	10.94
151.19	-33.31	890176.8003	6306502.2982	158.28	18.06
150.56	-34.23	827947.632	6206606.104	13.05	2.45
151.22	-33.22	893376.7152	6316378.1035	152.08	19.63
151.29	-33.37	899221.1997	6299463.4791	176.72	16.46
151.22	-33.26	893197.1566	6311938.6958	167.39	21.01
150.55	-34.22	827064.7128	6207747.9212	21.19	3.75
150.94	-33.55	865870.8538	6280778.3196	32.73	4.48
150.24	-34.55	797321.7886	6172087.7703	15.68	10.02
150.21	-34.62	794320.5205	6164409.2089	33.74	9.78
151.23	-33.23	894264.5892	6315230.4917	159.63	20.69
150.93	-33.58	864815.2241	6277484.476	29.33	6.49
151.2	-33.3	891153.4282	6307574.6073	124.65	23.35
150.29	-34.43	802345.2901	6185253.622	4.93	2.41
150.62	-33.76	835322.3136	6258562.8286	30.75	8.33
150.58	-34.19	829947.0452	6210979.8934	8.24	2.66
150.63	-33.93	835582.5913	6239666.9482	5.68	4.76
150.4	-34.43	812458.3387	6184919.4198	10.84	1.01
150.76	-34.17	846627.1253	6212601.0287	5.01	2.94
151.15	-33.52	885518.0644	6283345.1764	102.07	18.89
150.88	-33.53	860379.0241	6283208.3004	28.68	6.53
150.57	-34.52	827735.7332	6174394.4221	99.82	19.41
150.54	-34.22	826142.9694	6207780.0347	25.5	4.81
151.21	-33.22	892443.8674	6316415.769	154.04	19.46
150.16	-34.62	789734.4161	6164554.1966	33.66	7.3
151.29	-33.38	899175.3966	6298353.5762	173.61	16.59
151.19	-33.31	890176.8003	6306502.2982	158.28	18.06
151.22	-33.24	893286.9599	6314158.4013	160.19	21.06
150.15	-34.69	788574.1601	6156816.451	46.89	9.39
150.51	-34.15	823645.4473	6215642.9326	12.16	9.35
151.27	-33.39	897267.4677	6297320.3683	166.66	16
151.28	-33.35	898381.2806	6301721.6525	200	18.48
150.32	-34.42	805139.7406	6186273.1035	31.61	9.64
150.31	-34.43	804183.9957	6185193.6782	24.91	8.87
151.25	-33.33	895677.5058	6304055.9762	215.76	22.6
151.25	-33.68	894083.955	6265209.8098	119.13	22.21
151.24	-33.38	894519.6113	6298544.6111	145.1	16.83
150.56	-34.19	828102.8833	6211044.5484	11.76	3.37
150.58	-34.32	829439.0443	6196554.7686	15.27	4.27
151.21	-33.22	892443.8674	6316415.769	154.04	19.46
150.32	-34.42	805139.7406	6186273.1035	31.61	9.64
150.52	-34.17	824491.2944	6213391.9473	17.14	7.34
150.89	-33.47	861558.2835	6289831.6115	58.16	8.28
150.57	-34.21	828947.1379	6208793.0375	12.99	2.58
151.25	-33.68	894083.955	6265209.8098	119.13	22.21
150.57	-34.18	829063.8596	6212121.8791	9.05	3.54
150.54	-34.37	825562.7936	6191135.8585	17.51	3.73
150.52	-34.51	823182.1785	6175665.2725	34.05	11.46
151.24	-33.31	894836.2216	6306313.7142	171.43	21.57
151.18	-33.31	889244.9303	6306539.7451	175.69	19.96
150.32	-34.4	805212.4868	6188492.1675	38.07	11.45
151.21	-33.22	892443.8674	6316415.769	154.04	19.46
150.93	-33.65	864519.7794	6269716.3846	28.7	5.19
151.23	-33.24	894219.5986	6314120.6344	165.39	22.44
150.9	-33.49	862404.8373	6287577.2916	375.94	1.67
151.23	-33.28	894039.5159	6309681.1974	195.79	23.42
151.29	-33.37	899221.1997	6299463.4791	176.72	16.46
151.01	-33.47	872718.8239	6289406.5994	72.17	14.69
151.28	-33.67	896913.7801	6266204.6019	114.76	20.34
150.55	-33.5	829826.1492	6287636.7951	39.56	49.58
150.32	-34.49	804884.836	6178506.3414	23.47	5.58
151.28	-33.34	898426.9399	6302831.5472	205.69	21.06
151.2	-33.35	890929.5431	6302025.3696	191.38	21.79
150.72	-34.24	842653.7508	6204968.7021	5.14	3.23
150.55	-34.22	827064.7128	6207747.9212	21.19	3.75
151.23	-33.23	894264.5892	6315230.4917	159.63	20.69
150.54	-34.37	825562.7936	6191135.8585	17.51	3.73
150.54	-34.64	824512.8506	6161175.7041	182.31	33.1
150.56	-34.21	828025.2776	6208825.3284	16.12	3.29
150.48	-34.65	818971.8413	6160257.9333	128.34	23.46
151.22	-33.26	893197.1566	6311938.6958	167.39	21.01
151.23	-33.23	894264.5892	6315230.4917	159.63	20.69
151.17	-33.32	888268.6215	6305467.2721	164.7	18.72
150.56	-34.2	828064.0855	6209934.939	12.77	2.99
151.16	-33.34	887248.16	6303284.8936	188.6	22.22
150.54	-34.2	826220.1572	6209999.2391	22.1	4.29
150.57	-34.23	828869.2733	6206573.8042	11.8	2.11
151.17	-33.23	888668.1871	6315455.71	145.11	21.51
151.22	-33.33	892882.4677	6304169.7009	172.56	18.34
151.23	-33.37	893633.6274	6299692.4164	194.5	20.72
150.34	-34.41	807015.2841	6187322.1619	35.08	9.88
151.2	-33.31	891108.675	6306464.7614	144.01	19.07
151.29	-33.35	899312.7694	6301683.2825	191.46	19.57
150.48	-34.4	819927.9572	6187998.2335	23.13	5.53
151.24	-33.24	895152.2421	6314082.7777	168.45	21.62
151.19	-33.3	890221.4463	6307612.1385	146.73	19.01
151.2	-33.23	891466.3666	6315343.5054	158.26	19.4
151.26	-33.4	896290.913	6296248.6937	165.18	17.94
151.22	-33.39	892612.2673	6297510.5305	180.03	20.29
151.2	-33.31	891108.675	6306464.7614	144.01	19.07
150.56	-34.22	827986.4598	6207715.7168	16.21	3.07
150.75	-33.52	848337.7568	6284762.9403	15.32	3.83
151.21	-33.3	892085.4149	6307536.9862	131.37	22.32
150.77	-33.51	850236.9814	6285805.1146	13.68	2.89
150.4	-34.44	812421.0622	6183809.8519	10.87	5.74
150.87	-33.5	859574.0054	6286572.1336	28.21	7.1
150.23	-34.67	795977.0031	6158802.9495	64.22	12.96
151.28	-33.38	898244.2299	6298391.9634	187.31	17.27
150.56	-34.22	827986.4598	6207715.7168	16.21	3.07
150.55	-34.19	827180.8079	6211076.7395	15.89	3.71
150.59	-34.22	830751.7232	6207618.5578	7.74	1.53
150.93	-33.53	865025.9225	6283033.0842	34.2	6.92
150.15	-34.58	788955.8936	6169020.8745	23	5.38
151.25	-33.68	894083.955	6265209.8098	119.13	22.21
150.26	-34.53	799229.4821	6174247.6903	26.81	10.83
151.24	-33.32	894791.0276	6305203.8448	170.58	20.95
150.44	-34.61	815455.5392	6164822.4541	31.36	7.42
150.56	-34.22	827986.4598	6207715.7168	16.21	3.07
150.57	-34.32	828518.3862	6196587.1994	15.64	4.08
151.19	-33.33	890087.4726	6304282.6153	182.23	19.32
151.24	-33.23	895197.3397	6315192.6407	161.43	20.74
150.56	-34.23	827947.632	6206606.104	13.05	2.45
151.2	-33.3	891153.4282	6307574.6073	124.65	23.35
150.55	-34.35	826560.5972	6193322.9259	12.53	2.31
150.29	-34.5	802092.6322	6177486.9362	23.9	7.01
150.62	-33.45	836526.7292	6292959.5734	19.31	29.92
151.14	-33.08	886529.0576	6332214.0962	25.68	9.64
151.15	-33.11	887331.4568	6328847.7392	39.87	10.12
150.44	-34.65	815303.9212	6160384.0244	126.54	24.28
150.72	-34.26	842572.5378	6202749.326	6.91	2.36
151.17	-33.33	888224.1661	6304357.4414	173.92	20.43
151.21	-33.28	892175.0997	6309756.6868	172.66	23.44
150.71	-33.51	844659.8318	6286006.3891	14.07	5.7
150.29	-34.52	802020.3612	6175267.8722	10.52	4.79
151.19	-33.3	890221.4463	6307612.1385	146.73	19.01
150.53	-34.21	825259.7191	6208921.6556	25.95	5.19
150.08	-31.21	793455.052	6543034.8434	2.25	0.65
150.16	-31.17	801207.6589	6547255.7367	1.07	0.59
150.15	-31.3	799842.5644	6532865.0143	4.32	1.72
150.25	-31.27	809464.1524	6535915.7788	2.04	0.62
150.38	-31.42	821338.0853	6518905.3774	19.83	0
150.14	-31.3	798890.2409	6532892.199	4.56	2.09
150.27	-31.38	811007.0986	6523658.8771	2.21	0.8
148.61	-32.25	651667.6891	6430715.8743	4.6	0.67
150.19	-31.16	804100.5891	6548282.6794	0.9	0.51
150.34	-33.72	809517.8497	6263877.5875	56.5	12.05
150.44	-32.38	823662.6726	6412235.7146	8.59	0.16
148.62	-32.28	652559.6175	6427375.7106	5.6	1.11
151.32	-33.33	902199.4297	6303787.4671	57.12	17.51
148.61	-32.26	651651.0586	6429607.2153	5.32	0.78
151.42	-33.03	912925.5302	6336695.1655	35.99	5.73
151.24	-33.25	895107.1324	6312972.9139	171.49	20.8
150.67	-32.13	846264.6867	6439251.6831	2.15	0.43
151.39	-33.42	908299.6959	6293524.8952	116.47	14.96
151.33	-33.41	902761.3395	6294869.3436	31.17	6.7
151.16	-33	888749.7683	6341018.5	10.61	2.11
148.62	-32.28	652559.6175	6427375.7106	5.6	1.11
149.98	-30.31	786580.4495	6643100.0032	2.59	0.97
148.61	-32.27	651634.4235	6428498.5546	5.9	1.02
148.61	-32.27	651634.4235	6428498.5546	5.9	1.02
150.68	-31.57	849317.3618	6501346.8743	13.08	0.43
151.15	-32.93	888121.3168	6348824.0236	9.69	1.85
148.63	-32.28	653501.4532	6427361.441	7.31	1.46
148.61	-32.25	651667.6891	6430715.8743	4.6	0.67
151.41	-33.47	909925.3819	6287896.1108	23.74	3.67
150.63	-32.26	842000.9589	6424957.2457	1.03	0.31
150.97	-32.69	872277.3208	6376106.1859	3.53	1.36
151.47	-33.11	917221.6814	6327617.1762	283.28	4.06
150.12	-31.04	797799.1234	6561781.578	1.28	0.43
150.32	-32.26	812779.4462	6425904.4042	2.73	0.64
150.45	-32.26	825033.1251	6425517.5373	1.73	0.61
150.62	-32.25	841095.7229	6426098.5519	1.13	0.37
150.67	-32.22	845923.6365	6429266.6638	5.74	0.32
150.1	-31.05	795858.2982	6560726.0614	1.53	0.41
150.63	-32.33	841737.7259	6417191.1816	14.29	0.16
150.58	-32.17	837620.5485	6435100.3781	2.39	0.78
148.99	-32.29	687388.4044	6425680.4243	0.94	0.71
150.13	-31.06	798691.4936	6559536.6164	1.23	0.33
148.57	-32.26	647882.9164	6429663.0446	6.28	1.59
151.41	-33.28	910820.1358	6308985.5945	636.93	0
150.71	-32.03	850423.0628	6450216.7424	5.19	1.17
150.49	-32.21	828984.0732	6430942.2925	2.05	0.58
151.36	-33.4	905600.5515	6295862.453	85.44	5.62
151.08	-32.81	882085.6486	6362397.1334	68.89	0.03
151.19	-32.81	892394.5051	6361993.2935	11.68	2.16
150.69	-32.03	848532.8365	6450281.5725	5.26	1.15
151.4	-33.25	910028.3798	6312354.8807	40.83	9.52
149.4	-31.33	728356.6426	6531337.0983	2.68	0.51
150.54	-32.29	833406.9197	6421912.8022	1.15	0.38
150.64	-31.53	845665.8068	6505911.5704	7.29	0.56
148.6	-32.28	650675.9522	6427403.9861	10.3	0
149.33	-31.87	720417.9921	6471606.5227	23.1	0.01
150.1	-31.01	795982.1452	6565162.1492	1.33	0.45
150.46	-32.37	825581.3273	6413284.2875	2.9	0.85
150.67	-31.56	848404.7875	6502488.1977	21.22	0.6
149.62	-31.39	749137.3643	6524206.7349	2.8	0.52
150.64	-32.31	842755.1668	6419378.0695	3.52	0.01
148.62	-32.23	652643.2868	6432919.0177	6.39	0.34
150.59	-31.48	841096.6514	6511615.2024	5.01	0.75
151.25	-33.24	896084.8904	6314044.831	100.04	30.18
149.99	-30.31	787542.5594	6643074.6835	2.27	1
151.04	-33.41	875768.2212	6295956.9335	108.95	21.53
148.63	-32.27	653518.2998	6428470.108	6.64	1.11
148.61	-32.27	651634.4235	6428498.5546	5.9	1.02
150.69	-32.55	846545.2047	6392589.1713	5.32	1.25
150.46	-32.38	825545.4115	6412174.9287	1.85	0.04
148.74	-32.4	663645.5771	6413894.2202	4.72	1.27
151.19	-32.89	892041.6772	6353114.8733	9.27	2
149.83	-30.33	772093.9681	6641251.9839	5.89	2.9
148.62	-32.28	652559.6175	6427375.7106	5.6	1.11
151.4	-33.43	909183.4388	6292375.5224	392.87	2.16
149.94	-30.31	782732.0526	6643200.4312	3.08	0.94
149.96	-30.32	784627.3012	6642041.5225	6.25	0.98
151.01	-32.7	875988.7598	6374855.0967	2.83	1.25
150.45	-32.24	825104.5006	6427736.2169	1.76	0.63
150.67	-32.14	846226.8344	6438142.2406	1.96	0.42
151.36	-33.39	905647.1313	6296972.3979	447.69	2.45
150.62	-32.16	841432.3868	6436083.3583	5.76	0.94
150.1	-31.06	795827.3139	6559617.0364	1.51	0.39
149.89	-30.54	777269.6509	6617820.625	0.94	0.88
150.49	-32.18	829092.2175	6434270.3545	2.92	0.83
149.93	-30.2	782084.5153	6655422.5941	5.29	1.11
149.98	-30.25	786755.0909	6649753.2258	5.39	0.85
149.93	-30.39	781540.5472	6634354.4894	2.25	0.54
151.38	-33.38	907556.1147	6298004.0354	584.33	0
150.64	-31.54	845628.8954	6504802.2066	1.4	0.7
149.76	-31.01	763506.9927	6566018.4897	3.84	0.69
151.41	-33.41	910208.4235	6294555.9762	421.06	2.23
150.01	-30.25	789643.1976	6649677.1015	6.53	1.1
150.01	-32.25	783593.0234	6427875.9009	2.19	0.47
149.87	-30.67	774982.1172	6603454.5423	1.33	0.5
149.98	-30.31	786580.4495	6643100.0032	2.59	0.97
149.79	-32.18	763059.5975	6436199.6491	2.96	1.07
150.57	-32.18	836640.0841	6434022.3739	2.1	0.67
151.45	-33.39	914027.1913	6296617.1243	16.16	6.93
150.41	-31.42	824191.7395	6518817.125	3.41	0.82
148.61	-32.24	651684.315	6431824.5318	4.06	0.65
151.4	-33.05	910962.4541	6334553.8894	14.47	6.06
150.33	-32.22	813859.7405	6430312.291	3.26	1.04
148.6	-32.26	650709.0201	6429621.3044	22	0.27
150.59	-31.59	840696.2273	6499412.5065	1.27	0.51
149.96	-31.05	782491.2217	6561091.0134	3.05	0.93
151.39	-33.48	908017.8714	6286865.0958	158.61	1.64
151.2	-32.88	893022.2798	6354187.3892	9.18	1.98
151.41	-33.1	911663.6281	6328964.8628	11.03	8.88
149.96	-30.16	785089.321	6659783.211	2.23	0.26
149.97	-30.73	784391.2086	6596551.6356	1.39	0.83
149.93	-30.34	781683.9971	6639898.7713	38.2	0.75
151.41	-33.41	910208.4235	6294555.9762	421.06	2.23
151.42	-33.42	911092.0812	6293406.4177	29.44	6.27
151.39	-33.39	908440.4402	6296854.785	27.9	4.89
148.64	-32.29	654426.3361	6426238.4125	18.37	0.45
150.05	-31.03	791145.1879	6563076.3408	1.49	0.48
150.05	-31.1	790931.7455	6555313.3283	15.75	0.24
148.61	-32.25	651667.6891	6430715.8743	4.6	0.67
150.68	-32.96	844022.5141	6347131.7371	12.92	3.09
150.25	-33.59	801627.9096	6278566.6062	31.45	12.63
151.44	-33.37	913190.8958	6298876.9418	387.56	2.69
150.31	-33.72	806736.549	6263967.2907	53.43	11.12
149.97	-30.33	785560.2563	6640907.497	45.17	0.44
151.43	-33.41	912070.2437	6294476.7323	22.94	5.25
151.49	-33.07	919280.3464	6331977.2166	12.96	4.89
150.1	-31	796013.0844	6566271.1681	1.08	0.46
151.42	-33.42	911092.0812	6293406.4177	29.44	6.27
151.29	-33.25	899769.8874	6312782.2524	82.6	31.44
148.6	-32.26	650709.0201	6429621.3044	22	0.27
149.22	-32.2	709257.2125	6435234.5358	1.76	0.45
149.98	-31.08	784311.3853	6557713.0083	3.27	1.46
148.62	-32.28	652559.6175	6427375.7106	5.6	1.11
150.41	-32.24	821333.2312	6427856.8013	2.83	0.73
150.67	-32.52	844780.6395	6395982.6595	4.45	0.95
150.32	-32.24	812848.1221	6428122.9549	2.87	0.77
149.95	-30.39	783463.1577	6634304.5375	2.27	0.86
149.83	-30.31	772149.3095	6643469.5894	6.07	2.46
149.96	-30.21	784945.1784	6654238.9675	5.72	1.27
150.6	-32.03	840027.0478	6450568.9519	7.91	1.66
151.32	-33.41	901830.4759	6294908.1087	93.27	13.78
150.6	-32.04	839990.0242	6449459.5576	19.09	0
150.49	-32.18	829092.2175	6434270.3545	2.92	0.83
149.9	-30.6	778058.0443	6611142.754	1.57	0.71
151.45	-33.4	913979.6438	6295507.1263	16.8	6.65
148.61	-32.26	651651.0586	6429607.2153	5.32	0.78
150.59	-31.57	840769.1251	6501631.188	2.87	0.44
150.59	-31.57	840769.1251	6501631.188	2.87	0.44
149.32	-31.8	719637.6278	6479388.42	1.57	0.66
150.1	-31.03	795920.2397	6562944.1077	2.12	0.54
151.36	-33.36	905786.7965	6300302.2283	33.18	11.56
149.93	-30.76	780472.3604	6593325.8263	0.94	0.46
149.85	-30.87	772500.267	6581325.996	3.65	0.71
149.09	-32.11	697194.7874	6445459.263	1.62	0.22
149.85	-32.17	768748.2063	6437160.238	4.31	1.04
150.45	-33.73	819679.0972	6262432.2185	28.94	5.64
150.87	-32.06	865426.0833	6446356.7891	2.64	0.57
150.83	-32.02	861804.2083	6450929.8873	4.53	1.32
151.02	-32.65	877137.5484	6380367.9637	7.12	0.38
150.86	-31.98	864798.7522	6455266.9697	29.21	0.2
150.48	-31.39	830955.8786	6521935.9433	20.35	0.07
149.77	-32.24	761001.6146	6429594.2842	5.78	1.47
150.83	-32.02	861804.2083	6450929.8873	4.53	1.32
150.86	-31.97	864838.3961	6456376.5024	7.37	0.15
149.77	-32.24	761001.6146	6429594.2842	5.78	1.47
150.36	-32.56	815502.5111	6392507.5542	9.89	2.39
150.35	-32.55	814598.0039	6393646.5194	9.7	2.37
150.82	-31.98	861015.9662	6455401.4458	5.79	1.9
150.82	-31.96	861094.4171	6457620.4643	7.28	2.23
150.08	-32.62	789006.5325	6386648.724	4.83	0.93
150.69	-32.5	846737.5668	6398136.6386	3.86	0.94
150.81	-31.95	860187.6322	6458763.3541	8.02	2.66
150.8	-32.06	858812.0119	6446592.1338	3.49	1
150.74	-32.25	852409.6118	6425710.2505	1.68	0.31
149.99	-32.53	780838.9869	6396872.6723	5.06	1.15
150.86	-32	864719.4312	6453047.9015	4.33	1.06
150.83	-31.76	862824.4573	6479777.0752	9.33	2.47
149.77	-32.24	761001.6146	6429594.2842	5.78	1.47
150.69	-32.26	847657.2246	6424764.1229	1.2	0.4
149.95	-32.34	777662.9829	6418050.9942	2.38	0.5
151.67	-33	936449.8225	6339012.6003	8.8	2.13
151.94	-32.22	965742.4125	6424457.2174	37.33	0.33
150.85	-32.11	863338.0118	6440876.7836	2.51	0.03
151.69	-32.99	938370.2874	6340039.3049	58.84	0.76
150.46	-31.27	829471.2415	6535306.9657	2.68	0.47
151.94	-32.12	966253.3636	6435559.7175	9.44	0.48
150	-32.54	781747.3489	6395737.0721	5.08	1.24
150.86	-32.01	864679.754	6451938.366	4.4	1.13
151.96	-32.12	968143.0858	6435472.6941	2.51	0.59
150.71	-32.27	849504.2777	6423589.5644	1.21	0.41
150.81	-32.08	859678.4008	6444339.7508	2.77	0.7
149.77	-32.24	761001.6146	6429594.2842	5.78	1.47
151.05	-32.54	880419.5649	6392467.4694	35.64	0
149.95	-32.36	777601.8153	6415832.7571	2.45	0.55
151.96	-32.12	968143.0858	6435472.6941	2.51	0.59
150.81	-32.1	859599.893	6442120.7202	2.49	0.59
150.67	-32.47	844971.7967	6401530.0585	9.63	0.47
151.96	-32.14	968040.5925	6433252.1685	6.79	0.56
150.82	-32.35	859556.6958	6414348.901	1.92	0.45
151.94	-32.12	966253.3636	6435559.7175	9.44	0.48
151.95	-32.13	967147.0862	6434405.9948	2.59	0.7
151.96	-32.12	968143.0858	6435472.6941	2.51	0.59
151.94	-32.14	966151.287	6433339.2211	2.59	0.71
150.67	-32.43	845124.5331	6405967.959	22.47	0.23
151.96	-32.14	968040.5925	6433252.1685	6.79	0.56
150.71	-32.33	849273.6221	6416932.6781	1.7	0.39
151.95	-32.13	967147.0862	6434405.9948	2.59	0.7
151.96	-32.12	968143.0858	6435472.6941	2.51	0.59
150.68	-32.51	845759.0015	6397059.6886	3.77	0.8
151.96	-32.14	968040.5925	6433252.1685	6.79	0.56
150.82	-32.38	859437.7183	6411020.2577	2.22	0.52
150.79	-32.06	857867.1639	6446625.402	3.32	0.98
150.84	-32	862828.4415	6453115.3385	4.52	1.52
149.95	-32.35	777632.4033	6416941.8762	2.33	0.52
150.83	-32.16	861251.755	6435396.5152	1.79	0.16
151.03	-32.57	878413.4217	6389209.8369	1.94	0.11
151.06	-32.41	881909.3377	6406857.655	4.14	1.34
149.8	-32.39	763394.3723	6412885.1342	4.42	1.24
149.95	-32.35	777632.4033	6416941.8762	2.33	0.52
149.89	-32.35	771983.5599	6417096.0557	2.54	0.54
149.88	-32.34	771071.9505	6418230.5317	2.52	0.55
150.33	-32.55	812718.9076	6393705.5233	9.16	2.14
150.45	-32.54	824029.7105	6394455.5524	9.25	2.15
150.69	-32.5	846737.5668	6398136.6386	3.86	0.94
149.86	-32.31	769277.7135	6421608.2658	2.97	0.44
149.87	-32.32	770189.8601	6420473.9911	2.75	0.54
149.87	-32.33	770160.1286	6419364.9097	2.72	0.56
150.37	-32.58	816371.6323	6390259.1523	6.03	1.21
151.86	-32.75	955505.0085	6365961.3227	301.88	2.42
150.12	-32.54	793021.879	6395412.8766	14.82	4.29
150.94	-31.79	873131.5445	6476075.6408	9.25	2.29
151.94	-32.01	966813.7691	6447772.4158	5.71	1.86
150.11	-32.36	792664.381	6415406.0056	2.33	0.35
150.8	-31.93	859319.6157	6461015.638	6.27	0.95
150.99	-32.59	874571.5172	6387132.3525	2.55	0.06
151.02	-32.68	877011.2726	6377038.8986	11.39	1.28
149.98	-32.36	780425.9739	6415754.4629	2.32	0.6
149.98	-32.44	780178.4658	6406881.3597	4.44	0.82
150.13	-32.39	794449.8345	6412023.4688	2.57	0.36
150.82	-32.03	860819.6463	6449853.8826	9.41	0.42
150.69	-32.55	846545.2047	6392589.1713	5.32	1.25
150.69	-32.52	846660.6536	6395917.6548	3.45	0.58
150.86	-32.15	864123.107	6436404.7683	28.83	0.08
150.13	-32.38	794482.3218	6413132.6711	3.37	0.72
150.46	-32.51	825077.6041	6397753.1624	8.26	1.79
150.37	-32.64	816160.4038	6383603.104	6.36	1.66
150.46	-32.46	825257.7284	6403300.018	17.59	0.74
150.7	-32.41	848024.3167	6408089.438	28.51	0
149.98	-32.45	780147.4888	6405772.216	4.74	0.95
150.47	-32.46	826198.2694	6403269.4523	6.35	1.18
150.16	-31.01	801713.5501	6565000.6816	1.48	0.43
150.46	-32.51	825077.6041	6397753.1624	8.26	1.79
149.98	-32.46	780116.5033	6404663.071	5.02	1.03
150.02	-32.53	783657.8721	6396793.0976	5.77	1.17
150.14	-30.46	801513.1619	6626050.2047	37.75	0.29
150.86	-31.86	865273.7442	6468581.2985	10.4	2.97
150.8	-32.38	857554.6579	6411087.416	2.33	0.53
150.13	-30.76	799626.0851	6592807.288	0.72	0
150.85	-32.21	862940.5562	6429781.3368	1.76	0.47
150.86	-32.05	864520.9341	6447500.2144	11.12	0.56
150.48	-32.48	827066.3767	6401020.0392	6.97	1.37
151.02	-32.58	877431.7894	6388135.7507	4	1
150.14	-32.44	795227.8797	6406449.8028	4.21	0.71
150.13	-32.38	794482.3218	6413132.6711	3.37	0.72
150.36	-32.55	815537.5581	6393616.8844	9.66	2.36
150.36	-32.56	815502.5111	6392507.5542	9.89	2.39
150.79	-32.31	856888.406	6418887.5669	17.02	0
150.12	-32.56	792956.8175	6393194.4399	10.46	3.23
150.67	-32.49	844895.3653	6399311.102	2.87	0.3
150.7	-32.45	847870.4108	6403651.482	2.46	0.12
151.29	-32.56	902890.7201	6389363.0121	20.73	2.84
150.7	-32.42	847985.8561	6406979.9505	20.68	0.17
150.86	-31.98	864798.7522	6455266.9697	29.21	0.2
150.85	-32.15	863179.1624	6436438.6165	1.97	0.44
150.59	-32.35	837895.4159	6415099.4678	2.69	0.64
150.86	-32.26	863684.2155	6424199.6669	1.94	0.39
150.13	-32.38	794482.3218	6413132.6711	3.37	0.72
150.36	-32.52	815642.6414	6396944.8681	9.04	2.01
150.81	-31.99	860031.1431	6454325.3399	5.17	1.69
150.9	-32.22	867616.8874	6428501.4642	18.44	0.23
150.86	-32.52	862641.5073	6395350.7832	5.61	1.64
150.95	-32.53	871061.3071	6393930.6525	3.63	0.81
151.05	-32.54	880419.5649	6392467.4694	35.64	0
150.65	-32.42	843280.6033	6407141.9759	2.59	0.52
150.86	-31.94	864957.2609	6459705.0946	7.51	2.05
150.8	-32.46	857238.5744	6402211.0789	3.15	0.69
150.88	-32.21	865770.536	6429679.4253	18.02	0.21
150.48	-32.48	827066.3767	6401020.0392	6.97	1.37
150.85	-32.15	863179.1624	6436438.6165	1.97	0.44
150.24	-32.4	804768.922	6410605.6121	2.73	0.24
150.67	-32.47	844971.7967	6401530.0585	9.63	0.47
150.66	-32.35	844487.7247	6414875.9894	2.4	0.57
150.54	-32.35	833186.757	6415256.4418	1.91	0.49
150.69	-32.5	846737.5668	6398136.6386	3.86	0.94
151.85	-32.74	954617.7767	6367114.6474	19.15	9.76
150.68	-32.53	845682.2767	6394840.7133	5.25	1.11
150.86	-32.24	863764.1138	6426418.7849	1.81	0.49
150.53	-32.38	832135.1326	6411959.3918	3.22	0.9
150.69	-32.5	846737.5668	6398136.6386	3.86	0.94
150.15	-31	800789.7451	6566136.8524	1.35	0.43
150.67	-32.44	845086.3648	6404858.4854	22.42	0.03
150.46	-32.45	825293.7235	6404409.3858	12.64	0.44
150.69	-32.5	846737.5668	6398136.6386	3.86	0.94
150.81	-34.45	850072.6249	6181357.0442	79.07	26.76
150.72	-32.32	850254.203	6418009.4562	1.58	0.24
150.28	-33.12	806056.3406	6330619.9243	5.64	0.19
150.09	-32.6	790009.7884	6388839.8761	5.08	1.18
150.85	-32.11	863338.0118	6440876.7836	2.51	0.03
151.05	-32.54	880419.5649	6392467.4694	35.64	0
150.76	-31.99	855303.3099	6454491.0438	31.2	0.35
149.9	-32.5	772473.1296	6400433.9728	4.08	0.77
150.45	-32.54	824029.7105	6394455.5524	9.25	2.15
150.86	-31.97	864838.3961	6456376.5024	7.37	0.15
150.38	-32.58	817310.8805	6390229.3255	7.85	1.87
150.26	-33.12	804189.3238	6330678.2092	4.39	0.69
150.19	-31.07	804388.0726	6558264.3737	1.66	0.36
150.32	-32.49	811986.9353	6400390.7342	6.38	1.29
150.15	-31	800789.7451	6566136.8524	1.35	0.43
151.01	-32.65	876198.7503	6380403.5145	3.83	1.78
150.77	-32.21	855394.1538	6430049.2145	1.55	0.47
150.16	-31.02	801682.0008	6563891.6315	1.67	0.45
149.88	-32.33	771101.7942	6419339.6186	2.57	0.54
150.71	-32.26	849542.683	6424699.0419	1.18	0.42
151.63	-32.79	933733.4898	6362489.96	8.67	1.94
150.23	-31.13	808012.7588	6551499.2707	1.83	0.42
151.02	-32.65	877137.5484	6380367.9637	7.12	0.38
151.1	-32.48	885375.9955	6398945.6896	3.38	0.76
150.05	-30.15	793791.2811	6660663.3721	4.42	1.18
150	-32.75	781088.847	6372444.3348	4.05	0.97
150.53	-32.38	832135.1326	6411959.3918	3.22	0.9
149.89	-32.32	772073.4027	6420423.3291	2.57	0.47
150.07	-30.24	795449.4868	6650631.4694	6.32	2.2
150.83	-32.05	861686.0073	6447601.3236	18.11	0.42
149.86	-32.6	768415.4207	6389444.5264	4.4	0.97
150.2	-31.07	805342.7334	6558236.8711	1.66	0.37
150.14	-31.01	799803.0646	6565054.8492	1.47	0.44
150.12	-30.96	798048.203	6570653.8039	1.66	0.68
150.81	-32.07	859717.6383	6445449.2646	2.92	0.77
150.81	-32.36	858575.3064	6413272.9666	2.05	0.48
150.05	-32.59	786285.9465	6390057.5939	8.17	2.12
150.07	-32.36	788898.6495	6415514.8127	2.73	0.61
150.73	-34.5	842513.4578	6176082.6052	82.57	21.43
150.86	-31.98	864798.7522	6455266.9697	29.21	0.2
149.9	-32.32	773015.1794	6420397.8658	2.58	0.46
149.95	-30.76	782387.6572	6593275.5175	1.48	0.86
150.17	-30.73	803551.2372	6596026.5282	3.06	2.09
150.87	-32.06	865426.0833	6446356.7891	2.64	0.57
150.23	-31.13	808012.7588	6551499.2707	1.83	0.42
149.86	-32.32	769248.0941	6420499.1898	2.89	0.57
150.14	-32.98	793452.1696	6346550.4582	2.26	0.72
149.86	-32.34	769188.8306	6418281.034	2.89	0.58
149.87	-32.31	770219.5834	6421583.0712	2.94	0.43
151.87	-32.76	956392.0204	6364807.8945	16.12	8.92
149.24	-32.17	711212.1363	6438521.8868	2.54	0.66
150.5	-31.38	832894.344	6522984.7583	2.31	0.49
149.99	-30.67	786484.5675	6603154.2338	4.51	2.21
150.12	-31.02	797861.4478	6563999.6417	1.43	0.43
150.26	-31.15	810809.6591	6549197.1427	1.85	0.44
150.47	-31.25	830493.8178	6537495.5015	4.27	0.42
150.87	-31.98	865744.461	6455233.1307	5.43	1.3
150.18	-30.74	804477.7941	6594890.3448	3.94	2.22
149.76	-32.24	760059.0536	6429618.5688	5.43	1.33
150.14	-31.01	799803.0646	6565054.8492	1.47	0.44
150.8	-31.97	859163.6269	6456577.6543	5.4	1.48
150.01	-32.54	782686.8727	6395710.5429	5.59	1.32
149.76	-32.24	760059.0536	6429618.5688	5.43	1.33
150.22	-31.09	807187.6453	6555963.4302	1.88	0.39
150.69	-32.51	846699.1155	6397027.1472	3.31	0.51
149.82	-32.29	765568.6533	6423926.2769	4.34	0.97
149.77	-32.24	761001.6146	6429594.2842	5.78	1.47
150.22	-30.72	808373.3963	6596998.9342	4.45	1.84
150.14	-31.02	799771.7157	6563945.8092	2.24	0.48
149.99	-33.39	778128.1805	6301480.231	9.45	1.96
150	-33.39	779058.7121	6301453.4373	9.91	2.08
150.52	-34.85	821861.669	6137937.2878	19.05	11.52
149.99	-33.38	778160.0631	6302589.5005	8.9	1.91
150.2	-31.01	805534.5734	6564891.311	1.55	0.4
150.12	-33.44	790058.8592	6295578.281	16.47	7.02
150.69	-35.1	836387.8151	6109633.6054	38.1	9.46
151.27	-32.6	900832.4814	6384999.4106	5	1.58
150.8	-34.72	848023.6168	6151428.1218	35.6	9.99
150.05	-30.25	793494.0677	6649574.4124	6.14	2.5
150.49	-35.28	817445.4642	6090317.1736	22.12	15.39
150.83	-34.62	851195.2464	6162421.5327	101.67	1.17
150.58	-35.02	826674.5357	6118877.7964	12.62	4.37
150.22	-31.01	807445.1113	6564836.1079	1.86	0.61
150.71	-34.55	840472.0814	6170601.711	10.11	2.78
150.75	-34.48	844433.3102	6178234.0257	13.34	8.85
150.73	-34.51	842472.4749	6174972.8858	13.25	6.01
150.79	-34.46	848192.4076	6180316.3859	427.13	2.02
150.21	-31	806521.8811	6565972.8269	2.75	1.2
150.2	-31.01	805534.5734	6564891.311	1.55	0.4
150.81	-34.72	848939.945	6151393.4104	151.2	8.08
150.2	-33.56	797088.485	6282039.4654	7.06	2.61
150.84	-34.72	851688.952	6151288.7262	21.79	5.21
150.78	-34.47	847231.7185	6179241.0571	92.6	3.56
150.22	-33.09	800557.5961	6334121.6992	2.78	0.46
150.24	-33.03	802630.7679	6340720.1633	1.74	0.78
150.11	-32.96	790712.9497	6348852.3481	2.13	0.89
150.74	-34.5	843432.1943	6176048.6342	10.19	5.57
150.21	-31.01	806489.8401	6564863.7526	1.96	0.72
150.21	-31	806521.8811	6565972.8269	2.75	1.2
149.9	-32.36	772894.9567	6415961.4818	1.4	0.73
149.9	-32.36	772894.9567	6415961.4818	1.4	0.73
150.09	-32.5	790331.9577	6399931.9261	13.01	1.63
150.21	-31	806521.8811	6565972.8269	2.75	1.2
150.21	-31	806521.8811	6565972.8269	2.75	1.2
150.58	-35.09	826395.3929	6111109.799	8.86	3.43
150.94	-32.28	871145.1966	6421705.9879	1.22	0.68
150.08	-32.49	789424.0501	6401068.3398	4.71	1.61
150.12	-32.51	793119.4042	6398740.5223	12.29	4.52
150.57	-35.17	825164.5494	6102264.813	10.55	4.13
151.52	-32.83	923229.6163	6358496.9126	17.41	7.23
150.09	-32.56	790138.7623	6393276.7111	13.84	2.75
150.59	-35.17	826987.0047	6102199.1359	135.54	3.97
150.2	-33.55	797122.7683	6283148.8431	10.45	3.52
151.21	-32.62	895107.813	6383004.969	2.51	1.74
150.08	-32.59	789103.0149	6389976.3465	10.44	3.3
150.94	-32.28	871145.1966	6421705.9879	1.22	0.68
150.55	-35.2	823223.0964	6099000.9729	11.3	3.92
150.62	-35.1	830003.551	6109868.1052	9.42	4.56
150.12	-32.53	793054.3963	6396522.0931	16.91	4.92
150.91	-32.14	868883.2544	6437343.7813	17.15	0.44
150.12	-32.53	793054.3963	6396522.0931	16.91	4.92
150.7	-34.75	838737.8702	6148441.0058	86.29	20.27
151.39	-32.93	910584.4669	6347912.2634	6.17	1.53
151.19	-32.54	893579.6449	6391957.5722	4.73	1.64
150.1	-32.57	791045.7754	6392140.1647	13.47	3.15
150.08	-32.58	789135.1581	6391085.5515	13.37	3.48
150.12	-32.53	793054.3963	6396522.0931	16.91	4.92
150.05	-32.84	785487.3843	6362327.3853	3.67	0.84
150.79	-34.65	847400.1436	6159231.0986	1049	0
150.73	-34.55	842308.439	6170533.9978	216.07	1.86
150.51	-35.09	820010.6075	6111337.1849	15.48	9.08
150.72	-34.55	841390.2583	6170567.9001	9.31	2.54
150.7	-34.75	838737.8702	6148441.0058	86.29	20.27
151.27	-32.6	900832.4814	6384999.4106	5	1.58
150.09	-32.56	790138.7623	6393276.7111	13.84	2.75
150.74	-34.77	842319.0051	6146085.7209	761	0
150.75	-34.58	844021.0119	6167136.7148	98.46	3.2
151.52	-32.83	923229.6163	6358496.9126	17.41	7.23
150.79	-34.59	847650.7458	6165889.6504	8.51	3.64
150.72	-34.55	841390.2583	6170567.9001	9.31	2.54
150.78	-34.61	846649.7144	6163704.6155	15.19	5.99
150.6	-35.1	828179.5065	6109934.2769	8.17	4.03
151.27	-32.89	899532.6265	6352814.0061	2.03	1.11
150.74	-34.63	842897.1658	6161622.1416	31.31	9.33
150.68	-34.78	836783.8687	6145179.1737	34.64	8.12
150.22	-31.02	807412.9608	6563727.0273	1.58	0.56
150.6	-35.1	828179.5065	6109934.2769	8.17	4.03
150.7	-34.76	838696.9597	6147331.2734	36.1	7.37
150.36	-35.46	804937.4011	6070752.1349	7.93	2.21
151.31	-32.63	904455.0728	6381517.9642	1.66	1.96
150.74	-34.54	843267.7585	6171609.7322	9.23	2.33
150.71	-34.58	840349.6079	6167272.5609	11.87	4.02
150.85	-34.57	853242.1682	6167900.4789	7.13	2.62
150.98	-32.29	874874.5376	6420456.9553	1.06	0.69
151.36	-32.66	909013.9726	6377996.3523	1.36	1.52
150.2	-33.57	797054.1927	6280930.0865	6.24	2.49
150.1	-34.71	783923.606	6154739.8651	6.35	2.06
150.68	-35.08	835557.8307	6111886.9008	42.29	13.23
150.12	-33.46	789992.198	6293359.619	19.32	6.63
150.67	-34.76	835949.44	6147432.162	51.46	12.94
150.16	-33.1	794921.3719	6333182.8793	2.58	0.58
150	-30.34	788416.6464	6639722.6209	7.78	1.09
150.23	-31.03	808335.8761	6562590.2043	1.3	0.48
150.82	-34.65	850151.4567	6159127.06	849.36	1.92
150.1	-34.76	783752.4202	6149192.4294	4.22	0.97
150.16	-33.08	794988.2443	6335401.4853	2.35	0.53
149.98	-32.99	778462.0756	6345876.5405	2.84	0.77
150.67	-34.79	835827.6465	6144102.9978	62.48	7.78
151.4	-32.87	911798.8378	6354532.7475	4.18	1.36
150	-30.36	788357.9176	6637504.8428	2	1.17
150.8	-34.75	847897.6173	6148098.797	175.32	5.37
150.79	-34.59	847650.7458	6165889.6504	8.51	3.64
150.73	-34.77	841403.2581	6146119.8132	632.81	1.84
150.36	-35.45	804975.1923	6071861.8088	8.53	2.39
150.54	-34.93	823377.0984	6128995.3636	5.5	5.85
150.01	-30.29	789525.6294	6645241.5646	3.83	0.76
150.1	-34.76	783752.4202	6149192.4294	4.22	0.97
150.78	-34.49	847148.7021	6177021.5778	350.21	1.12
150.65	-34.77	834077.4127	6146389.2513	78.5	31.51
150.76	-34.76	844192.0975	6147127.0214	718.11	0.09
151.36	-32.85	908144.0441	6356908.3097	2.19	1.21
150.78	-34.59	846732.9848	6165924.1195	7.82	3.58
150.12	-33.43	790092.1765	6296687.6101	12.22	5.56
149.87	-32.37	770041.1201	6414928.5708	2.71	0.6
150.1	-34.75	783786.6746	6150301.9191	4.75	1.08
150.17	-33.01	796156.6509	6343138.4115	2.18	0.6
150.63	-31.37	845303.1198	6523692.7288	6.86	1.51
150.73	-31.52	854255.7471	6506732.9457	8.05	1.32
150.66	-31.27	848527.52	6534691.5638	5.52	1.07
150.69	-31.5	850529.136	6509080.5915	6.73	0.96
150.74	-31.51	855244.018	6507809.9294	5.96	1
150.65	-31.39	847133.1008	6521410.9789	7.62	1.47
151.96	-32.29	967270.0752	6416598.1706	19.29	15.53
151.41	-32.66	913708.3689	6377802.0854	6.69	1.86
150.05	-30.52	792687.1283	6619633.6139	14.18	0.43
150.62	-31.37	844351.2871	6523724.1198	7.32	1.77
150.24	-31	809388.0084	6565889.6494	1.65	0.4
150.65	-31.34	847317.2691	6526957.7384	5.53	0.9
151.95	-32.3	966275.6085	6415531.5872	9.95	3.43
151.94	-32.31	965281.3431	6414464.929	13.93	14.29
150.03	-30.53	790737.179	6618576.4754	11.57	0.16
150.23	-30.99	808464.8601	6567026.5449	1.15	0.21
150.93	-32.36	869876.5138	6412863.774	5.56	0.62
150.72	-31.45	853569.0989	6514531.122	4.48	1.7
150.25	-30.98	810408.248	6568079.9372	0.48	0.1
150.25	-30.98	810408.248	6568079.9372	0.48	0.1
150.69	-31.5	850529.136	6509080.5915	6.73	0.96
150.24	-31	809388.0084	6565889.6494	1.65	0.4
150.25	-30.99	810375.8253	6566970.8447	1	0.23
150.25	-31	810343.3931	6565861.7509	1.49	0.39
150.25	-30.98	810408.248	6568079.9372	0.48	0.1
150.25	-30.98	810408.248	6568079.9372	0.48	0.1
150.25	-30.98	810408.248	6568079.9372	0.48	0.1
150.25	-30.98	810408.248	6568079.9372	0.48	0.1
150.25	-30.98	810408.248	6568079.9372	0.48	0.1
150.25	-30.98	810408.248	6568079.9372	0.48	0.1
150.25	-30.98	810408.248	6568079.9372	0.48	0.1
150.25	-30.98	810408.248	6568079.9372	0.48	0.1
151.27	-32.81	899892.2314	6361692.8046	10.55	4.96
150.71	-31.26	853329.2277	6535641.6627	5.23	0.74
150.24	-30.99	809420.3405	6566998.7379	1.1	0.23
150.23	-30.99	808464.8601	6567026.5449	1.15	0.21
150.25	-30.98	810408.248	6568079.9372	0.48	0.1
150.69	-31.51	850491.7472	6507971.2025	6.84	0.97
151.42	-32.68	914554.6389	6375543.1085	6.63	2.04
151.41	-32.65	913754.557	6378912.006	64.44	0.77
150.03	-33.03	783008.0793	6341305.9923	4	0.74
150.25	-30.97	810440.6613	6569189.0286	7.83	0
150.69	-31.5	850529.136	6509080.5915	6.73	0.96
151.57	-32.67	928683.4443	6376055.4229	15.87	4.3
150.68	-31.51	849541.3077	6508003.1955	6.57	0.89
150.69	-31.5	850529.136	6509080.5915	6.73	0.96
150.69	-31.51	850491.7472	6507971.2025	6.84	0.97
150.69	-31.25	851460.3827	6536814.9862	4.1	0.66
150.7	-31.5	851479.6822	6509048.5171	7.05	1.05
150.03	-33.02	783040.0797	6342415.2317	3.77	0.66
150.25	-30.98	810408.248	6568079.9372	0.48	0.1
150.24	-30.99	809420.3405	6566998.7379	1.1	0.23
150.71	-31.26	853329.2277	6535641.6627	5.23	0.74
150.68	-31.52	849504.01	6506893.8112	6.46	0.88
151.47	-32.7	919154.4084	6373126.1815	10.39	2.83
150.05	-30.64	792326.401	6606326.307	4.31	0.44
149.28	-31.84	715756.7645	6475033.4444	0.82	0.49
150.24	-30.98	809452.6631	6568107.8253	0.67	0.12
151.46	-32.7	918215.9087	6373165.7736	9.79	2.65
150.61	-31.35	843472.3051	6525974.0814	5.09	1.03
150.56	-31.17	839356.8576	6546096.4655	1.48	0.44
150.7	-31.59	851141.881	6499063.9286	3.47	0.44
149.97	-30.4	785356.6762	6633145.365	24.61	0.19
151.46	-32.7	918215.9087	6373165.7736	9.79	2.65
150.26	-30.99	811331.3146	6566942.8652	0.84	0.2
150.26	-30.99	811331.3146	6566942.8652	0.84	0.2
150	-30.39	788269.7585	6634178.1665	1.83	1
150.63	-31.37	845303.1198	6523692.7288	6.86	1.51
150.7	-31.58	851179.4572	6500173.3314	5.6	0.82
150.68	-31.24	850544.3156	6537956.187	3.6	0.68
150.66	-31.22	848711.5582	6540238.2904	31.08	0.08
151.35	-32.74	907710.2154	6369155.8444	7.49	4.84
151.37	-32.82	909218.8786	6360199.2451	2.63	2.4
150.09	-30.45	796740.0435	6627291.6705	32.08	0
150.25	-30.98	810408.248	6568079.9372	0.48	0.1
150.54	-31.24	837200.3406	6538392.8076	1.78	0.39
150.66	-31.52	847603.3492	6506957.5466	11.19	0.45
150.58	-31.4	840435.5698	6520520.8701	3.24	0.83
150.63	-31.4	845193.164	6520364.7008	6.64	1.3
150.75	-31.47	856346.4206	6512215.1007	5.97	1.51
150.58	-31.21	841120.7439	6541597.6877	2.01	0.42
149.86	-32.56	768534.7673	6393880.9705	3.6	0.54
150.65	-31.33	847354.071	6528067.0873	5.03	0.81
150.89	-31.89	867995.0716	6465151.1047	4.93	1.36
150.56	-31.17	839356.8576	6546096.4655	1.48	0.44
149.98	-30.37	786405.4937	6636446.7362	16.96	0.81
151.33	-32.71	905970.487	6372562.4759	3.43	3.16
150.68	-31.53	849466.7017	6505784.4258	6.09	0.81
150.66	-31.38	848121.7015	6522488.6751	6.46	1.21
150.7	-31.51	851442.1915	6507939.1224	7.39	1.16
150.22	-31.45	806021.6421	6516035.446	1	0
150.27	-31.48	810676.6436	6512567.3295	11.77	1.02
150.19	-31.48	803072.3515	6512791.4294	13.88	0.86
150.06	-31.46	790777.8537	6515361.8267	8.45	1.42
150.12	-31.4	796671.0856	6521855.6013	5.84	1.13
150.07	-31.4	791914.6298	6521989.5981	5.6	0.94
150.72	-28.98	862533.5386	6788522.9623	13.48	3.22
150.11	-31.4	795719.7862	6521882.5744	5.89	1.14
149.73	-30.56	761859.5104	6615986.0606	6.63	0.87
150.4	-29.19	830654.8096	6766175.3654	6.41	1.07
149.87	-30.21	776277.6459	6654461.0458	10.48	2.04
150.05	-31.41	789981.2835	6520933.5449	7.12	1.5
150.03	-31.46	787925.866	6515441.0067	13.15	2.78
148.59	-32.13	649980.1354	6444047.6861	3.45	0.82
150.73	-29.09	863122.7714	6776291.319	17.19	4.65
150.37	-32.09	818083.6504	6444615.3253	4.21	0.9
148.94	-31.35	684540.568	6529982.4166	9.58	2.29
149.67	-31.66	753163.4142	6494152.227	5.17	1.16
149.9	-31.51	775420.961	6510230.1541	7.68	2.14
149.82	-30.4	770938.8531	6633514.3252	6.18	0.98
148.31	-32.06	623660.5954	6452163.2582	2.37	0.63
150.24	-29.14	815238.5663	6772160.245	3.87	0.75
149.45	-31.2	733435.4814	6545646.2885	12.53	3.26
148.68	-32.2	658349.4379	6436158.1628	1.72	0.51
150.04	-32.15	786734.5646	6438887.5507	3.69	0.67
149.53	-31.49	740321.0452	6513319.0339	12.71	4.9
150.04	-32.15	786734.5646	6438887.5507	3.69	0.67
150.35	-32.14	816022.3704	6439127.8618	3.86	0.61
148.64	-32.23	654527.994	6432890.4145	1.46	0.24
149.47	-31.76	733942.9219	6483510.7439	2.01	0.53
150.35	-32.13	816056.909	6440237.1386	3.78	0.77
149.84	-31.9	768592.8382	6467129.0229	15.52	0.93
150.38	-31.53	820961.825	6506703.9953	7.09	1.87
148.63	-32.23	653585.6394	6432904.76	9.65	0.24
150.25	-29.07	816426.4731	6779895.5103	2.45	0.33
149.9	-31.66	774979.5868	6493595.1877	20.84	9.45
150.04	-32.15	786734.5646	6438887.5507	3.69	0.67
148.64	-32.19	654595.6718	6437325.0503	1.49	0.18
150.49	-31.55	831342.3506	6504157.3683	3.3	0.91
148.46	-32.2	637611.1004	6436461.0549	2.9	0.46
148.64	-32.2	654578.7594	6436216.3938	1.68	0.39
149.92	-31.67	776847.0417	6492435.5524	20.33	9.92
149.19	-31.94	707014.1596	6464121.1782	4.5	1.01
149.96	-31.45	781301.2924	6516731.7252	7.13	2.06
149.94	-31.43	779459.2573	6519000.8452	6.19	2.02
150.14	-29.47	804521.2147	6735832.7981	9.64	2.48
149.56	-31.82	742312.9503	6476660.305	4.9	2.77
150.14	-29.47	804521.2147	6735832.7981	9.64	2.48
148.79	-32.14	668829.6673	6442642.9277	3.23	0.79
150.38	-31.54	820927.5609	6505594.7719	7.74	1.68
149.79	-30.41	768028.0516	6632477.0216	6.37	0.84
148.68	-32.21	658332.1078	6435049.4949	2.12	0.57
150.64	-29.01	854628.8493	6785438.7706	19.76	1.75
149.62	-31.7	748314.4223	6489831.651	6.43	1.41
148.81	-31.79	671365.4684	6481414.6044	6.15	0.82
150.15	-29.47	805491.5343	6735806.5685	3.79	0.83
149.64	-31.67	750291.1245	6493112.586	33.38	0
149.82	-30.39	770966.4876	6634623.1329	5.83	0.96
149.98	-32	781532.9836	6455682.4114	5.36	1.28
148.66	-32.23	656412.7095	6432861.4601	1.54	0.52
150.24	-31.5	807759.4069	6510433.7264	12.6	0.93
149.76	-30.38	765226.0638	6635874.0998	6.43	0.7
149.54	-31.85	740341.4827	6473378.1228	5.54	2.94
150.49	-31.55	831342.3506	6504157.3683	3.3	0.91
148.08	-32	602014.4412	6459054.7717	3.33	1.1
150.67	-28.83	858172.9948	6805312.3145	12.34	0.4
148.81	-31.79	671365.4684	6481414.6044	6.15	0.82
149.81	-30.41	769950.1533	6632429.4365	6.41	0.97
149.86	-30.24	775230.9522	6651158.8821	9.46	1.68
148.65	-32.15	655606.4564	6441745.2463	3.11	0.63
149.05	-31.82	694029.3071	6477685.0315	2.42	0.82
149.76	-30.4	765171.982	6633656.5413	6.38	0.72
149.93	-31.42	778537.9289	6520135.2592	6.25	1.96
150.59	-31.65	840477.2845	6492756.4367	4.13	0.86
150.49	-31.55	831342.3506	6504157.3683	3.3	0.91
149.83	-30.44	771788.9982	6629055.062	8.19	1.55
148.58	-32.14	649020.4933	6442952.9366	3.18	0.67
148.66	-32.14	656566.7357	6442839.398	3.43	0.81
149.74	-30.37	763330.2448	6637029.5735	6.12	0.7
149.87	-31.61	772279.6948	6499215.416	21.6	7.62
149.71	-30.49	760127.0248	6623793.8377	6.97	0.94
149.9	-31.66	774979.5868	6493595.1877	20.84	9.45
149.27	-31.3	716052.7712	6534925.5467	16.62	3.69
148.73	-32.19	663080.6748	6437192.0778	2.64	0.89
149.64	-31.81	749914.546	6477587.8674	5.81	1.89
149.8	-30.43	768934.1834	6630235.6685	7.01	1.04
149.78	-31.77	763285.6024	6481692.9815	3.01	0.33
149.78	-30.38	767148.7312	6635827.0536	5.81	0.76
149.77	-30.4	766133.1171	6633633.0515	6.12	0.71
150.19	-31.45	803169.151	6516118.7861	5.28	0.55
149.71	-31.82	756515.579	6476315.6732	3.78	0.94
149.81	-30.24	770417.2908	6651278.9343	9.1	2.11
150.74	-29.05	864237.9408	6780697.1206	16.29	4.72
149.71	-31.53	757314.893	6508474.5889	5.69	1.3
150.62	-31.7	843139.9326	6487115.4824	6.55	1.36
149.42	-31.87	728934.2065	6471420.0273	2.72	0.95
149.91	-31.61	776076.0043	6499114.9655	6.31	1.55
148.81	-31.67	671586.5668	6494718.1218	1.66	0.2
148.64	-32.21	654561.8423	6435107.7356	1.62	0.4
148.65	-32.22	655487.3805	6433984.645	1.6	0.45
149.9	-30.07	779561.6424	6669911.1728	10.81	2.73
148.67	-31.48	658634.454	6515992.5585	2.04	1.02
149.76	-31.84	761193.5693	6473978.486	4.95	1.18
150.18	-31.47	802154.0083	6513928.1654	9.14	1.31
148.63	-32.1	653803.9755	6447317.2007	4.12	1.07
148.59	-32.22	649832.651	6434069.9134	2.4	0.43
150.78	-29.1	867958.457	6775026.6686	16.3	3.8
148.71	-32.22	661142.1842	6433896.2155	1.73	0.7
149.68	-31.94	753346.0086	6463078.8483	2.52	0.53
148.5	-32.03	641643.9982	6455255.5323	2.85	0.44
150.19	-29.63	808885.1755	6717958.5106	9.79	0.3
150.54	-29.02	844846.3156	6784626.3641	6.4	1.66
149.74	-31.83	759328.2106	6475135.4261	10.88	0.47
148.55	-32.25	646014.8673	6430799.0773	2.54	0.42
150.9	-33.57	862070.5269	6278699.6619	11.24	2.46
150.03	-31.22	788658.6603	6542057.6382	2.45	1.37
150.18	-31.31	802667.5428	6531673.8448	5.85	0.92
150.12	-31.36	796797.0025	6526291.8987	5.18	1.1
150.09	-31.33	794035.3345	6529699.6661	2.48	1.5
150.33	-34.58	805474.1401	6168490.157	12.02	2.94
150.41	-34.53	813003.4317	6173792.7167	8.63	2.02
150.48	-34.44	819775.3879	6183559.8337	10.46	3.29
150.31	-34.54	803784.336	6172988.771	7.31	2.16
150.46	-34.59	817366.5704	6166978.8491	22.75	6.33
150.25	-34.59	798096.8046	6167620.1581	8.95	2.69
150.66	-33.58	839737.7724	6278404.544	9.43	2.27
149.38	-31.35	726405.225	6529160.9043	2.72	0.39
148.83	-31.8	673240.6336	6480274.2601	3.35	0.91
149.38	-31.55	725924.3378	6506985.5505	20.63	0.12
150.38	-34.5	810359.9778	6177214.0618	6.23	1.25
149.02	-31.81	691209.9386	6478846.938	2.19	1.05
149.5	-31.37	737773.4931	6526690.1568	2.98	0.67
149.1	-31.8	698805.5251	6479812.0586	1.93	0.6
149.09	-31.81	697837.3192	6478721.5905	1.13	0
150.38	-34.53	810248.5812	6173885.3543	8.46	1.72
150.54	-34.12	826528.5103	6218876.012	12.37	5.63
150.68	-33.58	841595.2578	6278338.6458	9.73	2.43
150.33	-34.54	805620.6318	6172928.3736	7.75	1.96
150.85	-33.54	857549.6808	6282202.6694	26.12	5.1
150.46	-31.5	828667.8938	6509794.24	1.78	0.26
151.12	-33.72	881844.021	6261259.9493	24.04	9.14
149.45	-31.54	732595.8111	6507947.6814	1.79	0.47
150.62	-34.09	834029.3982	6221945.7963	13.12	0.54
149.04	-31.81	693103.4627	6478811.5608	2.22	0.84
150.42	-34.5	814034.4419	6177090.412	7.22	1.48
149.94	-31.11	780405.296	6554488.0606	2.87	0.61
150.17	-31.01	802668.7994	6564973.4684	2.62	0.5
149.69	-31.39	755795.93	6524045.9081	2.32	0.47
149.62	-31.33	749295.8013	6530859.8247	2.93	0.54
149.21	-31.94	708905.1138	6464082.7475	2.16	0.48
150.68	-33.68	841200.0083	6267242.6071	5.33	1.1
150.7	-33.71	842935.9262	6263847.3902	5.03	1.15
149.93	-32.17	776294.8445	6436957.3921	1.94	1.52
150.65	-33.74	838181.3191	6260683.8756	104.12	1.17
150.7	-33.71	842935.9262	6263847.3902	5.03	1.15
149.77	-31.12	764157.5478	6553797.1304	2.78	1.38
150.57	-34.16	829141.6239	6214341.1014	5.18	1.17
149.59	-31.36	746362.089	6527600.8742	2.91	0.51
149.72	-31.28	758951.0202	6536173.4332	3.38	0.51
150.42	-34.55	813846.5277	6171542.4777	10.42	2.47
150.73	-33.62	846078.9116	6273733.8219	5.73	3.59
148.91	-31.6	681203.7751	6502316.9426	3.26	0.29
150.16	-31.03	801650.4423	6562782.5803	3.14	0.62
149.74	-31.19	761103.4171	6546106.2109	7.99	0.51
149.49	-31.88	735532.6385	6470161.2105	2.21	0.62
149.53	-31.59	740064.7559	6502230.6609	1.47	0.31
150.18	-31.02	803592.3033	6563837.1087	2.12	0.46
150.43	-34.49	814990.7308	6178168.8589	11.77	2.89
150.66	-31.67	847045.6681	6490316.8284	12.07	1.05
149.87	-31.22	773409.8529	6542464.9495	2.99	0.68
149.54	-31.54	741142.6545	6507752.8715	1.85	0.35
149.37	-31.35	725453.6914	6529181.4368	2.68	0.38
150.73	-33.6	846158.9981	6275953.0741	13.79	1.47
150.65	-31.68	846059.7145	6489239.2654	3.3	1.85
149.47	-31.24	735242.4627	6541168.7901	2.7	0.44
150.3	-34.58	802721.0257	6168580.6643	8.7	2.26
149.7	-31.12	757479.7382	6553962.0043	2.83	0.79
149.5	-31.6	737191.9481	6501187.3437	1.59	0.39
149.43	-31.88	729855.6189	6470290.0216	15.75	0.39
149.76	-31.02	763479.4484	6564909.6284	3.94	0.66
149.83	-31.41	769056.4714	6521493.6151	7.61	0.05
151	-33.45	871874.3275	6291662.0119	72.2	15.24
149.64	-31.35	751146.2575	6528596.6496	3	0.54
149.6	-31.37	747287.387	6526469.5906	2.93	0.5
150.39	-34.44	811501.7871	6183840.6938	6.58	4.4
149.82	-31.38	768190.7557	6524844.8872	2.25	0.34
150.16	-31.04	801618.8747	6561673.5278	3.22	0.61
149.52	-31.64	738987.6943	6496708.367	1.97	0.45
149.38	-32.26	724194.9837	6428258.3894	2.41	0.71
150.78	-34.14	848595.3683	6215861.8736	4.81	1.31
150.69	-34.14	840291.1519	6216166.1156	4.65	1.05
150.16	-31.03	801650.4423	6562782.5803	3.14	0.62
150.41	-34.57	812853.4462	6169354.3741	10.98	2.83
149.74	-31.41	760496.8549	6521710.6216	2.23	0.25
149.85	-30.68	773036.9368	6602394.5368	2.09	0.53
149.76	-30.88	763864.3378	6580433.5665	2.19	0.56
150.45	-34.54	816638.6905	6172558.3213	10.16	2.15
150.31	-34.53	803820.7151	6174098.3141	7.42	2.53
148.65	-32.26	655419.2329	6429549.9802	1.54	0.4
149.51	-31.61	738115.5179	6500056.7495	1.77	0.42
149.56	-31.8	742365.2167	6478878.0783	14.15	0.31
148.99	-31.81	688369.672	6478899.3495	2.66	0.75
149.82	-30.79	769854.6755	6590269.8188	2.24	0.58
149.6	-31.24	747627.5016	6540884.4146	3.11	0.51
150.51	-34.44	822533.3181	6183464.5722	12.8	3.42
150.39	-34.44	811501.7871	6183840.6938	6.58	4.4
150.35	-34.48	807677.7216	6179524.9487	9.88	1.95
150.43	-34.48	815028.3855	6179278.4453	11.95	3.24
149.8	-30.75	768051.0588	6594753.3122	2.01	0.57
150.63	-33.99	835346.6485	6233009.2555	5.59	1.27
149.68	-30.98	755946.6223	6569531.9723	2.13	0.41
150.19	-31.35	803491.2154	6527209.8971	2.73	1.3
149.59	-31.24	746674.7856	6540906.8086	3.2	0.53
150.46	-34.52	817632.942	6174746.0985	30.86	2.05
150.58	-34.61	828299.6973	6164374.9696	234.95	66.64
150.34	-34.43	806942.0794	6185103.0791	8.24	4.4
150.77	-34.21	847385.1348	6208128.1163	4.9	1.51
150.46	-34.55	817518.8409	6171417.2843	12.72	2.87
150.5	-34.43	821652.3815	6184606.0275	10.51	2.81
150.64	-34.05	836033.9723	6226318.6693	24.59	0.19
149.59	-31.65	745601.9449	6495444.0466	2.56	0.12
149.8	-32.16	764060.5496	6438393.1886	3.95	0.9
150.66	-33.58	839737.7724	6278404.544	9.43	2.27
150.77	-33.53	850156.2242	6283585.8412	13.88	3.08
150.67	-33.57	840705.873	6279481.2332	47.52	16.22
150.6	-34	832534.7734	6231997.586	6.4	2.04
149.86	-32.17	769691.5234	6437135.1902	3.81	1.17
151.2	-33.68	889444.4379	6265399.8811	86.54	15.34
150.66	-31.69	846971.1307	6488098.0484	3.09	1.97
150.26	-34.59	799014.3793	6167590.533	11.85	2.91
150.5	-34.54	821229.6944	6172400.2523	20.47	6.73
150.65	-34.26	836123.0352	6202983.1642	6	1.59
150.64	-34.06	835994.4423	6225209.039	72.7	0.78
150.63	-34.06	835070.9167	6225241.898	5.32	1.85
150.47	-34.51	818589.4846	6175824.191	9.87	2.61
150.34	-34.57	806428.5989	6169569.3652	8.1	1.76
150.56	-34.09	828490.3109	6222140.5814	13.39	5.4
150.24	-34.6	797143.5716	6166540.1693	7.42	2.03
149.22	-32.04	709622.8822	6452975.495	1.49	0.34
149.85	-30.73	772895.9988	6596850.229	1.83	0.5
150.26	-34.52	799265.3007	6175357.2122	23.11	8.69
148.7	-32.25	660147.0579	6430585.1403	1.64	0.48
150.65	-33.58	838809.0358	6278437.3578	11.13	2.87
150.43	-32.17	823466.9074	6435561.958	2.42	0.4
150.29	-34.53	801984.212	6174158.3383	7.18	3.65
148.66	-32.27	656344.1294	6428426.7791	1.55	0.42
150.58	-33.69	831885.0259	6266459.406	65.62	16.44
150.39	-34.42	811576.1106	6186059.8202	11.37	6.09
150.51	-34.12	823760.022	6218971.6741	17.16	10.08
149.99	-31.09	785235.9495	6556578.339	1.85	0.58
149.53	-31.35	740678.6197	6528842.5216	2.91	0.92
150.58	-31.64	839564.735	6493896.9767	2.97	0.76
150.23	-34.58	796297.207	6168788.652	7.5	2.89
150.25	-34.59	798096.8046	6167620.1581	8.95	2.69
150.72	-34.25	842613.1495	6203859.0146	6.44	3.42
150.25	-34.58	798132.5675	6168729.6835	18.95	7.91
150.36	-34.5	808522.7663	6177275.3392	6.09	1.41
150.5	-34.44	821614.0045	6183496.4173	12.33	3.41
