# Supplementary material for: Constraining the response of continental-scale groundwater flow to climate change
Source: Sci Rep. 2022 Mar 16;12:4539. doi: 10.1038/s41598-022-08384-w (PMC8927590; doi:10.1038/s41598-022-08384-w)
Supplement: Supplementary file 3 — Supplementary Information 3. [file 41598_2022_8384_MOESM3_ESM.csv]

Well name	Basin	Longitude	Latitude	Depth	nT	dTdz	dTcdz		Table S3: Temperature gradients within the SGB Basin obtained from Danis et al. 2012 (ref. 32)
Abercorn 1	Bowen	151.2078	-25.1303	2699	4	18.9	19.1
Annandale 1	Bowen	148.2452	-21.9454	704	19	38.4	37.9
Blackdown 2	Bowen	148.9297	-23.8746	927	24	47.2	46.9
Blackdown 4	Bowen	148.9833	-23.6343	948	17	44.2	44.3
Bluff 1	Bowen	149.1477	-23.4984	649	20	39.3	38.8
Bootes Creek 1	Bowen	148.3608	-24.3103	1260	2	16.2	16.4
Burton 1A	Bowen	148.1641	-21.6301	688	20	46.4	45.7
Carborough 1	Bowen	148.3058	-21.6518	534	14	32	31.3
Carlisle Downs	Bowen	148.5135	-25.7534	1414	4	-2.1	-3.2
Comet River 1	Bowen	148.65	-24.6278	1909	3	24.5	24.9
Dabbin Holding 1	Bowen	148.0022	-21.6021	872	18	49.7	49.5
Feller 1	Bowen	148.6931	-27.0154	1464	11	-57.4	-58.4
Jericho 1	Bowen	146.0847	-23.7704	2786	3	37.7	37.7
Kemmis Creek 1	Bowen	148.3786	-21.5568	1032	9	15.8	15.5
Kogan 1	Bowen	150.7986	-27.0878	1048	3	125.8	125.8
Kooyong 1	Bowen	148.9789	-26.1179	556	4	-9.8	-10.9
Moranbah 1	Bowen	148.1222	-21.9971	636	6	55	54.3
North Ellensfield 1	Bowen	148.1827	-21.6656	1007	32	42.5	42.3
North Moranbah 1	Bowen	148.0239	-21.8899	452	5	56	55.3
River Paddock 1	Bowen	148.1461	-22.0893	560	20	61.3	60.6
River Paddock 2	Bowen	148.16	-22.0862	650	12	58.5	58
Scotia 1	Bowen	150.0808	-25.9479	3122	5	-83.6	-83.6
Shotover 1	Bowen	149.1389	-23.9584	2717	6	13	13
Smoky Creek 1	Bowen	148.1896	-21.8897	1108	9	50.6	50.8
Stanton 1	Bowen	148.6219	-24.1234	1839	15	-36.5	-37.5
Stockyard Mt 1	Bowen	150.7925	-26.3733	415	2	22.9	23
Strathfield 1	Bowen	148.4108	-21.7693	1105	21	17.2	16.9
Teviot Brook 1	Bowen	148.0916	-21.8191	800	17	56.7	56.5
Wallabella 1	Bowen	149.1664	-26.7623	1935	2	20.7	21.1
Warrinilla 3	Bowen	148.6011	-24.9609	2290	2	14.8	15
Warrong 1	Bowen	147.8947	-25.1612	1089	2	51.7	52
West Peak Downs	Bowen	148.2266	-22.2148	525	40	50.8	50
Wotonga 1	Bowen	148.1875	-21.97	1080	12	30.7	29.8
Yamboyna 1	Bowen	148.2633	-23.4337	1032	2	9.4	9.3
Bohena 1	Gunnedah	149.6078	-30.524	1650	3	17.5	17.6
Goulburn Valley 2	Gunnedah	150.3261	-32.4162	462	9	102.9	102
Monivae 7	Gunnedah	150.2581	-27.744	1862	9	27.3	26.3
Munmorah DDH1	Gunnedah	149.5433	-30.9921	402	19	35.9	35.7
Austral TNC16	Sydney	150.5839	-34.145	102	9	17.8	16.8
Badgerys Creek 1	Sydney	150.2692	-34.6068	157	14	4.5	3.5
Bangaroo Vineyard 1	Sydney	150.1477	-34.5152	157	5	-49.1	-50.1
Boomerang Creek 1	Sydney	151.2072	-33.1741	1060	6	24.5	24.5
Bowral C.C. TB1	Sydney	150.416	-34.4684	225	21	9.6	8.6
Camberwell 1	Sydney	151.1018	-32.5405	1907	4	21.7	22
Camberwell 2	Sydney	151.1056	-32.5413	1172	3	23.9	24.2
Campa 1	Sydney	150.3104	-34.5972	169	15	6.1	5.1
Cardrona 1 (GW72207)	Sydney	150.3437	-34.5681	109	9	-50.3	-51.3
Comfort Hill 1	Sydney	150.257	-34.5582	115	10	36.9	35.9
Cook Cove 2	Sydney	151.1532	-33.9438	163	15	0.6	-0.4
Cromer Golf Club PB4	Sydney	151.273	-33.7287	103	9	12.2	11.2
Cryon Park 1	Sydney	150.1854	-34.5384	79	6	36.9	35.9
Currockbilly 1	Sydney	150.3955	-34.4238	220	18	8.4	7.4
Cut Hill 3	Sydney	150.7313	-33.9822	724	5	517.7	517.6
Cut Hill 3A	Sydney	150.7313	-33.9822	826	5	3574.2	3574.2
D.Smith 1	Sydney	150.3147	-34.6081	136	12	-18.8	-19.9
DM Baerami Creek DDH02	Sydney	150.4394	-32.5576	360	6	44.2	43.3
DM Surveyors Creek 1	Sydney	151.5456	-32.8402	495	6	21.8	21
DM Warkworth DDH12	Sydney	151.0363	-32.6031	503	7	55.7	54.9
DM Warkworth DDH13	Sydney	151.0911	-32.619	218	5	53.9	52.9
DM Warkworth DDH17	Sydney	151.0665	-32.6132	282	5	39.2	38.3
Downs 1	Sydney	150.2832	-34.5988	160	15	16.3	15.3
Duncans Creek 1	Sydney	150.6606	-33.8965	1260	2	36.4	36.8
Dunsmore 1	Sydney	150.4434	-34.4746	183	17	-26.6	-27.6
Dural South 1	Sydney	151.0162	-33.7084	3059	5	24.2	24.4
East Maitland 1	Sydney	151.6192	-32.7615	3049	18	-106.1	-105.9
Eddie Ross 1	Sydney	150.5839	-34.1607	108	10	-55.3	-56.3
Elgin 1	Sydney	150.3294	-34.5908	150	14	-2	-3
Elgin 2	Sydney	150.3236	-34.5888	176	17	6.7	5.7
Elizabeth Macarther 01V	Sydney	150.7344	-34.1085	641	6	23.9	23.2
Erina Oval	Sydney	151.3862	-33.4399	160	15	10.9	9.9
Gary Chapman 1	Sydney	151.1104	-34.0099	163	15	6.5	5.5
Glenelg 1	Sydney	150.4939	-34.4821	212	19	16.6	15.6
Glenlee 06	Sydney	150.7421	-34.0752	903	9	23.9	23.4
Glenlee 4	Sydney	150.755	-34.074	905	2	16.9	16.2
Goulburn River 1	Sydney	150.6523	-32.4252	609	7	55.5	54.6
Griffiths 1	Sydney	150.4105	-34.4634	149	9	-38.8	-39.8
GW040954_2	Sydney	150.639	-34.5313	146	4	24.3	23.3
GW040969	Sydney	150.6436	-34.5306	143	4	18.8	17.8
GW040982	Sydney	150.639	-34.5313	146	8	-117.4	-118.5
GW041067	Sydney	150.6257	-34.5298	145	6	7.3	6.3
GW40946	Sydney	150.6436	-34.5306	143	4	23.6	22.6
GW40953	Sydney	150.6436	-34.5306	143	3	15.7	14.7
GW40954_2	Sydney	150.639	-34.5313	146	3	22.4	21.4
GW40972	Sydney	150.6219	-34.5289	175	15	8.1	7.1
GW40973	Sydney	150.6257	-34.5298	145	13	4.1	3.1
GW40992	Sydney	150.639	-34.5313	146	11	-2.6	-3.6
GW40993	Sydney	150.6436	-34.5306	143	11	7.3	6.3
GW7095_3	Sydney	150.6436	-34.5306	143	2	7.7	6.7
GW75098_3	Sydney	150.6436	-34.5306	143	4	13.4	12.5
GW75401_2	Sydney	150.639	-34.5313	146	5	10	9
GW75402_2	Sydney	150.639	-34.5313	146	10	10.9	9.9
GW75403	Sydney	150.6436	-34.5306	143	3	12.1	11.1
GW75404_2	Sydney	150.639	-34.5313	146	6	13.6	12.6
Hawkesbury Bunnerong 1	Sydney	151.2301	-33.9702	1251	13	100.7	100.5
Hawkesbury Everleigh 1	Sydney	151.1939	-33.8959	1317	13	32.2	32
Hawkesbury Lisarow 1	Sydney	151.3846	-33.3776	1000	15	502	501.8
Hawkesbury Munmorah 1	Sydney	151.4994	-33.2329	260	6	53.5	52.6
Hawkesbury Munmorah 2	Sydney	151.5002	-33.2342	269	6	44.4	43.5
Hawkesbury Munmorah 3	Sydney	151.4953	-33.2352	245	5	22.1	21.1
Hopewood Farm 1	Sydney	150.3958	-34.4644	210	20	14.8	13.8
Howes Swamp 1	Sydney	150.6948	-33.1312	2570	2	24.2	24.4
Hunter Randwick Park	Sydney	150.8027	-32.4397	700	10	41	40.5
Hurdle Ridge 1	Sydney	150.3523	-34.4484	190	18	13.3	12.3
Jahndilo 6	Sydney	150.6449	-34.1225	696	8	21.8	21.1
Jerrys Plains	Sydney	150.9411	-32.4731	1595	2	25.6	25.9
Jilliby 1	Sydney	151.3866	-33.2544	621	7	29.6	28.8
John Bamfield 1	Sydney	150.9608	-33.5898	266	25	-5.5	-6.5
John Kinross 1	Sydney	150.3901	-34.5009	107	9	-11.1	-12.2
John Reid Castle Hill 1	Sydney	151.017	-33.7202	253	26	-2	-2.9
Johns 1	Sydney	150.4628	-34.4643	170	16	-46.9	-47.9
Kangaloon 3J	Sydney	150.6308	-34.5771	351	3	13.2	12.2
Kangaloon 3K	Sydney	150.6308	-34.5771	351	4	12	11
Kay Park 1	Sydney	150.6834	-34.136	869	8	27.3	26.7
Kirkham 1	Sydney	150.7087	-34.0259	2562	3	16.7	17
Knight 1	Sydney	151.054	-32.7009	747	8	50.6	50
Kurrajong Heights 1	Sydney	150.6196	-33.5269	2783	11	111.3	111
Lepington Pastoral Co 2	Sydney	150.6942	-33.9191	335	32	17.3	16.4
Loder 1	Sydney	151.1345	-32.6337	2063	3	7169.6	7170.6
Long Reef GC1	Sydney	151.3055	-33.7407	102	9	19.3	18.2
Lower Portland 1	Sydney	150.8636	-33.4327	886	2	13.9	13.9
Mangrove Creek 3	Sydney	151.1412	-33.3471	135	10	15.7	14.7
Mangrove Creek 4	Sydney	151.1412	-33.3471	135	12	18.7	17.7
Mangrove Creek 6	Sydney	151.1412	-33.3471	135	9	20.1	19
Mooney 1	Sydney	150.4325	-34.4773	165	14	76.8	75.7
Moonshine 7	Sydney	150.6752	-34.2406	799	6	29.4	28.7
Mt Broughton 4	Sydney	150.3483	-34.5691	183	17	-14.4	-15.4
North Castlereagh 1	Sydney	150.6781	-33.6387	1320	2	40.6	40.8
Northbridge GC 1	Sydney	151.2232	-33.8122	199	19	-17.6	-18.6
Ourimbah Soccer Oval 1	Sydney	151.3719	-33.3552	97	9	0.8	-0.2
Paddy Clifton 2	Sydney	151.3482	-33.4083	151	18	5.5	4.5
Pennant Hills GC extension	Sydney	151.0513	-33.7561	204	24	6.1	5.2
Pinegrove 1	Sydney	150.9651	-32.5625	511	6	51.2	50.4
RDH Munmorah 1	Sydney	151.54	-33.21	1622	10642	36.9	36.8
Rosalind Park 07	Sydney	150.7739	-34.1187	616	7	24.1	23.4
Shoalhaven Ex-ser 1	Sydney	150.6321	-34.8894	200	19	16.7	15.7
Siena 1	Sydney	150.4062	-34.46	101	10	0.3	-0.7
Singleton 1	Sydney	151.1411	-32.5334	1299	3	-1018.8	-1018.5
Spring Hill 1	Sydney	150.5228	-34.527	219	22	3.3	2.4
St Michaels GC 1	Sydney	151.2462	-33.9908	210	18	9.3	8.3
Steve McGrath 1	Sydney	150.8305	-33.9684	220	20	3.7	2.7
Tahmoor Sports Ground 1	Sydney	150.5761	-34.2192	176	17	5.6	4.6
Tennessee Orchard TO1	Sydney	150.5513	-34.3484	300	28	18.1	17.2
Trinity Collage	Sydney	151.131	-33.8992	181	17	-0.4	-1.4
Tugolong Vineyard 1	Sydney	150.1477	-34.5152	157	12	-0.3	-1.4
Upper Colo 1	Sydney	150.7361	-33.4208	961	6	3.4	2.6
Varroville 2	Sydney	151.3954	-32.5258	1015	10	32.7	32.4
Wallacia 1	Sydney	150.6524	-33.8588	1124	5	-551.7	-551.9
Waverley Park Bore 1	Sydney	150.6834	-34.136	869	12	1.4	0.4
Winchmore Hill 1	Sydney	150.1433	-34.4727	91	8	14.3	13.2
Wingecarribee 1	Sydney	150.4824	-34.5397	175	17	11.4	10.4
Winter Hill Run 2	Sydney	150.1501	-34.5817	214	20	5.9	4.9
Withnall 1	Sydney	151.6417	-32.8544	928	9	9.3	8.3
Woodside 1	Sydney	150.4009	-34.4647	202	17	13.3	12.3
Wornora 1	Sydney	150.9157	-34.1963	2313	3	14.8	15
Wybong 1	Sydney	150.6037	-32.275	763	8	52.8	52.3
Yaraandoo 3	Sydney	150.2924	-34.4327	133	12	20.3	19.3
Brindley Park 3	Sydney	150.3571	-32.118	116	11	41.2	40.2
Bulli 1	Sydney	150.8702	-34.2541	402	2	22	21.1
Bullli 1	Sydney	150.8702	-34.2541	402	41	13.3	12.4
Cadrady 2	Sydney	150.2084	-34.6134	108	9	38	36.9
Cook Cove 1	Sydney	151.154	-33.9414	300	20	11.2	10.2
Cooks Cove 1 Average	Sydney	151.154	-33.9414	300	7	8.1	7.1
Dovedale 1	Sydney	150.1312	-34.5391	88	8	27.9	26.9
Elanora GC	Sydney	151.2756	-33.6916	142	13	-12.7	-13.7
Frank Attard 1	Sydney	150.5038	-34.0493	311	30	16	15.1
GB2	Sydney	150.9462	-32.6293	301	29	25.8	24.8
GBD1	Sydney	150.9717	-32.6918	301	22	27.4	26.4
GBD2	Sydney	150.9462	-32.6293	301	28	40	39
GBD3	Sydney	150.9771	-32.6538	379	36	47.6	46.7
GW273190	Sydney	150.6335	-33.773	234	2	33.3	32.4
GW273190 Average	Sydney	150.6335	-33.773	234	6	14.4	13.4
GW75098_3 Average	Sydney	150.6898	-33.7842	250	6	13.9	13
Highlands GC	Sydney	150.4651	-34.4374	170	16	-14.7	-15.7
Jamie Inglis 1	Sydney	150.6854	-33.9547	310	29	21	20
Jason Gazal 1	Sydney	150.5149	-34.4095	187	18	-3.8	-4.8
Kangaloon 1B	Sydney	150.5272	-34.514	220	4	19.9	18.9
Liverpool Catholic Club	Sydney	150.8749	-33.9292	277	25	17.5	16.6
M&M Vella 1	Sydney	150.6847	-33.6666	181	16	2.4	1.4
Mardi 1	Sydney	151.3998	-33.2995	150	13	19.2	18.2
Megalong Valley 2	Sydney	150.269	-33.6746	187	4	30.4	29.5
Mt Robertson 1	Sydney	150.5713	-34.6012	163	8	14.2	13.2
Mt Robertson 2	Sydney	150.5713	-34.6012	163	15	21.5	20.5
Muirfield GC	Sydney	151.021	-33.7693	149	13	-3.8	-4.8
Pennant Hill GC1	Sydney	151.0571	-33.756	179	16	18	17
Phillips 1	Sydney	150.3694	-34.4173	164	15	26.7	25.7
PPG8	Sydney	150.7879	-32.4209	730	5	70.3	69.8
PPHR1	Sydney	150.7879	-32.4269	985	7	51.9	51.9
PZ07A	Sydney	149.7479	-32.1647	247	3	70.4	69.5
PZ14A	Sydney	149.8275	-32.1699	328	2	52.2	51.4
PZ26A	Sydney	149.7502	-32.0656	263	6	39	38
PZ26A	Sydney	149.7502	-32.0656	263	2	54.4	53.5
R. Mason 1	Sydney	150.6999	-34.1348	199	18	12.4	11.4
Rockdale South 1	Sydney	150.3525	-34.4417	121	11	41.9	40.9
Rowsthorne 1	Sydney	150.4569	-34.4944	202	19	11.6	10.6
Russell Jarvie 2	Sydney	150.6107	-33.519	219	21	-0.9	-1.9
Shellharbour Links GC	Sydney	150.8556	-34.6057	200	17	26.3	25.3
Slade Bore	Sydney	150.5531	-34.3475	148	14	6.7	5.7
Southlands 1	Sydney	150.2499	-34.5895	98	8	11.4	10.4
St Alloysius Oval Bore	Sydney	151.2064	-33.7934	220	20	7.2	6.2
Summer Dell Farm 1	Sydney	150.321	-34.6013	169	17	-9.1	-10.1
The Lanes 1	Sydney	150.7137	-34.0233	302	29	23.6	22.6
Three Linden 1	Sydney	150.7137	-34.0233	302	8	8.1	7.1
Travis 2	Sydney	150.4668	-34.4635	232	22	-20.1	-21
Turfco Test Bore 2	Sydney	150.6672	-34.7948	197	17	28.3	27.3
Twin Creeks 1	Sydney	150.7587	-33.8341	215	21	17	16
Wilton 1	Sydney	150.6823	-34.2274	179	16	-4.6	-5.6
Wilton 2	Sydney	150.6798	-34.222	193	18	-7.6	-8.6
Winter Hill Run 1	Sydney	150.1501	-34.5817	162	15	-0.6	-1.6
