# Supplementary material for: Constraining the response of continental-scale groundwater flow to climate change
Source: Sci Rep. 2022 Mar 16;12:4539. doi: 10.1038/s41598-022-08384-w (PMC8927590; doi:10.1038/s41598-022-08384-w)
Supplement: Supplementary file 4 — Supplementary Information 4. [file 41598_2022_8384_MOESM4_ESM.csv]

	ID	lon	lat	easting	northing	projection	elevation	gw_bore_depth	gw_level	gw_level_std		Table S4: Groundwater levels measured in boreholes across the Sydney-Gunnedah-Bowen Basin. These data were obtained from the National Groundwater Information System (NGIS) http://www.bom.gov.au/water/groundwater/ngis/ (accessed on 27/02/2021) and filtered to only include measurements taken between 2000-2020.
0	10158371	151.00144	-28.741	890879.548387576	6814138.73623253	56	262.535376000001	21	8.428	0.62405875791734
3	10157969	150.1179	-30.8095	798314.189738703	6587350.07962153	56	250.64	107	12.5988235294118	0.974108233827778
4	10158108	153.3821	-28.9376	1122677.92111837	6782103.21310598	56	8.72844799999809	44	1.46557692307692	0.147179958056578
8	10158139	153.4141	-28.7994	1126640.85149527	6797296.07576005	56	108.695167999999	136	8.69585434782609	0.268250621950348
9	10158057	153.3821	-28.9375	1122678.52273851	6782114.32894797	56	8.64799999999823	3.5	1.83939010989011	0.46784454093314
11	10158018	150.4389	-31.0779	828123.731213518	6556677.87241528	56	272.873536	106.7	22.5463414634146	5.32307895319422
12	10158015	147.4806	-33.7657	544504.051453037	6263718.5050652	55	209.066048000001	106	38.3391666666667	6.47757022132699
13	10158236	153.382	-28.9376	1122668.14290839	6782103.74232643	56	8.74015999999849	26.2	1.55612728937729	0.176334184962603
14	10158005	153.0258889	-31.0199934	1075648.34270763	6552546.59255165	56	6.88401015682737	15.5	1.55070505617978	0.113397562183966
15	10158028	146.7023692	-36.00818703	473177.978953962	6015102.52832825	55	148.388024799994	118	4.85607184923439	0.502210752874668
16	10157998	148.1547887	-32.04694023	609023.608139567	6453778.29484435	55	224.064729216627	111.5	29.4944077791719	2.1949402504913
20	10063627	148.53228636	-31.68927063	645226.428416071	6492985.2012569	55	266.1618876	91	27.81	0.175051012972953
22	10016966	147.3515732	-33.27567562	532740.070481355	6318095.84066765	55	201.107709599999	107.6	7.61392857142857	0.465750847600749
23	10018327	149.5494	-30.1667	745512.127895131	6659996.76764319	55	195.504	102.1	32.0265714285714	9.27666348358908
26	10040046	149.32697689	-29.87787802	724737.165631275	6692472.42925609	55	174.731359416992	83.5	45.7904761904762	2.72868444875212
27	10051987	149.7011364	-30.2673192	759864.992299666	6648504.00295762	55	208.430460319747	112.5	6.762	1.20748057265255
28	10146568	149.15392492	-30.03148994	707700.049634017	6675770.83816956	55	168.7212072	73.2	36.022	0.0713862731902994
30	10052434	150.25808138	-30.86870533	811541.6041532	6580400.91423949	56	268.544697668478	97	20.4014705882353	1.43651975755324
31	10023725	151.0392	-28.804	894333.861108549	6807024.96517005	56	268.411680000001	92	30.1906666666667	2.349504817805
32	10091423	148.1218316	-33.76139294	603890.039223449	6263734.52386624	55	302.738581104657	22.5	2.91166666666667	0.847553669228222
39	10128225	147.5156	-31.9856944	548709.026489151	6461033.87796403	55	193	132	33.2836363636364	0.180920511288685
41	10094901	146.55817736	-33.3816241	458905.205889934	6306317.69414359	55	186.219816965412	76.5	72.6333333333333	3.01698893306261
44	10146745	149.54947543	-30.16676552	745519.231806671	6659989.34114144	55	195.5118624	102.1	19.06	0.303397429125561
45	10025808	149.49281034	-30.2542658	739848.03901759	6650409.50772716	55	197.641556183443	96.3	28.2891428571429	1.2320166312156
46	10001834	148.71256114	-31.73482479	662235.247088885	6487680.82125812	55	291.342493786119	58.2	10.4305882352941	0.359680750408655
47	10008464	147.35939612	-35.08701061	532760.810057669	6117248.65808877	55	180.335000030363	38.1	9.0988	0.729116287021487
48	10054770	150.02919275	-30.59509531	790465.445204788	6611359.94647432	56	235.825727198435	74.1	12.19	1.41097379806413
49	10146553	149.32836793	-30.19315561	724160.247354457	6657519.70841673	55	186.810071719323	73.2	25.912	0.120066648158429
50	10067148	150.29891503	-30.94898294	815184.5835472	6571382.43089837	56	266.65748941214	128	14.0851428571429	4.12663153634229
51	10146564	148.89559685	-30.2114913	682453.570735603	6656260.24167108	55	158.145987013369	77.4	20.85	0.0228035085019829
52	10062545	148.95309361	-29.81593566	688736.627156931	6700010.33865874	55	157.30610345342	129.4	34.1531707317073	0.840230627527972
53	10052439	150.09919358	-30.76953943	796646.385595306	6591831.48428686	56	246.907340414824	82	10.9758823529412	0.962035579772081
54	10017045	151.1974555	-28.8875472	909470.235683044	6797218.98529598	56	284.775332337279	19.8	7.85083333333333	0.892990839196511
55	10081189	149.8259515	-30.5325648	771142.993035413	6618801.00594387	55	362.688716136319	164.7	135.13	0.0244948974278327
56	10058653	148.61729115	-32.32315909	652232.294422966	6422594.64929229	55	264.2790908	52	11.3225	1.33382673162596
57	10047396	147.44097825	-33.32858874	541041.137929879	6312197.93742667	55	206.348038800001	122	9.30434782608696	0.855447129903708
60	10019385	148.81706264	-33.77766712	668248.562704505	6261011.83291573	55	425.462016700979	47	20.395	13.395
63	10104010	149.84457927	-29.42461023	775980.999816058	6741602.28525355	55	207.535510066222	36	14.7730120481928	0.0247753734976789
70	10036902	148.92478806	-32.63399209	680558.717845705	6387651.64495416	55	332.257491221224	9.8	6.9	0
71	10129269	149.6559217	-29.4215921	757678.000082915	6742369.01040292	55	194.263304169183	75	18.6338235294118	1.38463844230794
72	10076849	150.30197015	-30.91787183	815578.964359873	6574824.34592628	56	266.447178799999	162.5	13.9673529411765	1.1811492629278
73	10008078	149.81390901	-29.34176497	773225.623718769	6750859.41407989	55	203.086535149468	78.4	22.7625641025641	1.71282749883421
74	10056731	149.44585037	-29.39749601	737346.139142149	6745486.27152863	55	181.398163402283	84.4	18.6565853658537	0.109000106424149
75	10078811	147.37202144	-35.09969414	533906.427823296	6115837.84844373	55	181.651913755986	84	8.68225458248472	1.54855909451334
76	10079204	149.60029705	-30.16360978	750423.091569268	6660228.57068224	55	199.071333906146	118.9	42.8870784313726	16.4906576032348
77	10000111	149.61169622	-30.12037631	751631.062592255	6664996.66303056	55	197.903546399999	57.9	21.7993548387097	0.223778915722077
78	10008004	147.10753754	-33.19810343	510023.201374694	6326745.7914407	55	189.382603399777	79.6	5.97142857142857	0.97721804222027
80	10002223	150.51613504	-31.15148131	835238.275926288	6548284.5543263	56	296.113962	137.2	11.7648571428571	0.55329853181273
81	10002717	147.46930294	-35.09793154	542773.748069379	6115995.88823409	55	184.405262347046	51.8	9.11171428571428	1.7673620143581
82	10049022	147.92385728	-33.43336986	585879.989081729	6300286.4601399	55	234.17666515731	79.2	13.582	0.775226418538481
83	10069659	150.45863408	-30.95759316	830423.343424488	6569963.7920553	56	283.4639104	32.06	9.23228571428571	0.415438396425378
84	10063398	146.54598287	-35.96374402	459061.659684654	6019977.59607918	55	141.493644050705	98	5.83214285714286	0.433526709861417
87	10084594	150.7997601	-30.7197229	863933.177006631	6595288.81126083	56	383.413048368268	16.5	5.47984375	0.871040132879041
90	10022322	149.31614167	-29.9776	723467.35193899	6681439.11944521	55	179.416845124804	97.5	38.6390697674419	3.05106295922896
91	10050012	148.92812058	-32.53538049	681069.615464736	6398579.95868897	55	294.573383884549	42	11.2710526315789	0.498280144590445
92	10053075	147.48061347	-33.44154147	544672.153245552	6299658.73534939	55	208.826383599998	124	8.46064935064935	2.47306599638982
93	10126371	147.9121027	-34.3188777	583915.963793237	6202109.97528558	55	278.856971999999	72.5	29.2422222222222	0.235738922340314
96	10088545	148.43690923	-34.23444326	632334.929309865	6210915.25880096	55	376.107023468522	7.5	3.90962962962963	1.00922222154262
106	10017139	149.4153138	-29.6474611	733806.007728315	6717839.12570486	55	174.271700978209	804	-14.28	0
107	10043666	149.43613768	-29.31537808	736593.176416699	6754608.75051903	55	180.3453696	74	17.8193333333333	0.329473654316834
109	10048820	150.53725024	-31.45148193	836183.880384667	6514941.80238718	56	324.62754497355	83.8	24.6208571428571	1.8076193838125
110	10058045	148.49569425	-33.60847808	638760.739261277	6280251.17437767	55	268.983310000001	53	16.3240909090909	1.6067235409958
111	10004410	148.71200572	-31.74454702	662165.676783741	6486603.84057538	55	293.404763924717	100	10.6810526315789	0.404759769386889
114	10041845	147.66708078	-34.15042908	561495.178211481	6220963.57243267	55	231.5514896	91	35.66375	0.102339813855605
115	10078940	150.93306926	-31.10231061	875211.52981879	6552400.41054654	56	381.796050334659	9	6.81978873239437	0.407972431252129
117	10133409	148.1900694	-32.2677333	612084.041821051	6429265.96096404	55	237.359351249313	21	15.4784210526316	3.2928922867577
118	10068514	150.05058289	-30.74370635	792069.452686795	6594824.20893518	56	246.174815200001	89	10.9468571428571	1.34417424769383
133	10054652	147.07070272	-33.07609828	506599.07850836	6340274.51995847	55	187	55.2	8.15615384615385	0.566874541289455
135	10063389	147.8631483	-33.47177583	580201.060007171	6296076.76332023	55	228.1130996	60.9	9.76857142857143	0.924807757188002
141	10085554	147.11513569	-35.67345991	510419.518142047	6052262.52399522	55	226.316282799997	31	9.22086956521739	0.765329784236143
142	10076412	150.84834725	-30.9312003	867781.37554263	6571668.14045978	56	359.732582639509	22	6.15852112676056	0.564321788113462
143	10093578	151.18028856	-31.24842038	898201.660050568	6535322.45044156	56	489.323045690266	16	3.37542253521127	0.481439483625484
144	10014744	147.24492302	-33.14892123	522841.202070781	6332176.74143411	55	196.779119599997	131.7	9.90708333333333	0.553274187350981
145	10058545	150.46475006	-31.34620441	829657.865395933	6526839.83097388	56	301.495485199999	79.3	20.0406060606061	2.0029401712633
147	10045524	146.69986937	-36.01790933	472956.01884652	6014023.48529818	55	147.73086172159	103	5.34703703703704	0.381282580294019
148	10146563	148.40643766	-30.03982747	635600.30270901	6675968.17639057	55	138	118.8	18.8633333333333	0.0149071198499983
149	10060797	149.91530888	-30.84954113	778806.522784636	6583433.30306788	55	260.18087816995	114	22.698	1.21049883460143
150	10065750	150.10585984	-30.74842828	797349.731711076	6594154.99217145	56	247.018325601526	124	11.9722580645161	1.36177471889282
155	10134561	150.1970888	-31.3101888	804294.200485638	6531605.79548918	56	297.79157368832	12	2.65064516129032	0.462084585776317
162	10071329	148.8703833	-29.4805388	681342.956827223	6737315.90815471	55	150.873556330491	1003	-33.4475	1.90982165397714
163	10055306	150.12641557	-30.78592818	799202.436308072	6589941.43782057	56	250.481250000001	121	12.4664705882353	0.550576608725911
168	10127082	149.80785	-28.6670416	774415.921511586	6825675.09971831	55	193.481772928	34	24.718064516129	2.50503546991157
176	10066988	150.25947137	-30.94592748	811424.046433154	6571832.40980478	56	263.007191649966	136.3	11.465	0.801660959581822
177	10146664	149.57947515	-30.20037639	748324.824812295	6656197.95451912	55	200.053315599997	125	13.2866666666667	0.0573488351136171
178	10047583	149.47781019	-30.19259925	738553.256319373	6657277.64084067	55	194.638649410644	131.1	20.8208571428571	1.34233351493067
179	10024846	147.37596972	-33.25513095	535020.19461904	6320365.62725121	55	204.339241821609	136.6	13.3415	1.97306493811025
180	10011084	149.54808663	-30.17565441	745363.402588409	6659006.86161844	55	196.422097449848	125	28.3737142857143	7.25615958468165
181	10037526	150.60669344	-31.4659258	842735.083079416	6513124.39011063	56	341.48253126154	91.4	18.5881818181818	0.976708928278283
182	10000817	148.8009027	-32.4386694	669301.951253801	6409511.93634859	55	282.145074670816	56.3	15.1374418604651	2.57248327499095
183	10055580	150.34863465	-30.82314915	820356.640292938	6585197.12114423	56	307.703927635885	93.4	33.6077142857143	0.573072350028639
186	10127159	149.855575	-30.8927027	772969.073716873	6578794.88890998	55	276.180862756002	137	28.876	0.196384462580055
187	10126144	147.5985499	-33.7555388	555433.011715724	6264787.96731626	55	209.562727520512	92	16.0428	0.740688976561688
190	10023727	151.0392	-28.804	894333.861108549	6807024.96517005	56	268.411680000001	92	32.6636666666667	1.79697427793376
191	10017054	153.439291	-28.834806	1128893.38898181	6793226.29028766	56	137.9200452992	91	58.8021958295558	0.0541919935743052
193	10097543	153.0454526	-30.9255532	1078092.47754397	6562938.45028051	56	15.0510422829167	22.74	2.33784804246848	0.528962158348448
194	10093577	150.80445969	-30.94758975	863521.992587047	6569994.18970459	56	338.831804063353	24	6.70797101449275	0.27505245723735
195	10093397	150.86306967	-30.9673114	869050.258539929	6567613.06206431	56	353.207784647989	18	6.63302816901408	0.995042634401627
196	10104379	150.85390324	-30.96620041	868178.209060774	6567766.73130022	56	352.166030784207	9	6.02950704225352	0.724406826272645
198	10108350	149.0071805	-32.2193472	689153.011232115	6433483.98975082	55	350.373083991023	45	4.19	0.496044352855669
201	10014747	147.24189033	-33.18091293	522550.185383864	6328630.68878682	55	194.572311918879	108.8	8.83681818181818	0.548248337589291
202	10052872	150.10391488	-30.7020393	797305.969028289	6599304.63616823	56	244.315074188442	74.7	12.1467647058824	0.948598720678018
203	10037531	147.44777558	-35.10162907	540809.819987572	6115594.86399023	55	184.066312790421	82.3	17.9303846153846	2.11540227265358
204	10038565	150.55752802	-31.48175964	838003.230862238	6511520.68702628	56	330.257408614498	76.2	17.1485714285714	0.704869361177325
205	10039105	149.46392088	-30.11482159	737402.017464572	6665929.24240951	55	191.19680978302	60.4	26.4214705882353	0.76775506339603
206	10015542	148.05203197	-33.38177487	597853.198433458	6305893.83308097	55	241.625968800001	45.7	7.86785714285714	1.16904221218806
207	10058129	150.43724615	-31.01731539	828174.013517235	6563402.81073791	56	275.439755569222	86	26.986	9.88162167142331
208	10051287	150.46252273	-30.9370376	830866.00749097	6572232.25643163	56	286.172070549065	121.6	12.6794285714286	0.875638356065016
209	10049422	148.15478866	-32.04694023	609023.604362941	6453778.29488474	55	224.064725054199	111.5	26.72	3.30570286453145
212	10089079	148.6184388	-33.8534472	649723.109891662	6252915.13151322	55	294.614408394751	91	20.4107228915663	1.78596454526563
213	10100736	149.84502202	-29.42460076	776023.999433123	6741602.28607354	55	207.505434285788	36	14.9551807228916	0.0229909068343944
214	10092893	149.0863249	-33.3700944	694095.103663996	6305738.85853625	55	956.760617424889	60	8.59291666666667	0.767465955632923
215	10105378	149.68120328	-30.25377074	757982.064328936	6650051.60692839	55	207.683806866417	20	6.76903605592347	0.657333506414986
217	10048502	148.54617357	-31.57954833	646714.968502041	6505129.8169608	55	259.091599200001	91	26.1621428571429	0.0681572311883727
219	10114734	148.50022589	-34.01582854	638522.877116596	6235074.31393427	55	377.025516892969	37.5	2.93	0
220	10084850	148.23305536	-34.25054071	613537.832227522	6209376.33689593	55	411.469033872468	40	7.01407407407407	1.0995327602256
221	10094336	150.29847113	-31.32718891	813891.994251815	6529435.52028051	56	297.7626692	36	3.2875	0.588300366673837
222	10112895	150.41801124	-31.27928239	825438.809106785	6534402.13997168	56	292.004702781484	42	3.9846875	0.485823941715258
233	10051980	148.32451806	-32.26343845	624753.59487188	6429593.7044407	55	246.816777851185	38.1	17.79	1.74
234	10057820	148.77839382	-31.80287979	668349.293791158	6480036.10256766	55	306.291557638841	82.7	7	0.663777071011044
235	10057566	148.98003785	-29.86760212	691242.382643619	6694239.21329437	55	158.081071401031	89.9	31.2697619047619	0.279714889666485
236	10039056	150.26002541	-30.84259419	811812.191221603	6583291.42199059	56	269.794795600002	77.5	16.9326470588235	0.699862628636462
237	10126061	150.2848277	-28.6903138	820986.426144022	6821903.77336789	56	216.787602175456	61	11.85125	0.716753749554197
242	10066032	150.35318736	-33.70784654	810784.311365222	6265186.28006556	56	909.431599117742	37	62.9780609375	0.613127022962307
243	10102415	153.0258889	-31.0199934	1075648.34270763	6552546.59255165	56	6.88401015682737	15.5	0.959063335679099	0.49686558310121
244	10086339	151.02445782	-31.21064363	883499.028218005	6540066.74790238	56	449.242651133702	18	8.00302816901408	0.88312584195438
245	10111820	148.0193555	-33.4900583	594696.009202983	6293918.16045126	55	236.382209329358	111	19.0402816901408	1.52618642081274
246	10125016	150.25348023	-30.97164918	810767.912139834	6568996.39517326	56	265.528630789757	18	8.73852941176471	0.370787178160046
256	10158936	149.8213	-35.6357	755474.807827329	6052790.08952236	55	185.201216000142	26	5.91349959116926	0.666768060547035
257	10158431	153.4675058	-28.725721	1132317.16230125	6805202.49267325	56	37.3594199225519	56	5.88216425120773	0.577836582031302
258	10158612	149.6839964	-30.2537135	758251.062201422	6650051.60661181	55	207.374705815679	21	8.42944256259205	0.518821991132774
259	10014754	147.42108783	-33.21902216	539238.935317133	6324352.81710509	55	206.013275002192	39.6	7.675	0.826039748841826
260	10159097	151.203955	-33.30659685	891492.47873187	6306827.58885133	56	283.308413216793	150	27.7891606425703	1.08875206199907
261	10159142	150.6520805	-33.7325222	838403.595874436	6261506.77824839	56	38.1531794292231	183	23.4537956577267	8.01770003434572
262	10159150	151.2204069	-33.24319947	893310.544558385	6313801.77240344	56	313.141152006545	100	27.5545577055978	0.824380334780553
263	10103196	152.9969	-30.8535	1073873.38152783	6571196.55434094	56	7.09247999999425	10.5	2.61093733681462	0.220734464108183
264	10080328	150.26113785	-30.93592745	811615.843257022	6572936.83984414	56	262.836542000003	65.8	9.616	0.136981750609342
265	10051090	147.91041711	-34.04296405	584034.02552007	6232706.46332152	55	266.663993017505	96	9.005	1.66199428398536
268	10069249	149.65419048	-29.45093238	757435.868919142	6739120.1578856	55	195.610137075709	84	16.5897435897436	0.311147480733174
269	10146738	148.2465111	-32.1926055	617496.882544861	6437534.11212652	55	238.400167136883	32	14.3475	0.382842983480173
270	10158704	148.3118182	-32.24113118	623587.551024028	6432081.37089703	55	240.117466634745	27	17.6581839246923	1.67117308876185
273	10158317	149.6711108	-30.23594735	757057.066372171	6652050.59911542	55	204.213410355874	20	9.39405886681383	0.587489701687114
274	10158033	148.62506	-32.28119	653034.187125848	6427236.56982231	55	268.648244480004	61	24.6082857142857	1.80486404033147
277	10061298	150.5673499	-33.6950138	830692.467075891	6265943.74393195	56	360.830984414689	165	106.102846350832	0.0837442417773171
279	10129695	148.1986999	-32.2514861	612917.053351757	6431058.03718111	55	237.678332	28	21.8821739130435	2.40918163359828
280	10146598	149.49808592	-29.98232147	741015.799092874	6680546.86004508	55	183.3785764	132.9	58.4075	1.46223074444494
282	10032958	150.1175258	-30.70370589	798605.158922689	6599083.62054724	56	245.6583892	143.9	11.5255882352941	1.36322539497643
283	10047575	150.45975113	-31.40676027	828970.525285608	6520137.66333828	56	309.981368	61	23.4057142857143	1.89540992281622
284	10061901	149.24475837	-30.24065605	716004.891373874	6652415.77615479	55	179.572420012394	59.7	18.8952777777778	0.235896471066712
285	10056124	147.68803869	-33.38441792	563994.146717193	6305883.69756706	55	220.532788345113	108.2	11.8425	1.70190395831649
286	10045526	148.24062326	-32.27638077	616834.575647159	6428253.38456024	55	241.915188053427	85	23.9666666666667	0.72340803971147
288	10086736	148.17790275	-34.29673072	608399.886136321	6204314.39919991	55	498.043549173979	25	8.95703703703704	1.05852383172603
289	10101684	149.064525	-32.2939111	694398.991433049	6425114.04250081	55	390.733332212	31	0.767	0.624996799991808
290	10013986	149.54364249	-30.20259885	744868.590286194	6656029.21569208	55	199.138676294034	120.4	20.3117142857143	2.53580360406072
291	10041365	150.0366945	-30.76120656	790686.504056595	6592919.67096087	56	247.08165713075	141.5	11.895122100955	0.379113283979858
292	10129479	150.6694666	-28.8157972	858169.604126819	6806889.17228323	56	248.726435938688	36	8.78454545454545	0.147115516539254
294	10094337	150.29847113	-31.32718891	813891.994251815	6529435.52028051	56	297.7626692	36	3.06107142857143	0.634408269209045
300	10017122	148.95839426	-32.16676775	684660.90037673	6439398.5624719	55	315.034418339427	17.7	7.68444444444444	0.934048667672219
301	10130590	149.5947805	-29.3720416	751866.124247781	6747995.70853471	55	191.12667371072	60	18.125	0.2787637180953
302	10130467	146.9207472	-29.9039944	492348.902852476	6691850.13008764	55	119	38.7	13.1347368421053	0.0316840356700895
303	10139833	147.71674666	-31.84260898	567816.735437799	6476785.89813522	55	196.810252945503	121	38.6472727272727	0.320456802055239
304	10049323	149.48590853	-30.00577153	739784.127297517	6677972.73391525	55	184.963221077373	100.6	53.1757575757576	7.1938724052943
305	10067142	147.7805617	-33.39396463	572591.930428243	6304764.55191835	55	226.963343314446	140.5	12.0237037037037	4.26005084431619
307	10051134	147.35624292	-35.65706814	532245.824889131	6054028.17746594	55	262.555109211009	60	9.28571428571429	1.20240363014918
308	10056738	150.48835874	-31.21425942	832368.67432453	6541404.8348747	56	283.503552865635	84	17.4882857142857	1.94834066501184
309	10067151	147.35679839	-35.65345706	532297.55805492	6054428.49613215	55	261.369590466558	60	9.44642857142857	1.53401716857061
310	10089335	151.09973397	-31.21314326	890667.600555323	6539525.20269561	56	438.349431334718	10	9.65676056338028	0.345654205809865
312	10032963	147.44970896	-35.10610407	540983.78752078	6115097.79617556	55	184.875537789127	84.4	18.9179778633301	1.78175069049807
313	10049027	150.37614044	-31.31342732	821333.950289751	6530737.74055189	56	294.727439921238	91.4	7.394	2.08585490067422
314	10057564	149.1422576	-29.88649011	706874.965631297	6691864.69024965	55	166.518912198361	74.6	35.6675	0.798057972692321
317	10086386	149.0760277	-33.3130666	693262.967030703	6312082.12062015	55	918.991236682127	80	10.399375	1.59373435449837
323	10119242	148.1171861	-30.0282833	607722.879109542	6677555.0203479	55	134.562331999999	639	-12.6884	1.43632107831083
325	10049727	151.19785	-34.0224	887691.167554364	6227405.36653849	56	3.89699200000005	5.35	1.57088951048951	0.247294287671885
328	10020618	149.48114167	-30.28315278	738655.030356149	6647231.55443034	55	200.762999599999	94.5	28.0065714285714	0.293928493317122
329	10048809	149.54364244	-30.19676553	744883.037094278	6656675.93155894	55	199.65463894586	121.9	21.8462857142857	2.86945100345423
330	10059700	146.44333283	-35.86463306	449743.0599255	6030922.5119001	55	143.041556040839	138.1	21.7785714285714	1.02577397359163
333	10131001	149.8446499	-30.9383472	771795.10074334	6573760.1385684	55	279.26958649203	86	25.5265714285714	0.163094063256109
336	10086038	147.99162625	-33.40962626	592205.000107566	6302860.98623634	55	236.49849503336	22	6.46332178217822	2.03857707292729
338	10044668	149.12947799	-29.52676841	706375.283982962	6731760.04875813	55	160.435169918939	77	31.5425	0.192246586445638
340	10064489	150.0342194	-30.7779499	790399.118205015	6591069.33432747	56	247.482203163935	116	13.3974285714286	2.35310535597676
342	10014099	150.44609548	-31.7278694	826548.465937243	6484559.10865509	56	439.888824542593	22	3.82257142857143	0.181601492396996
343	10072930	150.99708333	-33.46561667	871536.229717985	6289939.41006701	56	208.842898793591	109	46.6731599390708	1.1160887288119
345	10090208	149.0962236	-33.2535372	695275.993504705	6318646.00752823	55	891.186887509761	54	17.8195454545455	0.514220303625943
346	10078938	151.11945583	-31.21758759	892530.012897912	6538962.01783291	56	452.500390649439	16	4.41718309859155	0.806872213731398
347	10109478	151.15390116	-31.30369829	895454.739340679	6529283.61377982	56	487.167531716274	12	5.23676056338028	1.02360764194194
348	10105547	150.999	-31.124	881419.086829776	6549768.45518293	56	400.899999999994	17	7.74542253521127	0.343147451654054
357	10117008	149.5764166	-29.4445999	749905.251373733	6739991.63561732	55	189.52198	74	16.9047727272727	0.198190549223854
358	10131900	149.7452027	-29.3304499	766581.125305103	6752272.62280402	55	197.142334804112	69	14.91075	0.622681248713979
359	10053924	150.53808396	-31.48064871	836158.738669248	6511703.77361182	56	324.077530524082	43.9	13.564	0.711763202998622
360	10106089	153.0339333	-31.0681666	1076126.35940951	6547151.90337977	56	22.3184557443571	53	3.01843068261787	0.157970307880555
361	10111984	148.65395636	-32.2362142	655832.571073188	6432181.29936746	55	288.30012217956	200	10.0778571428571	0.147172327145938
362	10014761	146.54134379	-34.76402839	458026.907536425	6153028.98728992	55	146.538745199997	176.8	11.0267692307692	2.11463989128704
363	10146650	149.38503348	-30.16121088	729691.336083686	6660948.11998387	55	186.954213180222	71	27.3625	0.139530462623757
364	10063128	148.61978487	-31.70926994	653487.354506699	6490648.25874269	55	279.409528632429	125	40.8668	3.34837240461691
365	10056732	149.44585037	-29.39749601	737346.139142149	6745486.27152863	55	181.398163402283	84.4	18.810279252111	0.120161777024073
366	10061902	148.56311828	-31.6267704	648248.159451739	6499872.19357577	55	267.414604681932	120.3	17.04	0.237723578973564
369	10053079	147.79208592	-34.02478092	573127.047875173	6234813.5089335	55	247.787353840294	550	42.28625	0.00992156741649259
373	10141068	147.9833083	-33.0128416	591845.102247914	6346860.0182968	55	298.566294279941	100	13.2075	2.65233741254766
374	10094903	148.11846463	-34.26382259	602969.787929464	6208025.38805347	55	431.607686399993	7	6.10481481481482	0.967939278667794
375	10080988	148.9461449	-32.5938418	682643.996311859	6392067.00367688	55	298.077990267599	22	4.63294117647059	1.00458809062914
377	10033589	150.65892191	-31.54303875	847415.420557914	6504405.11314444	56	362.947300204441	62.5	6.62048813559322	1.12379328955811
378	10129386	147.8286499	-34.304275	576251.071466847	6203795.00337213	55	257.814770155991	62	54.7288888888889	0.298196223407207
379	10049725	150.98393236	-33.4723131	870284.502035011	6289243.33390554	56	180.93005405129	110	26.4649734848485	0.534982183271704
383	10087234	149.0123254	-33.300806	687357.991973872	6313558.0040238	55	931.580188567741	153	51.4156818181818	1.982610076879
384	10081419	148.2612152	-33.4667209	617196.992115648	6296259.00788381	55	251.582592622591	106	10.0201449275362	0.929505857117802
389	10017735	149.2733305	-29.6900999	719965.111748765	6713391.14040377	55	166.093490324079	802	-15.5	0
390	10124035	150.24593542	-30.98435755	810005.73287702	6567607.99139112	56	282.855095247655	30	8.80875	0.363986177622173
391	10146726	149.39753339	-30.17537748	730862.447814321	6659352.35505178	55	188.677191236847	67.2	25.94	0.0430116263352135
393	10057969	146.68570305	-36.0312429	471684.296431199	6012540.55967309	55	146.841590339496	109	5.60074074074074	0.468804041237843
394	10045525	146.69986937	-36.01790933	472956.01884652	6014023.48529818	55	147.73086172159	103	5.36730769230769	0.387413093900353
397	10090204	146.86882792	-33.35933998	487796.359161059	6308867.75970256	55	247.638194905884	76.5	59.5233333333333	0.161314048434171
398	10098168	150.80279314	-30.95453422	863336.302762106	6569229.21800561	56	337.8026728	16	8.41715384615385	0.205965772419312
400	10018320	149.47336478	-30.06593268	738429.608890187	6671329.44381005	55	188.7156952	73.2	23.3065625	0.130590231616878
401	10027044	147.24480664	-33.16510456	522826.15588636	6330382.62941217	55	194.3125472	135.9	18.8966666666667	3.90116886567584
402	10057816	150.45336162	-31.35953791	828527.252421648	6525394.91477711	56	301.26116987561	68.6	18.5922857142857	1.23930184427543
403	10037532	147.44777558	-35.10162907	540809.819987572	6115594.86399023	55	184.066312790421	82.3	17.9684615384615	2.12509310620951
404	10054239	146.70236924	-36.00818703	473177.98255871	6015102.52833926	55	148.388039199995	118	4.97185185185185	0.431535046746663
405	10043055	148.67867946	-32.40343667	657871.725778488	6413605.42757873	55	273.8539356	71.5	10.8676744186047	0.440548480605934
406	10072026	148.56312409	-32.19843695	647334.512010927	6436497.65039688	55	261.554981871175	67.5	23.4074074074074	0.464539537786992
408	10072423	151.2213	-33.9204	890325.279920956	6238637.22483608	56	26.9490560000219	44.5	3.84995247933884	0.174369726331135
409	10074931	148.5970527	-33.5915833	648193.939841461	6281984.07161142	55	286.994847301186	43	3.40584415584416	1.69577270488167
410	10085728	151.2517889	-33.24461944	896230.837461497	6313525.33528392	56	300.415015340275	46	6	0
422	10093458	152.62811105	-31.81131949	1033074.12766878	6466649.35657989	56	28.1851981647228	11	75	0
424	10146607	149.42670043	-30.27871061	733427.41535576	6647837.22348259	55	192.369572708899	90.2	25.4075	0.224652509445142
425	10043664	147.7032285	-33.3469799	565434.991655783	6310025.00964066	55	220.131616685918	145	14.6085185185185	3.03334640254047
426	10047154	149.99974834	-30.54981785	787774.627230413	6616456.54726786	55	233.754830694114	74.7	11.0385294117647	2.00382888249257
427	10051282	150.37420543	-31.07082352	821971.376389114	6557652.55518056	56	271	76.2	19.7210887305699	6.19161587286606
428	10043048	149.14198001	-29.91787896	706783.278158373	6688385.87124312	55	166.29846695791	74.9	32.6424324324324	0.0997403495407737
430	10043056	150.25752566	-30.85731644	811525.318199113	6581665.58857716	56	268.806158400001	110	21.5079411764706	1.99653932860273
431	10059703	148.56479061	-32.18954802	647505.95212919	6437480.82598868	55	258.680194183963	37.5	15.4684	0.317183606133735
432	10066795	148.45257008	-32.16593753	636961.73573474	6440246.74884398	55	250.887441329726	63.5	14.14	0.533046053580828
435	10108342	151.00094489	-28.74173843	890828.386024687	6814058.44784273	56	262.416750841767	27	7.05733333333333	0.804570002478895
442	10069250	148.59981902	-32.26043437	650691.253211903	6429573.40180101	55	263.567247978801	47.5	10.0333333333333	1.35780050899321
443	10016963	149.30975663	-30.14426682	722477.843147442	6662975.81923296	55	182.670795600001	76.2	28.65	0
444	10013207	149.31253387	-30.07287795	722905.739976359	6670884.21627828	55	180.004064400001	80.8	39.4531818181818	2.36375353730544
445	10146618	149.67447408	-30.26676466	757300.442458356	6648626.20374386	55	205.938373855633	70.1	11.5375	1.29866036745563
446	10022977	146.95554422	-36.07376015	495997.040534868	6007869.50314131	55	161.545938766391	81.4	2.3925	1.51186881753298
447	10146495	146.76878791	-34.81441339	478853.968321136	6147513.11088475	55	154.310633145487	97.5	7.374	0.471066874233373
453	10025927	151.3098305	-29.1347888	919440.889702812	6769391.062438	56	318.34302990912	45.7	6.29	0.326511868084454
456	10073734	148.46944364	-34.00793208	635692.935183457	6235991.18683743	55	423.186285036529	19	12.5	0
457	10074312	148.6284083	-32.352075	653230.099590591	6419372.9554199	55	266.977939952007	55	9.56904761904762	0.470216816878431
458	10062484	151.14245	-33.98315	882747.784801155	6231970.48799664	56	6.146000000002	3.4	0.813222006472492	0.166683248725488
459	10120348	150.66497609	-31.67322189	847505.776381313	6489943.52753026	56	375.727448699234	15	5.70714285714286	1.10270465267016
460	10060001	147.06088384	-33.10077341	505681.040680226	6337539.56756302	55	186.4071908	75	8.59307692307692	0.500866704444707
461	10097464	153.0041106	-31.103478	1073060.87206803	6543383.58282191	56	11.8324959923192	6	2.24533758503401	0.243665250361277
462	10051621	150.54057893	-31.14870332	837580.071992135	6548518.32610134	56	302.810020116352	85.3	15.862	0.61801433178019
463	10065129	149.13559257	-30.13926777	705708.543354641	6663857.01021137	55	170	64	24.2162790697674	0.97047344776544
464	10065747	149.97669625	-30.81592934	784779.16103227	6587005.64654004	55	254.4115208	119.4	23.5522857142857	2.41187429868413
465	10053074	147.48061347	-33.44154147	544672.153245552	6299658.73534939	55	208.826383599998	124	4.88688311688312	0.790236294992044
469	10013779	151.1970944	-28.8894638	909427.436854903	6797007.59008219	56	284.498327946498	35.1	6.91103448275862	0.929431954169658
473	10080114	150.85195885	-30.96592265	867993.38899907	6567803.98849654	56	354.883634416457	10	6.51829787234043	0.49652402746859
474	10096971	148.9986166	-32.2618555	688258.079740744	6428785.89202999	55	369.592454236637	110	3.327	0.620951688942063
476	10051741	147.07087454	-35.02114342	506465.755547623	6124609.91161267	55	170.824021597986	62.5	7.03333333333333	0.870740425665932
477	10051986	149.7011364	-30.2673192	759864.992299666	6648504.00295762	55	208.430460319747	112.5	6.78433333333333	1.19948789998992
478	10048508	149.96114169	-30.86676297	783140.936790364	6581408.10114432	55	259.5115564	70	25	1.04163881867537
480	10041844	147.4806	-33.7657	544504.051453037	6263718.5050652	55	209.066048000001	106	42.9502104557641	6.20065584094563
482	10060170	151.0011542	-33.45814626	871946.841114794	6290753.84174999	56	205.670023757018	27.5	5.90282565284178	2.14617154394143
492	10136484	149.34676	-29.1225422	728337.994422124	6776161.00657244	55	169.316263999999	1070	-40.494	0.713999999999999
493	10089695	146.50153875	-35.92929985	455034.629476782	6023778.40655111	55	142.673707923701	37	13.1253333333333	0.215804438220245
494	10138712	150.43683215	-31.19013114	827539.757248308	6544235.21810117	56	280.345271242749	75	20.0808571428571	4.18743042342442
495	10050471	149.74586187	-30.28565312	764120.306092292	6646368.00638961	55	210	134.1	6.73314285714286	0.494551868887792
496	10024845	147.37596972	-33.25513095	535020.19461904	6320365.62725121	55	204.339241821609	136.6	10.328	0.527094393823345
497	10043243	150.4421686	-30.9873299	828747.300366605	6566714.22797612	56	281.038365088832	100.6	22.6634519161244	5.16184735847964
498	10146649	149.13559257	-30.13926777	705708.543354641	6663857.01021137	55	170	64	25.0516666666667	0.274737248212825
499	10056608	149.11253781	-30.20565677	703350.876892581	6656539.25030379	55	174.46437410762	67.4	24.3444186046512	0.801159921687913
502	10086347	148.53703225	-32.86797766	643803.752974017	6362301.95574883	55	451.422662019893	13	448.98671042471	0.633263525088826
507	10045216	149.62475234	-30.21954279	752636.125530249	6653973.30455377	55	202	125	24.2047058823529	7.06792890676907
509	10076649	148.40577663	-33.61331977	630410.802685196	6279831.25612349	55	265.939637829683	98.5	16.3026086956522	1.00090488359851
510	10022120	152.66895457	-31.86775076	1036620.02040918	6460178.88640463	56	4.20311573837388	46	2.41690280777538	0.17398300993458
515	10158889	148.2453513	-32.19414826	617385.570766558	6437364.35283125	55	238.728250634173	32	14.6618891656289	0.79769927583312
517	10055581	150.34863465	-30.82314915	820356.640292938	6585197.12114423	56	307.703927635885	93.4	33.584	0.558836546509161
521	10159357	150.4613889	-34.49111111	817870.337955248	6177947.24367664	56	714.160022053331	151	61.5786433447099	2.08769647517442
522	10013202	147.23921846	-33.19623242	522297.218564028	6326932.88357164	55	197.410981585249	114.3	9.42555555555556	1.08240073818558
523	10076141	148.4075722	-32.1945166	632677.079234976	6437134.86173571	55	248.186083818689	56	13.9951219512195	1.13744498007107
528	10159424	148.6118787	-30.00724548	655461.001152437	6679317.98728407	55	144.952989280825	852	-24.5133333333333	0.708347058690551
531	10159157	151.2270417	-33.90618611	890921.61273266	6240192.94240571	56	34.2881416133287	44	1.25575557809331	0.201850433387553
532	10054121	151.06751198	-31.17925432	887733.229603431	6543399.17155573	56	424.494876071247	46.9	4.11464788732395	0.662420510215899
533	10054248	147.8293108	-33.38238108	577135.930050062	6306013.78003972	55	226.610317558323	113.5	8.29130434782609	1.21208158839973
537	10158097	148.0628	-30.0161	602491.008247757	6678955.08351249	55	133.131103999999	97	10.6041509433962	0.305616814971705
538	10158110	150.71892	-28.64919	863577.693538959	6825217.81833916	56	242	86	4.92066666666667	0.718530599363884
539	10158014	148.5919	-33.7927	647371.946828825	6259689.79372743	55	289.293888000001	51.9	22.7010785246877	0.695476208246698
540	10158071	153.0093954	-31.1014656	1073578.30480661	6543579.72026693	56	10.044865188097	11	5.99740273037543	0.329680512828132
541	10131951	148.2007611	-32.2419777	613123.018392318	6432109.94312206	55	236.810919124432	27	20.3260869565217	1.31794220078594
542	10019309	150.9997	-28.7648	890620.623226553	6811504.24163331	56	263.364319999999	96	35.5424137931035	2.16032190317253
545	10008082	148.05460008	-33.48853352	597972.018064018	6294054.51930902	55	240.882427955415	132.6	23.4859259259259	5.47521323284585
546	10009183	149.75391757	-30.32870858	764779.585418966	6641575.38807873	55	210.913494846792	85.3	4.10285714285714	0.507765814572997
547	10063622	150.01529508	-29.43509693	792521.488036248	6740022.87338015	56	219.096721529696	42	9.20875	1.44626274843128
548	10054755	150.49724799	-31.25064829	833088.215477787	6537341.58363405	56	287.5777948	100.6	14.8314285714286	1.02633089305585
549	10056730	149.44585037	-29.39749601	737346.139142149	6745486.27152863	55	181.398163402283	84.4	18.715	0.129196233175223
550	10049408	150.47335615	-30.97259297	831778.683681533	6568256.15144501	56	292.763536668889	100.61	19.6762857142857	0.919046355784969
551	10142327	150.55273035	-28.72519875	847067.452408736	6817283.64097781	56	232.827641999998	208	2.76761773255814	1.1077427351347
555	10068232	150.34080173	-33.72471063	809575.241379009	6263352.5542678	56	893.075535511808	90	85.80129609375	0.312512848211463
556	10075915	147.27846606	-35.64762461	525208.69050194	6055098.27754491	55	248.831854399999	51	7.03045454545454	1.45350509669409
557	10086123	148.09298463	-33.75679294	601223.873978376	6264273.27808834	55	279.74747830088	23	19.34	0.789514618821801
559	10103944	148.31976658	-34.28514123	621472.798581939	6205439.22640212	55	486.242735556612	50	11.8266666666667	1.91895419048637
560	10146602	149.53919818	-30.20843221	744426.181918879	6655392.05231445	55	198.080578309441	93	17.515	0.32973474187595
561	10016023	149.53530942	-30.22454332	744011.920594256	6653614.23191307	55	197.291932000001	102.1	20.968	2.66798243729495
562	10056610	150.32669386	-31.06370483	817459.026243958	6558579.17235108	56	269.746165287851	57.9	12.1391428571429	2.53796698326894
575	10006831	147.4833749	-35.2582416	543969.907903523	6098211.24320128	55	223.449307631616	61.3	7.63769230769231	0.718632824253578
577	10119251	150.2418946	-30.96399816	809685.440735891	6569877.29125675	56	263.842039110505	33	8.125	0.289611809151491
578	10104591	148.24468003	-32.19392936	617322.574099683	6437389.35218477	55	238.601506433397	29	14.1394219197708	0.863799369850045
581	10146547	148.00980062	-32.2226069	595152.042328393	6434442.45452046	55	225.643284437596	201.2	42.325	0.004999999999999
582	10056169	149.10199935	-31.80565564	698982.711257272	6479181.34422114	55	348.667192380843	113.4	7.3175	0.569753236059261
583	10002218	149.8355759	-29.41593145	775130.531769376	6742585.79228851	55	206.633397355184	75.8	19.44925	6.20213648168919
584	10129385	148.01146496	-31.93844061	595604.251748125	6465941.22531717	55	210.140911986462	18.3	6.318	0.832571918815426
586	10012114	151.03804986	-28.80481315	894218.408049178	6806938.58021278	56	267.611919555316	30.5	6.98838709677419	0.79874941273821
587	10091420	146.96430464	-35.66457165	496769.293611648	6053253.82594645	55	205.356269174732	53	5.28772727272727	1.22058455376617
596	10006833	147.4833749	-35.2582416	543969.907903523	6098211.24320128	55	223.449307631616	61.3	8.34730769230769	0.781382195916105
597	10007378	150.39891534	-31.14370452	824082.475936716	6549496.65179425	56	276.1143832	93	19.1394285714286	2.46469232256238
598	10085511	148.6225472	-32.351275	652679.86213226	6419470.02565177	55	271.777080895989	42.5	10.7604761904762	0.513359395044764
599	10146710	149.53669825	-30.21565444	744167.607286226	6654596.72346444	55	197.282322800001	79.3	20.98	0.590635251233789
600	10049955	150.46447168	-31.30425984	829777.806780688	6531493.34520155	56	294.0111808	76.2	15.7111111111111	2.82351315619564
601	10146506	146.53397483	-34.79208149	457366.978476063	6149914.97978989	55	146.480463104224	92.8	8.385	0.159765453086705
602	10060997	148.60700733	-31.70788115	652278.708585655	6490820.14303757	55	276.681759199998	100.4	16.0917391304348	0.0350964105575841
606	10104392	148.53797391	-32.87038323	643887.97634209	6362033.95635353	55	455.37885145187	19	452.034934584548	1.26322864588087
607	10027434	149.49169902	-30.22121025	739821.387450531	6654076.52842556	55	194.022790600952	125	23.146	2.20107488892738
608	10043228	150.65252677	-31.51981446	846893.837380596	6507001.85582686	56	360.770775613779	68.9	8.21342857142857	1.14743675295888
609	10146558	148.99225957	-29.80371324	692545.614217445	6701300.2290525	55	157.976665669822	118.9	33.088	0.100079968025575
610	10067150	147.35679839	-35.65345706	532297.55805492	6054428.49613215	55	261.369590466558	60	7.67178571428571	0.964705926959197
611	10044183	148.51617439	-31.59704856	643841.172514119	6503229.71690102	55	260.606143361946	96	30.7454545454546	1.47321765124298
614	10055300	148.65587748	-30.01427049	659693.884464134	6678478.85033903	55	147.53581943652	130	24.9748837209302	0.398551867553447
615	10131165	148.1293833	-34.0201666	604273.992647715	6235032.9613545	55	310.248283663899	100	34.9877777777778	0.90861038927924
616	10085412	150.5837861	-33.6884833	832242.04105828	6266615.49999768	56	334.693079371944	85	61.2051497550735	0.0904520253837424
619	10146736	148.3118861	-32.2411888	623593.870388373	6432074.90502801	55	240.106277582206	27	14.3	0.322102468168128
627	10084797	148.8201127	-29.3169074	676750.997664677	6755528.01019948	55	149.476108237376	1064	-36.31	0
628	10041836	150.36280109	-30.82537136	821705.234520806	6584909.90738512	56	307.3133148	51.8	33.1231428571429	0.557124102248432
631	10034727	149.59390475	-30.19971606	749716.0945901	6656239.58481028	55	199.752799063793	167.6	20.7803035019455	2.77359033871813
632	10037793	150.507529	-31.48092674	833253.011156942	6511766.3162202	56	316.721741473379	88.7	11.0905714285714	0.576327996182446
633	10049161	149.49808592	-29.98232147	741015.799092874	6680546.86004508	55	183.3785764	132.9	54.0187878787879	6.85581273283714
636	10065045	150.3128032	-30.91398288	816627.68587629	6575224.91756238	56	268.644108800001	140.2	15.6735294117647	0.7212851371926
637	10005868	149.64169713	-30.29954261	754061.434546027	6645065.88734597	55	209.111155844185	119.9	20.2911428571428	4.09263084889245
638	10017549	149.59530886	-30.27482071	749661.24527447	6647909.75907809	55	207.811189599996	125	25.0252777777778	4.87551449485141
639	10052795	150.0008597	-30.57731777	787800.000014196	6613404.19597331	56	235.938682901829	93.6	14.0441176470588	3.51393203393298
640	10050611	146.60504679	-33.06572252	463132.375918756	6341357.6835173	55	168.581022310093	78	9.09916666666667	0.558949287105329
641	10057968	146.68570305	-36.0312429	471684.296431199	6012540.55967309	55	146.841590339496	109	5.65518518518519	0.472529602211022
642	10062939	148.61115586	-29.98288188	655429.245604771	6682019.18840239	55	144.284528799999	127.4	24.0623255813953	0.325739496497048
643	10053071	149.9583634	-30.82815176	782988.628192552	6585696.86639366	55	256.375482027981	90	26.6987931740614	2.677123075872
644	10068510	149.86029452	-31.01110328	773083.009981899	6565653.9029463	55	279.97380310757	126.5	23.046386761843	3.90904525832029
646	10081288	148.53487673	-32.86813878	643601.804131067	6362287.02668628	55	454.28829656785	19	450.152850128724	0.854397862214966
648	10033013	149.30725636	-30.10176685	722332.215451611	6667692.03426817	55	181.082785199999	82.3	39.3339024390244	1.79532166837057
649	10146692	149.67169646	-30.28093133	756996.172300797	6647061.80162102	55	206.233692642922	115.8	14.5975	3.82098400284534
650	10146592	149.55975257	-30.10954328	746651.666608751	6666311.12597843	55	194.6451936	79.3	20.3075	0.0303108891324561
651	10069248	149.65419048	-29.45093238	757435.868919142	6739120.1578856	55	195.610137075709	84	16.78	0.445029529414939
652	10063399	146.54598287	-35.96374402	459061.659684654	6019977.59607918	55	141.493644050705	98	9.08960210803689	2.4769610970834
656	10146718	146.5051805	-34.7046388	454685.053746651	6159599.16388825	55	143.09117846208	147	7.36111111111111	0.0765135346697192
660	10114622	150.00103301	-35.10109584	773554.693962034	6111623.96011454	56	530.623981630292	7.9	5.3775	0.40751533713469
663	10047425	151.2475	-33.2991	895584.480358847	6307494.99397088	56	287.608	70	16.7023730534868	1.45614121381191
664	10071962	150.99870327	-32.01256945	877782.623403219	6451175.797862	56	246.196128956526	31	18.9	0
665	10080330	150.26113785	-30.93592745	811615.843257022	6572936.83984414	56	262.836542000003	65.8	10.9235294117647	0.876218084433259
666	10054696	147.81388294	-34.05908936	575109.192299154	6230993.50451526	55	251.468622523742	110	46.63625	0.0497336656601953
668	10134474	148.0994444	-32.2211694	603601.10824364	6434518.89117675	55	232.047310503164	27	26.1633333333333	0.0262466929133724
670	10077973	151.22833333	-33.96693333	890762.850458909	6233445.59641141	56	15.4767945632106	21	8.36354855109303	0.133687734392809
673	10067152	147.35679839	-35.65345706	532297.55805492	6054428.49613215	55	261.369590466558	60	15.5528571428571	5.23260168636628
675	10067319	150.32473596	-34.50172723	805277.118149443	6177190.85065864	56	675.883660383414	91	29.3487761394102	0.739743908675583
677	10080122	148.53715727	-32.87206101	643808.857118977	6361849.04678226	55	460.158086828305	8	455.747038749532	0.953890489512586
678	10084692	150.4814191	-31.5370858	830572.812111744	6505615.89205651	56	331.635617625778	22	12.163	0.143321317325791
685	10095685	147.0289555	-29.3758944	502809.999655376	6750366.98903637	55	128	527	-32.1675	9.0042167205149
686	10158283	148.1496711	-29.11749251	611855.002583365	6778450.98735857	55	152.557537673838	1155	-45.4893333333333	0.962303255505017
687	10011049	149.67169646	-30.28093133	756996.172300797	6647061.80162102	55	206.233692642922	115.8	13.2885294117647	4.42279997310257
688	10022247	146.53733013	-34.7766091	457666.026752511	6151632.18722361	55	147.652323199998	175.3	10.9157142857143	2.26325528604175
689	10146562	149.3117009	-30.12232238	722714.467385457	6665404.68332215	55	181.161551080445	89.3	32.486	0.0361109401705354
690	10063141	148.53450833	-31.6731595	645462.171722879	6494768.23649495	55	265.485281143311	130	30.5038461538461	0.120673651546288
691	10045519	150.3908562	-30.8292602	824377.545787776	6584397.38088767	56	312.575120797314	101	29.0242857142857	0.218282722492587
692	10052432	148.61393367	-29.9984374	655672.977307432	6680291.39796907	55	145.172040399998	123.4	24.7448837209302	0.648459254759949
694	10061013	148.28338465	-30.08232818	623682.36566416	6671397.565546	55	135.192027031892	118	15.2225	0.0308017856625229
698	10127246	149.2005722	-28.8362583	714700.932906646	6808166.14073651	55	170.580339999997	24.5	3.94296296296296	0.813268735207062
699	10069499	151.20011667	-33.93115	888316.310780458	6237524.615269	56	10.8280012000034	26	0.531328478964401	0.142200149060513
700	10086338	150.6420194	-30.9344999	848037.95864937	6571966.02016485	56	317.087735643157	9	5.2720979020979	0.271352100495189
710	10003185	148.53909046	-33.58497799	642825.871462989	6282797.97769343	55	276.056294348099	23	5.77869565217391	0.848729507521459
711	10032959	150.1175258	-30.70370589	798605.158922689	6599083.62054724	56	245.6583892	143.9	11.6255882352941	1.24048185888167
712	10043304	150.51752989	-31.55676022	833933.419686245	6503323.67320915	56	316.726961053148	42.7	2.03269230769231	2.88276651005233
713	10059601	149.57697501	-30.17565424	748146.086772052	6658944.28090173	55	197.889148320191	125	30.1108823529412	8.60289908989203
714	10043236	147.05554431	-35.02877121	505066.735691471	6123764.90051471	55	167.623208294658	76.8	9.6656	1.31081068045695
716	10065046	150.3128032	-30.91398288	816627.68587629	6575224.91756238	56	268.644108800001	140.2	15.7370588235294	0.759808526235256
717	10146613	149.4378757	-30.22097323	734639.985816028	6654215.08002607	55	191.089411147843	112.8	21.94	0.163554272337961
718	10033016	149.31336666	-29.99260022	723165.966028281	6679781.70340236	55	176.167649455982	80.8	41.4097368421053	2.51455184543479
719	10146695	149.31836637	-29.96315576	723714.43930816	6683035.97106514	55	178.565311200002	97.5	29.952	0.00400000000000063
720	10049325	149.89197112	-30.39731876	777864.115415617	6633636.99540224	55	222.549559001282	70.1	6.01705882352941	0.585333134969082
722	10146697	149.14198001	-29.91787896	706783.278158373	6688385.87124312	55	166.29846695791	74.9	33.195	0.0373050488093325
723	10063408	150.1164169	-30.85537288	798030.259971444	6582266.70867238	56	253.470027999998	53.5	11.4835294117647	0.372691974636532
724	10078946	148.30810637	-32.23763366	623242.552941616	6432473.36949368	55	240.535692037237	45	15.9884672131148	1.30457604071615
726	10057827	150.48726498	-31.42165437	831535.682645393	6518402.71164116	56	313.943595199995	51.8	26.8349006662629	2.14519557541011
727	10146606	149.60419659	-30.15454298	750821.738073607	6661225.2083021	55	199.00016215191	125	20.2233333333333	0.361509182302315
728	10127048	150.13358181	-29.43645171	803998.588673725	6739569.59565121	56	246.47866019485	47	33.3610256410256	0.358041645420416
729	10042709	150.45891667	-31.33370442	829146.118695482	6528243.86049879	56	299.488679454191	67.4	19.6714285714286	2.48484336138362
730	10039104	149.46392088	-30.11482159	737402.017464572	6665929.24240951	55	191.19680978302	60.4	26.4238235294118	0.766374254701903
731	10000807	149.82724264	-29.40676484	774346.275820434	6743621.73061424	55	205.769116800003	95	19.1746341463415	3.32637435198832
732	10054038	149.3117	-30.1223	722714.430915416	6665407.16601997	55	181.159104	89.3	34.6119230769231	1.95351757533936
733	10146648	149.24975853	-30.2695449	716422.770350527	6649203.7974406	55	178.918213900843	53.3	15.5375	0.0204633819296814
736	10078232	148.5928277	-33.8502388	647359.081694781	6253307.91748143	55	298.824140000014	81	31.530843373494	0.859028878456571
737	10086040	147.98323875	-33.53406872	591294.46791888	6289070.83472817	55	232.20120339664	140	11.6914814814815	0.205066150791091
739	10078123	148.9697083	-32.1706194	685720.087182397	6438952.03436251	55	320.606796709251	41	8.93333333333333	0.912549194151215
740	10138711	150.39573799	-31.06055519	824062.044960695	6558728.74073588	56	271.757851715218	40	19.640303030303	6.4623616495822
741	10027247	149.31086763	-30.13037794	722616.079475996	6664513.30845099	55	181.949468399998	65.8	30.3576923076923	1.05469757857337
742	10024081	149.32197782	-30.01760016	723940.700812419	6676993.54832697	55	176.084053737698	73.2	43.2051162790698	3.08001538209163
743	10146731	149.47669997	-30.31121033	738159.786403751	6644130.3028863	55	202.549236000001	68.6	29.69	0.0187082869338688
744	10052416	149.46947724	-30.24176592	737632.437130321	6651844.31486353	55	193.757841393685	95.3	23.0485714285714	1.52326555766999
746	10129189	149.9337555	-31.4561666	778787.874352041	6516114.86893624	55	372.479984	7700	2.9430303030303	0.383962473296425
749	10128395	147.8312777	-32.1439388	578396.912448801	6443307.00032444	55	214.830247691456	67	50.744	0.0853463531734072
750	10129684	148.1647388	-32.2412666	609730.026998898	6432226.15472071	55	235.599217637249	67	21.1568421052632	1.09881779837088
751	10072425	150.53034155	-34.58214847	823852.014159119	6167626.26565769	56	708.272272956447	101	21.6097410358566	0.837740714848413
760	10133234	148.2000555	-32.2432749	613054.932859924	6431966.88223967	55	236.84853869992	28	21.855	1.26619957496295
761	10066972	147.59437673	-35.12772786	554153.774404533	6112630.62364976	55	189.688095746171	64	5.772	0.747095710066655
762	10008152	150.46641736	-31.38870459	829667.945118012	6522120.49598115	56	307.212501702627	106.7	21.8074285714286	0.842660219126285
763	10091773	148.2861416	-34.4528388	618142.024693553	6186882.07428843	55	462.290232588281	74	7.12551020408163	2.64699757617252
764	10052342	150.4615	-31.3184	829445.47161173	6529933.75891839	56	295.708	67.4	16.7297142857143	1.75005385339878
765	10146657	149.26142443	-30.20926705	717678.189078408	6655863.6110698	55	181.791935802057	66.5	23.002	0.0439999999999993
766	10067270	150.49391257	-31.09981482	833299.16895681	6554082.7764985	56	296.445688092131	94.5	15.6322857142857	0.580217130363579
767	10146594	149.1422576	-29.88649011	706874.965631297	6691864.69024965	55	166.518912198361	74.6	32.8083333333333	0.00897527467855902
768	10050438	150.37974526	-30.8275936	823319.650462688	6584614.47096498	56	308.937152822476	114	31.1128936507936	0.155566337988792
771	10014753	147.42108783	-33.21902216	539238.935317133	6324352.81710509	55	206.013275002192	39.6	7.67833333333333	0.829506211884851
772	10146551	149.38725605	-30.21093308	729789.896715153	6655431.47663703	55	189.95246080386	74.7	22.7325	0.101334840997556
773	10054048	148.9405937	-29.78954687	687577.721556286	6702955.61733803	55	156	102.4	31.7818604651163	0.820287118803046
774	10063631	150.22114607	-31.54787329	805811.407645996	6505176.74472586	56	358.904122399997	156.1	3.99548387096774	0.971765399505116
775	10072028	147.63576935	-33.32322621	559173.909290491	6312698.87457514	55	216.74216811831	144	11.4996202531646	2.31606576229735
778	10131000	149.8446499	-30.9383472	771795.10074334	6573760.1385684	55	279.26958649203	86	25.4888571428571	0.181214496874701
783	10128305	147.9703583	-33.0338249	590613.996688489	6344544.89945043	55	275.073633792194	78	6.10625	1.66264050158175
784	10079043	148.53461843	-32.87297491	643569.838796091	6361751.17576394	55	465.17176761001	6	459.833641875234	0.0449295504481066
791	10011003	149.5579883	-29.0016997	749187.991290525	6789128.00891998	55	180	1190	-45.288	0
792	10082294	147.9369083	-29.3554944	590942.934917758	6752263.07444568	55	148.095290775936	1072	-37.01	0.469999999999999
793	10013699	148.8829732	-30.1980253	681262.997307956	6657773.00251433	55	157.719820000002	676	-18.6	1.00468900660851
794	10159034	151.2013167	-33.94073333	888383.712885143	6236456.41057302	56	8.70862337760547	16.75	1.5162071480671	0.183567208102519
795	10159348	151.2173667	-33.91135	890002.664983235	6239656.67336524	56	30.1023942080112	29.5	2.85440388479571	0.175479722262422
797	10060998	148.60700733	-31.70788115	652278.708585655	6490820.14303757	55	276.681759199998	100.4	19.0722727272727	0.542476910427631
799	10092809	146.96708278	-35.68457176	497021.479988389	6051035.72943974	55	205.356693092216	41	6.98826086956522	1.07435987887596
800	10157977	148.9905912	-29.83260222	692328.99892499	6698100.98774416	55	158.370944	126.8	34.4767441860465	1.81506066389776
801	10158715	151.2336435	-33.32417991	894179.871180173	6304764.03375658	56	288.930409049781	111	41.5247920065253	11.9983116237462
802	10158116	153.0491749	-30.9260361	1078446.12449379	6562865.37774983	56	18.0696392800331	27.7	5.02060785714286	1.82482284183455
803	10158076	153.426796	-28.910416	1127213.12844994	6784887.70265283	56	16.1894724096151	5	0.860794871794872	0.0536519448155677
804	10158324	146.8640295	-35.71846166	487701.8889923	6047269.01119667	55	197.703220861653	91	177.194678426052	6.05567559978738
805	10158238	152.9964	-30.8426	1073890.68565675	6572410.25841657	56	5.72800000000437	10	5.40262117647059	0.159787069167457
807	10040964	147.42901652	-33.27788601	539950.981555212	6317823.82807972	55	207.849090123147	126.4	16.1797530864197	3.65162706008531
808	10117928	150.22465932	-30.94443808	808101.062626232	6572094.52977998	56	262.923129622641	39	9.26787878787879	0.430332905492998
809	10053600	147.01433961	-35.05005495	501307.715802673	6121405.91499778	55	169.926178520398	93	12.0534615384615	2.03046024018749
811	10004658	150.46752486	-31.14425953	830626.084272183	6549231.99449472	56	284.205966399999	109.7	15.1562857142857	0.93338121354349
812	10057422	150.03891517	-30.63120634	791289.876841576	6607330.28538331	56	239.43807969216	51.5	7.99588235294118	0.421070887193027
814	10056606	149.24725765	-30.15982271	716422.331806323	6661371.7151682	55	179.286924353732	71.6	30.9061764705882	2.38337626896098
815	10146610	149.07948205	-30.09899032	700383.906407932	6668421.51826437	55	166.402346881914	70.1	26.0433333333333	0.0414996653266287
816	10146719	148.94726223	-30.1406577	687561.548933225	6664027.68481213	55	162.799369222276	64	25.08	0.0219089023002065
818	10039057	150.26002541	-30.84259419	811812.191221603	6583291.42199059	56	269.794795600002	77.5	17.4705882352941	0.829925372890524
819	10054784	149.92975315	-30.854541	780173.926936446	6582842.68043251	55	259.00316137976	110	21.7474285714286	0.198513660661899
821	10014253	153.3917156	-28.8505315	1124142.06270161	6791730.79519389	56	140.740528645437	26	61.0555109689214	0.166503968825701
822	10089847	148.46819377	-34.01835349	635560.939951203	6234837.19133704	55	408.984465861807	41	0.66	0
823	10096056	150.99056865	-31.13703249	880562.154068261	6548351.50753364	56	397.009551174744	20	5.66285714285714	0.671967564814899
824	10084691	150.4814191	-31.5370858	830572.812111744	6505615.89205651	56	331.635617625778	22	12.1625	0.142754159308932
825	10008005	147.10753754	-33.19810343	510023.201374694	6326745.7914407	55	189.382603399777	79.6	6.38285714285714	0.878305418498181
826	10017850	149.45808703	-30.03759944	737023.921223931	6674502.25476971	55	188.941592581221	97.5	47.6287878787879	7.46774387152922
827	10052423	147.51279287	-33.27890477	547751.945407142	6317675.69823705	55	210.005522520727	94.4	14.5375308641975	2.93865448796974
828	10076648	148.40577663	-33.61331977	630410.802685196	6279831.25612349	55	265.939637829683	98.5	15.6030434782609	0.58881926645145
829	10067161	147.81372254	-33.41254791	575659.845806877	6302680.57411816	55	226.145861364762	154.3	13.6052564102564	5.44139610770255
837	10046961	149.88586008	-30.39370769	777286.927902402	6634052.40394679	55	222.823518399999	92.3	7.00882352941176	0.551323352894077
838	10013203	147.23921846	-33.19623242	522297.218564028	6326932.88357164	55	197.410981585249	114.3	11.1988888888889	1.59984682908809
839	10005383	150.2944	-30.9133	814870.079523941	6575352.8453105	56	266.652512000001	160.6	16.9205313105229	2.52649932292659
841	10009281	150.45196962	-31.14203745	829149.750224191	6549524.87508985	56	282.137294952676	118.9	18.4448571428571	1.34981982168748
842	10058641	149.50586549	-30.23398793	741154.103750444	6652629.97648172	55	195.235885669828	99.1	23.3591428571429	2.36742701975743
843	10031770	149.14642541	-30.09037884	706854.157128141	6669256.70435877	55	171.117553686528	81.7	30.8910810810811	0.533690789025559
844	10076647	148.40577663	-33.61331977	630410.802685196	6279831.25612349	55	265.939637829683	98.5	15.4173913043478	0.538962105559133
847	10077816	150.48001734	-33.30262178	824054.090286335	6309756.13977713	56	650.209951856395	149	73.0206164672766	1.28104261448907
849	10146739	148.2470444	-32.1928083	617546.894444992	6437511.04735761	55	238.253766645315	32	15.1075	0.390344399216896
850	10024855	149.5448	-30.1894	745012.767102736	6657490.02527733	55	199.104000000003	88.4	26.1954285714286	5.50974842197621
852	10051133	147.35624292	-35.65706814	532245.824889131	6054028.17746594	55	262.555109211009	60	7.87035714285714	0.92982134283519
854	10118101	149.0203361	-32.7052472	689372.877926613	6379584.14717928	55	451.721045709829	72	7.952	0.676502771612948
855	10014098	150.44609548	-31.7278694	826548.465937243	6484559.10865509	56	439.888824542593	22	3.82485714285714	0.1830280451355
858	10080254	150.6807802	-28.822037	859253.259259767	6806162.89143588	56	270.950047999939	46	45.5225	0.179077497190464
868	10087285	148.0745249	-29.2440749	604415.063626524	6764494.12810716	55	148.439475783855	1086	-44.3296	2.14849729811327
869	10029293	149.299757	-30.18482241	721423.686179485	6658499.48569651	55	183.189110354144	67.1	24.7239534883721	1.00445783023499
870	10042082	149.56114212	-30.19759874	746566.254717969	6656545.77012849	55	199.649929770175	125	21.1505714285714	2.47454577980011
872	10060996	147.7472545	-33.3792653	569505.999583625	6306417.00999188	55	224.80982502288	148.5	14.89	2.39785773955221
873	10076640	148.62811675	-31.60871435	654443.262287493	6501783.75896802	55	270.202298000002	135	24.5561538461539	0.129111666727709
875	10094335	150.92890286	-31.11036623	874782.053026048	6551520.76485764	56	382.635275400404	7.5	6.76464788732394	0.504536688837255
876	10091185	148.53577671	-32.868261	643685.816695102	6362272.2507054	55	453.422453456587	6	448.934316888046	0.87837651406582
877	10115307	149.67101491	-30.23662576	757046.067955461	6651975.59939736	55	204.124412121176	25	9.42080279617366	0.595937803341992
879	10071078	150.84	-33.8917	855166.345312822	6243209.33092977	56	68.7351999999978	4.5	5.58	0
880	10062159	149.87697888	-31.01287475	774671.472562972	6565416.32220475	55	280.078133828033	107	20.8968571428571	3.89664967553892
881	10146593	148.28338465	-30.08232818	623682.36566416	6671397.565546	55	135.192027031892	118	16.56	0.0152752523165188
883	10133391	150.2926861	-28.6142083	821987.591045367	6830321.55470966	56	217.32208442933	100.8	14.1	0.171016568398114
884	10088682	148.67266986	-33.57521443	655240.699530189	6283688.38576861	55	309.106721451836	24	4.85113682092555	0.9620536761082
890	10080577	149.0456361	-29.7000694	697909.014227387	6712697.71012051	55	159	876	-14.13	0
892	10055446	148.89533655	-31.83315681	679362.711173868	6476492.26938263	55	315.872903199998	70.1	6.85571428571429	0.141002243432724
893	10049316	149.57947515	-30.20037639	748324.824812295	6656197.95451912	55	200.053315599997	125	25.0247058823529	5.7505596839091
895	10052796	150.47558121	-31.21203732	831158.299943492	6541689.73092642	56	282.538112034904	107.9	18.0434285714286	1.77269599820184
896	10044673	148.95365072	-30.09343546	688266.599265238	6669251.3819167	55	161.982184683552	74.7	29.4862790697675	0.282925113403677
899	10130795	148.1372944	-34.0821194	604928.083272203	6228155.10666328	55	314.304984000003	103	20.249	0.897033444192578
900	10083218	150.35881215	-33.70030484	811333.115905774	6266006.03152161	56	895.430713598517	37	63.3025571095571	0.70842613984229
901	10070667	150.6039972	-33.6757416	834166.090351057	6267963.97452135	56	292.560596845522	165	91.2504246305419	0.203056385151937
902	10108339	150.91640164	-30.99592176	874037.083249805	6564260.43322569	56	397.819543008053	6	5.46521126760563	0.896309112855902
904	10018830	149.55975257	-30.10954328	746651.666608751	6666311.12597843	55	194.6451936	79.3	21.2139393939394	0.467319496146288
905	10055301	148.65587748	-30.01427049	659693.884464134	6678478.85033903	55	147.53581943652	130	27.063488372093	1.49182872593981
913	10051747	150.62474901	-31.48870349	844368.320797571	6510540.91901777	56	346.222386083807	68.3	15.6565714285714	0.911538551358222
915	10077575	149.59253054	-30.20815407	749562.443979304	6655307.09473009	55	200.767335004289	123.8	20.7381818181818	3.86084655071323
917	10044676	148.99225957	-29.80371324	692545.614217445	6701300.2290525	55	157.976665669822	118.9	34.3909523809524	1.51421802783736
918	10062553	149.98308505	-30.81676262	785388.171668315	6586896.93431536	55	254.5115144	123.4	25.1225714285714	4.16275550420092
923	10088543	147.74197712	-33.8845725	568613.250525824	6250394.57680809	55	230.83743747072	19.5	17.86	0
925	10014673	149.42670043	-30.27871061	733427.41535576	6647837.22348259	55	192.369572708899	90.2	24.9991176470588	0.358463778193581
926	10024851	149.6797517	-30.25815353	757830.884702965	6649568.971666	55	207.484959650415	65.5	11.1045714285714	1.77663139171884
936	10008162	149.81474267	-29.38287603	773196.724088044	6746299.58903683	55	204.5548764	68	21.8195	1.59082675046656
938	10127158	149.855575	-30.8927027	772969.073716873	6578794.88890998	55	276.180862756002	137	27.6425714285714	0.0793668825191988
939	10143626	147.6652916	-34.2570944	561253.033928357	6209137.12097318	55	242.016336	62	33.54	0.118848643240048
940	10094341	149.4541317	-30.8600503	734661.990765748	6583329.0085576	55	350.83154483766	56.2	40.3080710102489	0.05059013462939
947	10072031	149.8860666	-31.3378694	774598.892052851	6529353.89893809	55	342.051952770624	98.4	8.88823529411765	0.545179250545097
948	10029965	146.94173976	-34.97208603	494681.851606778	6130050.93181623	55	165.275294563278	126.2	8.80807692307692	2.13910121174358
950	10072451	150.25808264	-30.95453862	811263.332290324	6570881.24146633	56	263.514551200001	109.7	10.3314705882353	0.728261961404731
951	10023834	149.31475597	-30.05871128	723151.79073386	6672450.31890408	55	178.5453536	94.5	997.472558139535	6177.92616769937
952	10010362	146.53603579	-34.78322306	457550.982584196	6150898.19607988	55	146.530398112919	172.2	12.2681481481481	2.30403195231997
954	10000696	150.68419378	-31.57481431	849697.691934044	6500799.35760995	56	380.99572717251	66.8	8.38428571428571	1.40885421675972
955	10063132	149.18809176	-30.13982304	710765.500743063	6663699.58561505	55	174	73.2	32.0658823529412	2.95410493824427
956	10146569	148.98003785	-29.86760212	691242.382643619	6694239.21329437	55	158.081071401031	89.9	31.484	0.00489897948556538
958	10146589	148.95309361	-29.81593566	688736.627156931	6700010.33865874	55	157.30610345342	129.4	32.226	0.0195959179422672
961	10134311	153.053425	-30.9261027	1078852.84931549	6562835.79541713	56	22.1472623279973	26.5	1.80741359363702	0.373754308370653
962	10078236	146.74679561	-33.30831617	476429.280281761	6314503.64860315	55	210.840240799995	75	67.54	2.06475180106472
963	10096965	150.93723656	-31.15758852	875391.150520214	6546253.1879823	56	393.971978828578	12	5.36014084507042	1.48149619171909
965	10042715	146.94775334	-34.95481358	495229.78618805	6131966.6730014	55	167.401825121945	106.7	7.48384615384615	2.10091935356346
967	10004198	149.43753354	-30.26565502	734500.836355591	6649262.27424867	55	192.759705801061	105.2	25.7875	0.289428315822761
970	10146662	149.32697689	-29.87787802	724737.165631275	6692472.42925609	55	174.731359416992	83.5	48.32	1.55094809713285
971	10061906	149.44030379	-29.25926702	737127.58088593	6760820.16552123	55	177.7759152	60	14.7603333333333	0.142465980344627
972	10052006	148.96642728	-29.93621324	689797.374160291	6686656.94928961	55	158.519855044208	76.8	30.5495348837209	0.4633144167659
973	10066785	148.517564	-31.645104	643899.026107631	6497900.77449424	55	261.9656641536	101	22.5090909090909	0.182081627322101
974	10146693	149.0686475	-29.85232387	699833.067508957	6695782.01123734	55	161.7788644	105.2	31.6216666666667	0.0146249406456535
977	10046776	149.90836619	-30.94731893	777859.407070144	6572607.91640102	55	270.268110289265	84	13.204	0.243700049827066
978	10047399	147.91366417	-34.02638066	584350.160946602	6234542.62404714	55	266.279400800003	98.5	48.545	0.172872785596808
983	10072144	148.48210701	-34.02623968	636833.021601329	6233944.1632863	55	395.97441636397	25	8.02	0
984	10081617	151.00472231	-32.53576322	876181.347283694	6393098.78983037	56	86.607940000017	10.5	156	0
985	10022974	149.4133675	-30.30676622	732078.404197434	6644754.26867946	55	197.7279928	79.3	27.8688235294118	0.204461483585286
986	10029300	149.55447511	-30.13732107	746074.021925024	6663242.93125048	55	195.036218467374	125	26.766	5.55925596254956
987	10022239	149.54253139	-30.20176553	744763.656936681	6656123.99304127	55	199.173967192192	93	21.238	2.58935270455213
988	10011323	149.84474261	-29.4420425	775949.659176575	6739669.18700349	55	207.33581918936	66	12.5786111111111	1.55220837801032
990	10046164	148.51532434	-30.0103824	646142.886964162	6679097.47214662	55	141.83201184233	123.4	20.512619047619	0.106593565512261
997	10064282	151.35370279	-33.35230129	905236.035412993	6301181.31131426	56	68.7742068851876	44	2.3	0
998	10029056	148.3042388	-32.2563944	622852.879227919	6430398.00016897	55	242.737299982336	18.3	21.83	0
1001	10024847	147.37596972	-33.25513095	535020.19461904	6320365.62725121	55	204.339241821609	136.6	16.258375	3.82012448872743
1002	10052875	150.44864018	-31.40203814	827929.90078373	6520694.71320015	56	306.838400698204	67.1	21.4754285714286	1.60658349630894
1003	10049827	149.76002848	-30.31509745	765404.083423245	6643070.25727207	55	210.234362645414	97.5	6.76971428571429	0.469555934378647
1004	10048733	148.82283738	-31.79621278	672569.508062918	6480705.52226838	55	317.630791100488	94.5	13.02	0.308520040491076
1006	10146670	149.09614949	-30.24843463	701685.627259573	6651826.54591838	55	171.3121556	60.1	20.29	0.0346410161513778
1007	10057967	146.68570305	-36.0312429	471684.296431199	6012540.55967309	55	146.841590339496	109	5.4462962962963	0.538242325627959
1008	10127640	148.1345944	-34.0316805	604740.998954189	6233750.90397565	55	307.790635208962	102	32.973	0.911109762871631
1009	10083219	149.8126	-35.6446	754658.530723009	6051825.21477103	55	157.59201600001	19.5	5.61904439252336	0.332658760343151
1010	10071576	148.79498447	-33.23729605	667240.677426595	6320969.73476923	55	483.586191141536	135	9.47136363636364	1.95710429752861
1011	10107111	150.53002136	-30.93953695	837310.973500483	6571752.30418764	56	308.80080853605	10	5.76478571428571	0.385142771036446
1012	10095213	151.04163669	-28.80178036	894580.342683694	6807263.1017471	56	269.906226330723	12	7.74866666666667	0.523823973826662
1013	10068824	150.4781385	-31.5353437	830267.276630382	6505819.05224362	56	322.053782630569	15	4.84631578947368	0.181607167906179
1014	10070367	150.5186477	-31.5372729	834109.144646727	6505481.98188187	56	316.737724	27	20.0531578947368	0.162093300994047
1017	10021834	147.38543604	-33.24508919	535906.059099071	6321475.69974523	55	202.752324800001	134.1	8.09355263157895	1.00600003132176
1018	10057329	150.52058248	-31.3623151	834915.962021991	6524883.94108026	56	308.028766575898	61	7.30428571428571	0.374999319727274
1019	10015540	148.14369711	-33.41510812	606339.113328168	6302108.07121237	55	245.021817571844	134.1	24.3035802469136	4.83427738127592
1020	10129675	150.4123944	-28.6660555	833536.802849812	6824243.46827178	56	225.580605364479	41	11.4818181818182	0.279495807367639
1032	10159029	150.281	-33.12602	806128.771204795	6329949.1656812	56	334.870719999992	245	7.86158229426434	0.0456245256673127
1034	10057332	149.60641867	-30.14037632	751071.738637217	6662790.94145926	55	198.74811734408	125	23.9942424242424	0.818105832610732
1036	10050011	148.92812058	-32.53538049	681069.615464736	6398579.95868897	55	294.573383884549	42	11.28	0.488876262463213
1039	10159151	151.2289667	-33.93211667	890981.004154987	6237307.53018709	56	26.5035113808026	25.5	8.88161911170929	0.803197710943508
1041	10046955	147.26736709	-35.10072005	524367.786016808	6115754.67920126	55	177.75530698685	75.6	10.5917391304348	1.24511446016163
1042	10008610	150.49891314	-31.14898146	833604.104198036	6548613.94356131	56	290.977311850467	132.6	15.5233333333333	0.672990836985665
1043	10116836	150.24631705	-30.98273339	810047.45898046	6567787.06068265	56	279.215019282708	10	7.91125	0.486272493053021
1045	10161434	146.6294722	-34.8088416	466110.198942825	6148092.78721172	55	152.816311367933	110	7.75842898832685	1.94770873164421
1050	10158183	146.9415722	-36.1026805	494740.875909636	6004661.10066939	55	163.205577688819	79.9	3.00785714285714	0.571022623662753
1051	10158041	148.62369	-32.28134	652904.905578276	6427221.89404349	55	269.207006719997	64.6	26.0933333333333	2.30178553880822
1055	10020151	147.3902627	-35.10696036	535565.807801075	6115025.67281649	55	180.775897966637	90.2	17.7882142857143	2.3811597618019
1057	10061905	149.44030379	-29.25926702	737127.58088593	6760820.16552123	55	177.7759152	60	15.0255555555556	0.0966219564547091
1061	10062548	150.3778001	-30.77648228	823304.804669926	6590289.06364746	56	333.124517600001	86.2	27.7308571428571	0.413924571655764
1066	10104705	152.98973334	-30.82856328	1073335.4209237	6574004.30081645	56	7.39199520001638	10.5	2.85625	0.595387216439856
1067	10068907	148.20156059	-34.20377121	610698.869072616	6214597.34466863	55	394.108320501595	27	3.82962962962963	0.553998806533555
1068	10146687	149.4133675	-30.30676622	732078.404197434	6644754.26867946	55	197.7279928	79.3	28.875	0.0335410196624981
1069	10022434	149.53864167	-30.210375	744367.789141289	6655177.85904931	55	197.612065298001	120.4	19.9608571428571	2.26581473385695
1070	10065127	149.31892188	-29.95537799	723785.494691759	6683897.07776184	55	175.514752024931	114.3	45.6769047619048	2.9239971728988
1074	10110499	149.0651555	-32.2059222	694646.095684741	6434868.93851288	55	395.901706190249	101	2.83444444444444	2.62621447508306
1085	10106491	148.1378192	-30.2856014	609427.993777036	6649019.00695056	55	132	719	-7.85	0
1086	10141775	148.8037509	-30.4400347	673208.997280312	6631072.00669927	55	167.249906050864	617	-16.32	0.739504338504289
1087	10063287	147.26820047	-35.10408118	524442.736960255	6115381.73083786	55	176.711055351654	80.2	7.61681818181818	1.70720501608393
1088	10052877	150.55808306	-31.44564838	838186.010573319	6515524.83492279	56	328.907309359976	61	24.586	1.74403669686162
1089	10045220	149.48779511	-29.9924961	739998.130102709	6679440.50379631	55	183.613713853377	129.5	64.4646134663342	6.14361849886281
1090	10004844	147.11437025	-33.17355334	510663.028660952	6329466.8249415	55	189.477576668456	61	7.04785714285714	0.941512298466284
1091	10005331	149.58280936	-30.31732073	748351.199101753	6643225.25352016	55	214.891074849124	112.8	32.6868571428571	0.203873510204896
1092	10146572	149.58364264	-30.30870962	748453.093906762	6644178.13382908	55	209.88913966583	100.6	31.5925	0.0629980158417708
1093	10146578	149.24475837	-30.24065605	716004.891373874	6652415.77615479	55	179.572420012394	59.7	19.785	0.0593717104351894
1099	10008161	149.81474267	-29.38287603	773196.724088044	6746299.58903683	55	204.5548764	68	21.772	1.58664929962484
1100	10059809	147.48519887	-33.27734665	545183.133244341	6317860.72183262	55	213.287060399999	103.6	12.916329113924	2.89138317266628
1102	10066793	149.95447487	-30.84926297	782554.566114411	6583365.63471045	55	257.978236766518	118.9	25.1951428571429	1.81721352063863
1103	10052435	150.25808138	-30.86870533	811541.6041532	6580400.91423949	56	268.544697668478	97	24.1035294117647	2.07746010417266
1106	10130616	149.0312111	-32.7153277	690370.983927202	6378446.89446777	55	452.717524711353	70	16.765	0.515000000000001
1108	10099847	149.0836388	-33.3350138	693922.982711901	6309634.14786522	55	938.276346339701	50	5.72895833333333	0.436129948062756
1116	10018050	148.7675906	-29.815673	670807.996777688	6700329.00243109	55	149.23507924544	895	-28.968	0
1117	10022474	146.53757451	-34.77174239	457685.903213372	6152171.97593555	55	147.100145599998	189	12.3076	2.29915511438441
1118	10051984	149.38725605	-30.21093308	729789.896715153	6655431.47663703	55	189.95246080386	74.7	22.9035294117647	0.930312668353846
1119	10031764	150.03473929	-29.44787458	794371.815588656	6738557.07902391	56	222.327602845549	53	9.9835	0.729368048381611
1120	10048500	148.54617357	-31.57954833	646714.968502041	6505129.8169608	55	259.091599200001	91	21.655	0.0349999999999999
1121	10043686	149.88697761	-30.94454135	775823.149509097	6572969.13674225	55	273.105935927801	38	17.684	0.185644822173957
1124	10130979	148.13757698	-32.28621719	607118.143729431	6427270.52051046	55	233.001422010279	30	28.41	0
1125	10066989	150.25947137	-30.94592748	811424.046433154	6571832.40980478	56	263.007191649966	136.3	11.6502857142857	0.939925485539863
1126	10004743	150.13113638	-30.67759464	799990.293044844	6601942.9978962	56	249.853151236844	106.7	17.3791176470588	0.418142725753236
1127	10044662	148.5375636	-31.6553817	645779.593234942	6496734.9100123	55	265.153436	142	29.2823076923077	2.5604331179469
1128	10067157	148.4475111	-32.1395805	636523.977707699	6443175.13353646	55	251.601209094241	72	15.3388235294118	0.392141666372231
1129	10047814	147.51512399	-33.44657186	547877.113234297	6299085.65604832	55	210.624403566867	125	18.5567105263158	3.03040486619314
1133	10110469	150.7623138	-33.5322888	849432.704085594	6283357.84094236	56	58.2161933726752	194	31.1452128325509	2.68808633813631
1141	10072032	149.8860666	-31.3378694	774598.892052851	6529353.89893809	55	342.051952770624	98.4	8.93117647058824	0.748896304397668
1143	10032962	147.44970896	-35.10610407	540983.78752078	6115097.79617556	55	184.875537789127	84.4	17.7180769230769	2.11465585348969
1144	10057833	150.44391881	-31.45037168	827312.46736633	6515347.43528555	56	309.755967228234	36.6	5.636	1.02472072850537
1146	10004660	149.54336505	-30.25315438	744716.53303882	6650424.91406682	55	201.416218834695	79.3	23.844	1.31763684569871
1147	10050439	150.37974526	-30.8275936	823319.650462688	6584614.47096498	56	308.937152822476	114	30.4957142857143	0.639702099035327
1148	10089336	151.04047829	-28.80291853	894462.851144114	6807140.68956957	56	269.287646373923	13.5	8.75689655172414	0.548936925264774
1149	10104588	146.5051805	-34.7046388	454685.053746651	6159599.16388825	55	143.09117846208	147	11.7926829268293	3.02157205440354
1150	10144791	149.93098555	-29.47186601	784236.000145513	6736154.98741235	55	213.493156184638	63	10.1330796296296	4.54739751394487
1151	10083846	150.2625266	-30.92870522	811772.083316818	6573733.96237073	56	263.558175722158	73.5	9.84387096774194	0.851551439619721
1153	10107274	148.53475175	-32.87143046	643584.802888338	6361922.23417169	55	460.665727021131	19	442.035127118644	71.7622895653007
1162	10002350	148.2935666	-32.2680944	621831.90198684	6429113.11236445	55	242.249450826753	100.6	18.225	0.0449999999999999
1163	10005421	147.12081157	-33.16046994	511265.242816292	6330916.61772235	55	189.508198604562	63.7	8.07857142857143	0.9314033738923
1164	10044657	150.04030371	-30.59648412	791527.181971824	6611177.17395776	56	236.379658572054	89.3	13.3958823529412	1.38797168484227
1165	10056735	150.4716904	-31.06870393	831286.170091064	6557600.34706661	56	277.131857354651	88.4	9.59046511627907	0.572286127364471
1166	10045507	148.97670474	-29.90343544	690852.085698647	6690273.00066327	55	157.792316000001	85.3	31.5097619047619	0.216239374583311
1167	10072019	148.75059773	-29.96732553	668909.64775753	6683546.05217646	55	148.790240315451	127.6	29.2966666666667	1.64276866566443
1171	10092414	150.99417946	-31.12675463	880947.929500704	6549479.43635143	56	396.08429384923	6	6.50531914893617	0.171102197454456
1172	10092541	150.676124	-31.5135996	849159.508407413	6507616.2393925	56	397.873403171891	8.6	4.54764705882353	0.0540728715025005
1174	10018324	149.66003022	-30.30982027	755798.503166431	6643885.17911996	55	211.130601347255	102.1	18.7965714285714	4.19813764346399
1175	10004508	150.06752603	-30.6587061	793950.280770583	6604206.10872631	56	240.877706475128	30.8	9.72205882352941	0.292180236596248
1176	10047810	147.54549861	-33.45005788	550698.222797038	6298684.75848163	55	211.51230085242	140	9.0173417721519	1.65544036656185
1177	10060796	149.91530888	-30.84954113	778806.522784636	6583433.30306788	55	260.18087816995	114	21.7674285714286	0.251149845506541
1178	10128383	150.6838166	-28.7630666	859752.66140784	6812694.19448832	56	241.105930992064	39	10.2430303030303	0.148272575540738
1179	10157819	149.9023555	-28.6319444	783750.909503405	6829345.00573159	55	197.289788984961	55	25.8640625	0.0813887037232442
1180	10097267	149.3125774	-31.2424315	720239.990875711	6541224.00713155	55	532.763290937148	23.2	15.576903500473	0.417559424962114
1186	10097957	147.7492066	-29.0892628	572910.993464655	6781893.00014529	55	148.469300080512	1090	-46.29	0
1192	10052296	149.8037	-35.6277	753906.000774621	6053723.32468942	55	168.977856000013	21	4.32539953271028	0.477580473915342
1193	10100741	148.53487673	-32.86813878	643601.804131067	6362287.02668628	55	454.28829656785	10.8	450.182072675086	0.842818339486658
1204	10022126	148.7318833	-30.1577583	666783.976918361	6662466.94332384	55	152	777	-19.5166666666667	1.02814828156686
1205	10011004	148.43701477	-32.15815986	635506.416328819	6441128.68112649	55	249	14.9	11.8166666666667	0.0865383665716474
1206	10056680	149.50141904	-29.96176592	741387.216066424	6682818.64898293	55	181.9119104	128	53.7463636363636	6.60725488231609
1207	10055444	150.4847517	-31.48481585	831073.977219197	6511403.99238885	56	313.670204	109.7	6.092	0.22038667317759
1208	10067143	148.5284305	-31.4210527	645276.111507232	6522723.00652178	55	241.138662537839	125	12.7446153846154	0.0524206924227716
1209	10071579	146.61629711	-33.44851796	464338.42488646	6298922.70106221	55	215.642287352221	56	39.3233333333333	0.862972897733307
1210	10125794	150.54244029	-31.34296289	837065.6793963	6526963.83573434	56	312.434051200004	36	7.39047619047619	0.882509820209634
1211	10125767	150.1748972	-29.5099388	807786.447783432	6731312.17263525	56	236.462992000002	29	8.06225	1.34768966661468
1212	10131898	149.7564805	-29.3739166	767563.002160935	6747427.92843685	55	201.434944021281	65	15.5475	1.10738374107624
1213	10028117	149.67447408	-30.26676466	757300.442458356	6648626.20374386	55	205.938373855633	70.1	11.3825714285714	3.1574984156604
1214	10055201	150.47891544	-31.27814852	831244.923157304	6534346.37719143	56	289.8778224	65.5	13.9627777777778	1.29399169478511
1216	10067137	149.2411471	-30.22121162	715699.776417195	6654578.12752307	55	179.50857385005	72.5	21.8592857142857	0.404076801146131
1217	10054234	148.89559685	-30.2114913	682453.570735603	6656260.24167108	55	158.145987013369	77.4	20.9614634146341	0.110244981648074
1218	10062550	150.3778001	-30.77648228	823304.804669926	6590289.06364746	56	333.124517600001	86.2	28.1381558803062	0.31434181170805
1220	10025001	151.2984694	-29.1381722	918320.366930286	6769056.20121246	56	322.931958872838	10.7	5.84125	1.12839233905293
1222	10146686	148.3091888	-32.2388444	623342.904911035	6432337.90501608	55	240.461446712834	45	13.935	0.307286511256189
1223	10079041	149.6354	-32.6279	747253.052573859	6386895.56228815	55	464.512479999995	14	4.65731287929872	0.80423063959383
1225	10057819	148.77839382	-31.80287979	668349.293791158	6480036.10256766	55	306.291557638841	82.7	6.763125	0.8132090656006
1226	10042720	148.55891831	-33.61393086	644617.699045306	6279559.95849958	55	279.570914980651	75	18.8195833333333	1.12677075147915
1227	10118106	148.5912611	-32.2823027	649849.108877985	6427160.93968397	55	274.373080508551	39	13.6621428571429	0.508529793640853
1228	10033018	148.8172819	-31.79399061	672047.605461891	6480960.68790242	55	314.192674253052	88.4	8.72583333333333	0.422619969817907
1231	10004127	147.12132516	-33.1451894	511315.094998144	6332610.60761283	55	189.872829863246	130.5	8.52652173913044	0.532578703680843
1232	10146612	149.42836672	-30.23398837	733693.689915183	6652791.7837845	55	190.040451280668	83.8	22.6625	0.107325439668328
1234	10057555	149.32836793	-30.19315561	724160.247354457	6657519.70841673	55	186.810071719323	73.2	27.0845161290323	1.98927744818788
1235	10063391	150.04224845	-30.62953965	791614.532706737	6607506.46087809	56	241.70229705995	98.5	8.53676470588235	0.434664986534493
1236	10046153	150.3277	-30.9575	817907.963239188	6570355.85384268	56	267.8944	143.3	13.6708571428571	1.64216820337116
1237	10059816	146.43848335	-35.89013328	449321.480548282	6028091.67664924	55	142.683281876783	144.2	22.3096428571429	1.32068835445454
1239	10089852	148.5946638	-33.6039972	647951.04033483	6280610.94181891	55	285.54400407117	31	4.80913580246914	1.24237247901723
1240	10108338	150.8477917	-30.93008919	867732.506039121	6571793.2468821	56	360.189668396741	15.5	6.09880281690141	0.944702414128211
1241	10107112	150.92668132	-31.16703307	874346.815628512	6545241.13437131	56	400.882076005964	12	4.95352112676056	0.780697771302724
1242	10091177	151.02640211	-31.2028658	883715.920752716	6540922.9855388	56	445.500341970383	21	11.6042957746479	2.51085681966443
1243	10095210	150.90167963	-30.98842186	872659.246636487	6565142.03537421	56	390.336306636485	4	4.12970588235294	0.239091236512681
1244	10093585	149.6382	-32.6244	747525.469814466	6387277.19789724	55	463.781008000028	11.5	5.45649326145553	0.667339672000108
1245	10087373	148.2513277	-34.4097916	615002.870875117	6191695.88285855	55	521.589189701625	120	12.2319230769231	2.18594904443175
1246	10014745	147.24492302	-33.14892123	522841.202070781	6332176.74143411	55	196.779119599997	131.7	14.9275	1.98805652585634
1247	10054247	147.8293108	-33.38238108	577135.930050062	6306013.78003972	55	226.610317558323	113.5	6.87130434782609	1.5266282949201
1248	10058659	148.44562539	-32.12927091	636361.449803422	6444320.44674565	55	255.925322144568	78	21.8485714285714	0.335478133760298
1250	10126927	149.9037444	-30.8485777	777702.875716158	6583568.97432425	55	260.890051505733	101	22.6831428571429	1.63394486955181
1263	10018773	152.6271333	-31.9194666	1032356.50819709	6454641.39305894	56	2.95608904016016	38.1	5.88285210727969	0.064711268282161
1264	10082378	148.48863992	-34.00965911	637462.944428655	6235774.07108968	55	379.20076291232	29	1.36	0
1265	10146623	149.68780705	-30.25009793	758627.332984807	6650443.80567861	55	206.945163999453	121.9	6.915	0.432348239270151
1266	10051089	148.00980062	-32.2226069	595152.042328393	6434442.45452046	55	225.643284437596	201.2	41.8821428571429	0.275192882264385
1268	10091022	148.09347757	-34.3530811	600562.80057211	6198152.42453671	55	356.203812645217	33	6.14629629629629	0.503124667182025
1269	10044659	149.58364264	-30.30870962	748453.093906762	6644178.13382908	55	209.88913966583	100.6	31.4463888888889	0.170850044349778
1270	10061006	149.15753468	-29.805379	708519.175963503	6700827.88470892	55	164.577526740864	122.8	36.6188235294118	0.446507787336626
1271	10067156	148.4475111	-32.1395805	636523.977707699	6443175.13353646	55	251.601209094241	72	15.01	1.17707014134548
1273	10052442	147.53392627	-33.56284172	549558.358001498	6286185.88219545	55	208	110	15.4751351351351	0.382245298499513
1274	10019470	151.1978027	-28.8857749	909511.11041493	6797414.41862389	56	287.090611038893	19.2	8.50260869565217	0.84128378808717
1275	10014638	148.61323909	-33.4078531	650012.755690661	6302333.9501187	55	377.481888693678	46	9.244	0.372
1277	10090207	148.5956611	-33.5978777	648054.039011135	6281288.09242358	55	284.459839287136	38	3.99435897435898	1.39684129904838
1278	10112899	148.30810637	-32.23763366	623242.552941616	6432473.36949368	55	240.535692037237	57	16.4282642796249	1.26853714747388
1279	10027973	149.32253285	-29.93232242	724185.805579507	6686445.80707827	55	174.203942	121.9	38.411052631579	1.27826319148429
1281	10125597	150.2818305	-28.6558111	820798.633757315	6825737.67053089	56	218.546087147119	39.2	16.0716666666667	1.1449696745135
1291	10065135	149.159758	-30.00482326	708318.428716	6678716.18225667	55	168.592168800002	89.9	39.01475	3.18575264851181
1292	10063400	146.54598287	-35.96374402	459061.659684654	6019977.59607918	55	141.493644050705	98	9.19035714285714	2.82379871063135
1293	10059705	148.56479061	-32.18954802	647505.95212919	6437480.82598868	55	258.680194183963	37.5	15.5168	0.443934409569702
1294	10066796	148.45257008	-32.16593753	636961.73573474	6440246.74884398	55	250.887441329726	63.5	14.642380952381	0.860132352838267
1297	10159329	150.8353916	-33.5377444	856201.473353331	6282503.34620886	56	27.2052959999998	179	26.3095525946704	3.09568477953528
1298	10159577	150.8396	-33.8916	855129.743049835	6243221.81347335	56	69.6039040000275	6	6.82	0
1299	10028481	149.48447728	-30.26648809	739016.388407133	6649072.05677131	55	198.231688799997	91.4	27.9491428571429	2.08285294924132
1300	10048741	149.0856107	-31.80871126	697424.492886806	6478872.4611487	55	346.993302570644	79.9	8.79666666666667	1.12553197298976
1301	10039548	150.5458	-31.4252	837091.161658899	6517831.00437986	56	323.039808000007	125	25.4833333333333	2.06354333880127
1302	10043315	147.92909173	-34.03980288	585760.983188009	6233041.49514093	55	271.701647220347	18.3	5.534	2.20208931093481
1303	10117929	150.22465932	-30.94443808	808101.062626232	6572094.52977998	56	262.923129622641	39	9.27939393939394	0.437450876161173
1304	10118006	150.0824	-30.496	795870.542974163	6622210.47293891	56	262.178320000005	84	7.52844211903205	0.423447135084887
1306	10045719	148.49786628	-33.59810026	638978.917282525	6281399.01123797	55	269.971922400001	50	14.5709523809524	0.841460774978647
1309	10158321	153.4874691	-28.7490373	1134131.72057263	6802503.62559494	56	62.0539530818774	161	6.44615531660693	0.189416124210483
1310	10158270	151.00187	-28.74045	890923.642305687	6814198.33542208	56	262.6268376	21	6.91066666666667	0.614968472543286
1311	10157990	149.6383614	-29.41787327	755982.998814579	6742819.98715713	55	193	74	18.669560137457	0.383572032499041
1313	10158743	149.3911839	-31.99554118	725900.003764923	6457559.98635121	55	379.958314806455	75	12.5026528301887	1.82317952354413
1315	10158336	149.6822003	-30.25375934	758078.060935125	6650050.60615695	55	207.573793176902	21	8.91251310043668	0.716737907462915
1317	10158069	150.3797453	-30.8275936	823319.654291366	6584614.47084911	56	308.937165410304	114	30.4683010830325	0.733625387366057
1318	10051083	150.57530496	-31.44981493	839808.810025038	6515009.37173495	56	332.329571079167	138.2	20.59	0.149999999999999
1319	10032968	147.79016104	-34.03899765	572937.167067772	6233238.49456549	55	247.499042799999	109.1	47.39625	0.120305600451518
1320	10051994	147.6355638	-33.32294844	559154.965189384	6312729.78715185	55	216.643494637594	64	9.07217391304348	1.14572535035667
1321	10146595	149.54253139	-30.20176553	744763.656936681	6656123.99304127	55	199.173967192192	93	13.42	0.69112227572261
1322	10024918	149.53447617	-30.23870998	743896.694381129	6652045.42084496	55	197.30325662917	99.1	22.4354545454545	1.75404310597854
1323	10146581	149.62475234	-30.21954279	752636.125530249	6653973.30455377	55	202	125	12.27	0.126754355612211
1324	10146471	146.92329582	-34.99096966	492999.847073887	6127955.67820062	55	164.134664741977	70.1	7.6375	0.199295634673718
1326	10003694	148.66478147	-31.70304395	657762.212830018	6491274.19965952	55	281.889471597797	121.1	14.1416	1.19065588647602
1328	10031765	150.03473929	-29.44787458	794371.815588656	6738557.07902391	56	222.327602845549	53	9.97175	0.73185684221711
1329	10058556	149.96697416	-30.81454053	783852.743818521	6587184.40304113	55	255.057668670948	124.9	24.2762857142857	4.11440819262141
1331	10016965	147.3515732	-33.27567562	532740.070481355	6318095.84066765	55	201.107709599999	107.6	7.62214285714286	0.460856013637798
1332	10146585	149.57697501	-30.17565424	748146.086772052	6658944.28090173	55	197.889148320191	125	19.0733333333333	0.0449691252107732
1335	10055309	149.83920172	-31.01148618	771067.334911521	6565663.11018604	55	283.494772223893	98	29.5396666666667	4.70832913274149
1336	10064488	150.0342194	-30.7779499	790399.118205015	6591069.33432747	56	247.482203163935	116	12.516	1.48715490594817
1341	10078562	151.2104	-34.01161667	888900.295549034	6228554.51630916	56	3.13871429919924	33	0.5438772845953	0.107613359168264
1342	10094578	148.3643531	-33.5357755	626680.996365894	6288481.01072769	55	262.374787323368	78	16.3122222222222	2.32845097664033
1347	10085839	149.1498194	-29.7188333	707952.100764336	6710434.89416715	55	164.759996	782	-11.04	0
1348	10140158	149.84918732	-29.48541748	776263.271106672	6734849.64424884	55	211.7500976	741.3	16.85	0
1349	10034177	146.53397483	-34.79208149	457366.978476063	6149914.97978989	55	146.480463104224	92.8	9.41538461538462	0.800203006787032
1350	10043677	146.54393	-35.97685	458883.34944234	6018523.08074947	55	146.165999999999	122	9.05	2.58127321850505
1354	10128188	150.0786055	-29.4878166	798511.803234737	6734016.45060623	56	226.892109618723	33	8.142	8.46332860049756
1355	10006771	147.10987337	-33.18651173	510242.265222772	6328030.66289993	55	189.081212597327	76.2	6.43214285714286	1.02161062313688
1356	10022319	149.3102305	-30.0869749	722652.0586189	6669325.99635301	55	180.664647999998	85.3	48.11	0
1357	10052871	150.10391488	-30.7020393	797305.969028289	6599304.63616823	56	244.315074188442	74.7	11.7326470588235	0.424522630336499
1358	10146665	149.54364244	-30.19676553	744883.037094278	6656675.93155894	55	199.65463894586	121.9	14.815	0.448915359505553
1359	10009809	149.80389186	-29.30888365	772340.012637779	6754528.24041982	55	201.004355443837	76.4	20.2243530834341	1.11897594664283
1360	10065138	146.42706	-35.94468	448325.969815899	6022035.65252903	55	141.494400000002	128	19.5592814417178	2.45263137483423
1361	10046769	150.30863621	-30.88537179	816323.41689881	6578410.05480426	56	276.90313022617	106.7	25.0714285714286	1.06392573010698
1364	10132002	149.03006496	-32.70177	690292.340334221	6379952.28662991	55	436.169427105271	70	0.576666666666667	0.859276181187141
1367	10015856	147.37767136	-35.1154578	534414.742752955	6114087.7372951	55	183.514565660316	41.5	6.88705882352941	0.717182105891092
1368	10146596	149.47308903	-30.32509923	737778.879833291	6642598.0941116	55	205.885250207964	74.7	33.0525	0.0178535710713563
1369	10046958	149.59614142	-30.18732074	749962.830847505	6657608.91839352	55	200	132.6	29.0981818181818	7.32050522124087
1373	10082490	150.99167949	-31.12619909	880711.535582778	6549549.68567588	56	397.978742744941	13	8.45295774647887	0.541626123234071
1374	10078115	151.0537	-31.0616	886893.75148052	6556502.20412358	56	423.17843200002	17	5.18380473372781	0.453066844319223
1375	10112896	150.41801124	-31.27928239	825438.809106785	6534402.13997168	56	292.004702781484	42	3.64	0.637043954527472
1384	10011602	150.473509	-31.5344316	829830.647916645	6505934.20206141	56	316.606143550733	17	2.75114285714286	0.690150175908202
1385	10119250	150.2418946	-30.96399816	809685.440735891	6569877.29125675	56	263.842039110505	33	7.69125	0.277823572613988
1386	10034514	148.5753	-33.7744	645866.065745683	6261742.71742991	55	284.914592000004	50.3	17.4624432314411	0.511277050171491
1387	10059604	149.68780705	-30.25009793	758627.332984807	6650443.80567861	55	206.945163999453	121.9	4.14272727272727	0.875488686832303
1390	10009029	150.0725259	-30.64953942	794457.443382655	6605209.54960086	56	241.57996149375	49.7	9.77470588235294	0.392692330503138
1391	10146554	149.2411471	-30.22121162	715699.776417195	6654578.12752307	55	179.50857385005	72.5	22.02	0.0644980619863885
1392	10044666	146.56752258	-33.07814516	459635.257257728	6339966.6766683	55	167.886376975066	88	9.82	0.326331591624696
1393	10050013	148.92812058	-32.53538049	681069.615464736	6398579.95868897	55	294.573383884549	42	11.2284210526316	0.507110111139528
1394	10013109	150.4683333	-31.5186111	829394.526657615	6507704.72029436	56	312.513329466673	108	2.40628571428571	0.256816618446323
1397	10074927	148.7690361	-33.3265055	664655.070153757	6311118.86114683	55	452.670361742622	52	9.578	0.368532223828528
1401	10068234	150.8387	-33.8912	855048.114272385	6243269.31854393	56	71.9436160000309	10	10	0
1402	10080329	150.26113785	-30.93592745	811615.843257022	6572936.83984414	56	262.836542000003	65.8	10.7894285714286	0.829522901973152
1403	10059807	149.26142443	-30.20926705	717678.189078408	6655863.6110698	55	181.791935802057	66.5	22.9548837209302	0.306786586628216
1404	10051284	150.38280246	-30.96787134	823140.005434066	6569046.66108881	56	274.080856	85.3	13.956	0.636230865555668
1405	10041367	150.0366945	-30.76120656	790686.504056595	6592919.67096087	56	247.08165713075	141.5	14.6445372168285	3.26236408990281
1409	10090107	149.0838361	-32.2194583	696378.014794952	6433334.08437767	55	420.186878213298	31	3.518	0.884463679299495
1410	10096669	148.53577671	-32.868261	643685.816695102	6362272.2507054	55	453.422453456587	13	450.374743243243	0.83850220577586
1418	10059688	150.00474821	-30.54481783	788269.285514388	6616998.21485429	56	233.086793304773	89.3	9.42617647058823	1.94494218076147
1419	10040966	149.62033214	-32.60121109	745911.981004512	6389890.41556161	55	456.213051859366	16.6	3.9516	0.729990027329141
1420	10015171	148.8755281	-33.76788369	673682.578701274	6261999.75021423	55	528.503858483814	37	6	0
1422	10123055	149.6539	-29.4185527	757489.453228366	6742710.42893774	55	193.967999999999	66	19.2956756756757	2.92352669343828
1423	10013521	146.72347611	-35.72012962	474989.767360221	6047057.30213084	55	177.317133200001	65.8	9.6	0
1424	10051997	148.54200768	-31.63371501	646234.913816164	6499130.81396467	55	265.540921600003	153.6	30.665	0.0967876910710098
1425	10053065	148.60255798	-31.61610659	652006.448908166	6501000.12866302	55	268.555229701076	209.7	22.44	0.0400000000000009
1426	10044178	150.36169316	-31.07870457	820750.289070985	6556814.70182542	56	270.141534663456	94.5	15.3994285714286	4.36368975121948
1427	10049413	150.20947935	-31.5231511	804783.676260049	6507951.34558333	56	357.732803462187	152.4	16.5696774193548	2.45891463582295
1428	10052013	147.55002681	-33.75691173	550938.314901824	6264660.77202144	55	209.321361570131	124.5	37.0728	4.70249254757517
1429	10091020	148.21678611	-33.76373275	612680.967770988	6263375.3257865	55	319.929456800002	80	49.145	0.638559576964698
1432	10083845	150.2625266	-30.92870522	811772.083316818	6573733.96237073	56	263.558175722158	73.5	9.765	0.790526196066055
1433	10021835	147.38543604	-33.24508919	535906.059099071	6321475.69974523	55	202.752324800001	134.1	11.7294736842105	1.83370196075764
1434	10063129	148.61978487	-31.70926994	653487.354506699	6490648.25874269	55	279.409528632429	125	40.5972727272727	2.99298601554638
1435	10061909	149.14726044	-29.8576002	707418.000063048	6695057.98762977	55	167.241813063665	102.1	35.546511627907	1.06089668900818
1438	10132386	147.67952803	-32.24121945	564017.096991266	6432623.91309579	55	205.513706550957	62	42.0576923076923	0.532687725612062
1440	10094334	151.2027884	-31.26425354	900279.716184742	6533483.92344395	56	505.656932139415	13	4.97612676056338	0.673283784413597
1456	10021123	149.4783665	-30.29676588	738355.063656455	6645728.17894885	55	202.621524751425	97.5	29.2445714285714	0.265871535650937
1457	10032380	150.46669367	-31.29203756	830032.100597264	6532842.43397116	56	292.585773999999	65.5	14.5986111111111	1.95467836623627
1458	10042022	150.12863676	-30.70481695	799666.467035496	6598930.74086765	56	245.843931999999	67.1	10.7558823529412	0.270501904386673
1459	10042714	146.94775334	-34.95481358	495229.78618805	6131966.6730014	55	167.401825121945	106.7	6.80153846153846	1.97616702094599
1460	10005631	148.63618773	-31.70685331	655045.866150307	6490892.93902268	55	290.085744678324	125.5	34.8765217391304	2.15191039229888
1461	10046146	150.43530209	-31.04620415	827889.135508752	6560204.22559238	56	273.252012888099	112.8	24.2597727272727	6.76881334055359
1462	10063632	150.22114607	-31.54787329	805811.407645996	6505176.74472586	56	358.904122399997	156.1	23.1761290322581	1.46379902864222
1463	10054242	150.31531183	-31.62037281	814511.88102481	6496867.89196943	56	347.515438751869	61	5.82909090909091	0.275333006489977
1464	10126925	149.9037444	-30.8485777	777702.875716158	6583568.97432425	55	260.890051505733	101	21.0005714285714	0.162673078941307
1466	10058934	151.2317	-33.94768333	891162.502768632	6235569.32077406	56	23.9599519135964	29	7.45843180160467	0.841077826260722
1467	10082951	150.5974517	-31.44316	841939.188733396	6515678.74836752	56	345.0476965024	14	5.19	0.105145401970583
1468	10046954	147.26736709	-35.10072005	524367.786016808	6115754.67920126	55	177.75530698685	75.6	9.48727272727273	1.17698838264979
1469	10146614	149.60641867	-30.14037632	751071.738637217	6662790.94145926	55	198.74811734408	125	21.14	0.26981475126464
1470	10054043	149.15031404	-30.0595455	707293.309638754	6672667.48368828	55	168.836090768992	68.6	34.3811904761905	1.49051797066043
1471	10146647	148.51532434	-30.0103824	646142.886964162	6679097.47214662	55	141.83201184233	123.4	21.9216666666667	3.33998710909023
1473	10138208	147.83161019	-31.92402232	578615.957868096	6467684.1032867	55	204.969123999995	79.5	33.95	0
1474	10073953	148.67252015	-33.57583058	655225.700063065	6283620.28599988	55	309.971958546895	18	3.68708784676354	1.08368304533443
1484	10158401	148.5634113	-32.1068939	647508.996770424	6446646.00855604	55	290.893647280604	65	39.048969072165	2.00311168074164
1487	10146556	148.96309474	-30.04843543	689262.530690951	6674223.66513549	55	160	74.5	29.05	0.0357770876399975
1488	10146583	148.96642728	-29.93621324	689797.374160291	6686656.94928961	55	158.519855044208	76.8	30.884	0.0135646599662495
1489	10059704	148.56479061	-32.18954802	647505.95212919	6437480.82598868	55	258.680194183963	37.5	15.4792	0.332600901983143
1490	10047811	147.54549861	-33.45005788	550698.222797038	6298684.75848163	55	211.51230085242	140	24.9817721518987	3.30384346929515
1491	10057435	148.40643766	-30.03982747	635600.30270901	6675968.17639057	55	138	118.8	18.9735714285714	0.201775705609346
1496	10077849	149.5708	-32.5079	741512.192122038	6400352.14094971	55	435.278464000001	9.8	5.67180499325236	0.441700325132358
1503	10014778	146.5023504	-34.55956694	454346.464908344	6175685.0457818	55	154.402045600004	61.3	29.9327272727273	0.61157161045191
1505	10130397	149.7587944	-29.3359833	767887.039382179	6751628.07622805	55	198.555328000001	67	15.55625	0.444323572973571
1508	10053503	149.10809418	-30.30037901	702728.31403142	6646047.26143671	55	176.348048562329	67.4	11.6918181818182	0.29863786264095
1509	10044182	148.51617439	-31.59704856	643841.172514119	6503229.71690102	55	260.606143361946	96	25.2354545454545	0.0656940064186891
1510	10062549	150.3778001	-30.77648228	823304.804669926	6590289.06364746	56	333.124517600001	86.2	27.6254285714286	0.404957442964375
1511	10067281	147.57190108	-33.45157169	553151.156144663	6298503.73213862	55	212.328874397354	93	8.11692307692308	1.54901151912777
1512	10065756	150.0469777	-30.7572833	791683.148949673	6593327.97964368	56	246.373996	134	13.7474285714286	3.17732532877859
1513	10131688	149.8918194	-30.8471666	776566.00458218	6583755.06516023	55	266.522079666623	101	27.9620588235294	0.293205202302823
1516	10091081	148.07745989	-33.75691798	599785.880616328	6264274.54833707	55	289.309929627189	23	18.525	0.52504761688822
1517	10086735	148.20469639	-33.76169585	611563.970080075	6263614.33496956	55	331.8881481237	47	44.98	0.809670714961748
1519	10120453	150.24306377	-30.97865981	809749.767104076	6568247.92909648	56	273.31369858125	10	3.845	0.571358031360372
1520	10127322	147.7838972	-31.9718888	574066.885033865	6462411.91734111	55	203.749077948417	70.5	30.79	0.210000000000001
1521	10125510	153.399	-28.9391	1124321.4043952	6781846.9133844	56	5.39215999999973	9.5	1.49121336996337	0.408773531079685
1522	10084092	148.4758944	-32.1732611	639150.041264715	6439404.91671652	55	251.607327999999	45.5	11.7780769230769	0.578366527590149
1523	10013522	146.72347611	-35.72012962	474989.767360221	6047057.30213084	55	177.317133200001	65.8	9.5837037037037	0.349625706192675
1524	10016964	149.30975663	-30.14426682	722477.843147442	6662975.81923296	55	182.670795600001	76.2	28.96	0
1525	10146590	149.55725272	-30.12287662	746377.580925273	6664838.32308701	55	195	111.3	20.9175	0.0420565096031516
1526	10146663	146.53733013	-34.7766091	457666.026752511	6151632.18722361	55	147.652323199998	175.3	8.94	0.0424264068711928
1527	10063288	147.26820047	-35.10408118	524442.736960255	6115381.73083786	55	176.711055351654	80.2	8.98869565217391	1.41430672630376
1528	10067263	149.30864517	-30.09343352	722484.756876724	6668613.1179265	55	180.5374204	82.3	40.8626190476191	3.6358381882402
1529	10146567	149.7011364	-30.2673192	759864.992299666	6648504.00295762	55	208.430460319747	112.5	4.76	0.397932155021431
1530	10146575	149.12698182	-30.17426781	704806.544282644	6659992.79830952	55	172.4756368	68.6	24.6966666666667	0.257725090401036
1531	10058652	148.61729115	-32.32315909	652232.294422966	6422594.64929229	55	264.2790908	52	10.6845833333333	0.950521695205089
1532	10065748	150.10585984	-30.74842828	797349.731711076	6594154.99217145	56	247.018325601526	124	8.80225806451613	0.594548946287635
1533	10065749	150.10585984	-30.74842828	797349.731711076	6594154.99217145	56	247.018325601526	124	10.1764516129032	0.677369429803916
1535	10023723	151.03138337	-28.80897986	893551.30801354	6806498.48023047	56	266.997227272564	30.5	9.00904761904762	0.722139049807055
1537	10125795	150.54244029	-31.34296289	837065.6793963	6526963.83573434	56	312.434051200004	36	8.36757575757576	0.86539894567181
1538	10014678	149.31975573	-30.03121128	723695.750626965	6675489.04495178	55	176.2453536	85.3	42.894	2.8130488797744
1539	10072025	148.56312409	-32.19843695	647334.512010927	6436497.65039688	55	261.554981871175	67.5	23.4048148148148	0.392563940254232
1541	10127971	147.75230111	-31.78427553	571225.647833526	6483229.02533194	55	193.699685813672	20.5	19.3725	0.161148223694834
1542	10130710	149.6459166	-28.6900722	758526.976467704	6823483.89948466	55	186.695159658623	51	10.5274193548387	0.0741388297520479
1543	10133218	150.61280752	-31.67203748	842560.629837312	6490240.20121062	56	400.365195456415	76	6.11685714285714	0.471500773691663
1545	10092209	150.64363027	-30.9320361	848200.941349837	6572234.28917983	56	313.872056917771	10	5.24510489510489	0.352384221194235
1546	10077846	150.80529295	-30.94342308	863617.477699402	6570453.71577876	56	340.213894309037	24	6.45273381294964	0.337472206700838
1547	10096670	148.53797391	-32.87038323	643887.97634209	6362033.95635353	55	455.37885145187	6	452.290551579721	1.46744303890021
1556	10019740	148.35062618	-32.00593836	627570.855887294	6458109.07136098	55	261.392907710772	83.8	35.42	0.559999999999999
1557	10058482	150.28141578	-30.97564964	813424.560845952	6568474.26554138	56	266.422116441397	39.3	7.97588235294118	0.506441551398282
1558	10102209	152.98797989	-30.84071476	1073094.69666077	6572663.17344649	56	8.24838227106537	39	4.42506778425656	0.349146569563482
1559	10099985	152.9852	-30.8735	1072632.28329961	6569034.70132333	56	7.6863999999941	10.5	1.52880600858369	0.345707490235746
1560	10013208	149.31253387	-30.07287795	722905.739976359	6670884.21627828	55	180.004064400001	80.8	42.6520930232558	4.17913230013652
1561	10146651	149.55447511	-30.13732107	746074.021925024	6663242.93125048	55	195.036218467374	125	22.8925	0.0227760839478608
1562	10146601	149.54808663	-30.17565441	745363.402588409	6659006.86161844	55	196.422097449848	125	17.1125	0.302272641831839
1564	10009358	150.48474674	-31.14675937	832260.390562604	6548903.08349916	56	289.376912952266	108.2	11.2457142857143	0.57615119897613
1565	10031761	149.36725633	-30.20676652	727873.846196911	6655933.60242677	55	188.359377749832	68.6	22.7841176470588	1.35917820683083
1566	10051126	150.46724546	-31.00731515	831074.494199518	6564422.96076364	56	280.516484449501	167.6	30.1877777777778	9.34710742871561
1568	10129190	149.9337555	-31.4561666	778787.874352041	6516114.86893624	55	372.479984	7700	3.01	0.375919075753215
1569	10089080	148.47272173	-33.992716	636019.927619	6237674.17787546	55	440.237516800027	41	21.23	0
1570	10087491	147.95165833	-31.70615915	590176.574266426	6491739.97894436	55	201.491322025443	28	9.15	0.760175418352018
1572	10120454	150.25710828	-30.97909432	811090.449754487	6568160.50975191	56	270.889441647707	10	8.9175	0.671318665016846
1573	10072452	150.25808264	-30.95453862	811263.332290324	6570881.24146633	56	263.514551200001	109.7	10.3332352941176	0.728813381214065
1574	10060000	147.06088384	-33.10077341	505681.040680226	6337539.56756302	55	186.4071908	75	8.52923076923077	0.468967139056451
1575	10146701	149.14725736	-29.85760122	707417.700364373	6695057.88012255	55	167.241312095699	102.1	34.94	0.190350553803591
1576	10146588	148.95837213	-29.97149105	688952.988308143	6682760.05267176	55	158.464825152113	81.2	30.056	0.00799999999999965
1577	10129599	147.9180222	-34.0026527	584776.094664452	6237170.06770398	55	266.56610828973	109	48.068	0.187605970054261
1594	10070374	148.9687328	-29.2843823	691246.99124856	6758899.0047241	55	152.157760808064	1058	-33.05	0
1595	10158937	149.7999	-35.6389	753526.373453828	6052490.48989677	55	162.082111999982	20.5	3.40693642384106	0.276483076014266
1596	10107266	149.54596784	-29.39738822	747065.103977697	6745290.2723014	55	186.222962184944	36	18.7369047619048	0.0257264080773503
1598	10159319	150.3211	-34.5798	804658.110578485	6168539.28429525	56	669.145727999989	100	53.2948452088452	2.03270002954448
1599	10159320	151.1914	-33.92515	887537.116703162	6238223.57500234	56	9.66272799999726	20.5	2.16561848341232	0.578630312452888
1603	10159183	149.10711	-29.24278	704775.26291967	6763275.98023888	55	161.53922496	1030	-29.78	1.44249783362056
1604	10056132	146.43153951	-35.92263359	448715.747555575	6024483.29468368	55	141.715258800001	135	16.6992857142857	0.14824999569811
1606	10097537	152.9881	-30.8364	1073131.99189435	6573141.97284175	56	7.94998400000246	10.5	4.13543461237275	0.331917690108786
1607	10045764	149.78919455	-30.30731951	768230.983934207	6643864.02685668	55	214.0283508	102.1	13.5111764705882	2.28960536633805
1608	10111260	148.56145978	-32.4664929	646744.354606709	6406781.62852047	55	294.774701600921	23	6.76	0.638999217526907
1609	10158343	151.04121	-28.8024	894536.308318301	6807195.78010061	56	269.738870400011	23	19.0143333333333	0.420425842318106
1610	10161212	147.1158333	-35.0468249	510563.957818384	6121758.08005859	55	171.257229448104	102	8.54149517966696	1.78433668736259
1611	10158289	152.9871	-30.856	1072919.001394	6570969.34815475	56	8.35232000001081	10.5	5.35854545454546	0.526168745397506
1614	10157993	146.54393	-35.97685	458883.34944234	6018523.08074947	55	146.165999999999	122	9.97409551282051	2.83583333078301
1615	10158252	150.99976	-28.76489	890626.152172761	6811494.06027153	56	263.388900800002	96	36.2723333333333	2.37373922091052
1616	10086348	148.53522951	-32.87002768	643631.766912006	6362077.11624046	55	457.080975842547	4	453.075897754877	0.501911387648535
1617	10093403	148.53461843	-32.87297491	643569.838796091	6361751.17576394	55	465.17176761001	19	458.47541018992	0.569150865071577
1618	10077568	150.32280296	-30.91120505	817593.13079008	6575504.53259234	56	269.821203020052	157.6	16.5578787878788	0.639022727227821
1620	10011322	149.84474261	-29.4420425	775949.659176575	6739669.18700349	55	207.33581918936	66	12.1844117647059	1.3218729830778
1621	10065641	148.5939	-33.8204	647509.561211346	6256615.24894442	55	287.99980800001	53.3	24.2436119402985	1.98313294963476
1624	10083828	151.30298447	-33.3710628	900425.534671158	6299295.54712197	56	242.457040541356	37	16.2503616724739	0.649124815951686
1627	10016027	149.53669825	-30.21565444	744167.607286226	6654596.72346444	55	197.282322800001	79.3	22.3722857142857	4.90538135154461
1628	10032960	150.1175258	-30.70370589	798605.158922689	6599083.62054724	56	245.6583892	143.9	11.6491176470588	1.40562183778748
1629	10060776	150.01223998	-29.48009698	792095.839866942	6735041.00069959	56	220.083918561052	39	7.09358974358974	0.90913451990309
1631	10043676	146.54393	-35.97685	458883.34944234	6018523.08074947	55	146.165999999999	122	6.02035714285714	0.761429492762777
1632	10066786	148.517564	-31.645104	643899.026107631	6497900.77449424	55	261.9656641536	101	27.7071747076023	0.10279891959095
1634	10065757	150.0469777	-30.7572833	791683.148949673	6593327.97964368	56	246.373996	134	14.0485714285714	3.52220316024513
1635	10127244	149.19814386	-34.93760773	700753.486513455	6131669.95428019	55	572.41640760189	42	6.06	0.86
1636	10016741	151.1955777	-28.8976749	909247.048577108	6796101.8251422	56	284.683301083663	19.8	7.30166666666667	0.504972496500772
1649	10146691	149.59614142	-30.18732074	749962.830847505	6657608.91839352	55	200	132.6	18.5766666666667	0.331896905010509
1653	10004843	147.11437025	-33.17355334	510663.028660952	6329466.8249415	55	189.477576668456	61	6.755	0.996814569373003
1654	10146617	149.31336666	-29.99260022	723165.966028281	6679781.70340236	55	176.167649455982	80.8	40.0405882352941	1.67149271289867
1655	10146605	149.53864264	-30.21037666	744367.87843741	6655177.67292844	55	197.611780929668	120.4	18.775	0.29786742017213
1656	10063136	150.34502715	-31.09731583	819096.977554152	6554798.55007734	56	271	88.4	17.2205882352941	6.13536515101849
1657	10146576	149.159758	-30.00482326	708318.428716	6678716.18225667	55	168.592168800002	89.9	36.188	0.25230140705117
1658	10146655	148.9405937	-29.78954687	687577.721556286	6702955.61733803	55	156	102.4	30.51	0.00894427190999897
1659	10068512	150.05058289	-30.74370635	792069.452686795	6594824.20893518	56	246.174815200001	89	10.2228571428571	0.834179053847284
1662	10015862	149.5641967	-30.08009883	747153.340298261	6669565.87764725	55	193.089084538002	42.7	20.2293103448276	0.282756518074605
1664	10055202	150.14558096	-30.70703908	801283.28109327	6598638.86376736	56	249.594740799995	97.5	13.4305882352941	0.231858744731896
1665	10049410	148.98087074	-29.77482444	691499.715403301	6704521.19562242	55	156.302425193554	103.6	31.8113953488372	1.1037769858069
1675	10136705	149.84219296	-29.48011197	775599.166726951	6735454.46726383	55	211.063882298529	818.7	5.15	1.23
1677	10099097	152.98582701	-30.87146009	1072704.57159018	6569258.12456743	56	8.44777545022535	9	0.695	0.46628853728137
1680	10016967	147.3515732	-33.27567562	532740.070481355	6318095.84066765	55	201.107709599999	107.6	8.2675	0.992268774792683
1681	10146741	149.55169751	-30.15315441	745767.079840771	6661493.55348101	55	195.618222052274	111.3	36.6125	8.85734546859272
1682	10004398	149.85835206	-29.51010237	777085.001162059	6732090.98734259	55	213.859990045501	62.7	18.3095433070866	0.235238015333856
1683	10007076	149.59418589	-30.26221681	749585.09538854	6649309.6087788	55	202.341249094568	117	22.99	1.29309490929492
1684	10043672	148.95837213	-29.97149105	688952.988308143	6682760.05267176	55	158.464825152113	81.2	29.7828571428571	0.811868174011513
1685	10046771	148.62256875	-32.31399237	652744.51223252	6423603.42538078	55	264.587455673699	44.2	9.913	1.23523722418004
1686	10058658	148.44562539	-32.12927091	636361.449803422	6444320.44674565	55	255.925322144568	78	21.8528571428571	0.281376596602571
1689	10006291	151.04138311	-28.8025909	894552.502958261	6807174.02644548	56	269.909365182667	24.4	8.27758620689655	0.599095036916536
1690	10028229	151.1967722	-28.8914916	909387.999744859	6796783.72262003	56	284.288760535938	40.5	7.28263157894737	0.983457071576766
1691	10087230	146.87902923	-35.71485039	489058.075179659	6047671.31111242	55	195.01444871306	100	175.643074895978	28.5614575694886
1692	10019585	149.4815	-30.0229	739317.593957745	6676083.08773515	55	185.458560000001	100.3	48.6090909090909	7.25099465011373
1693	10027246	149.31086763	-30.13037794	722616.079475996	6664513.30845099	55	181.949468399998	65.8	24.4951282051282	5.91464886002623
1694	10146669	149.48447728	-30.26648809	739016.388407133	6649072.05677131	55	198.231688799997	91.4	26.8875	0.174839211849058
1695	10146604	149.48114413	-30.28315477	738655.262230066	6647231.32863833	55	200.762704400001	94.5	27.7375	0.0901041064547
1697	10014759	146.54134379	-34.76402839	458026.907536425	6153028.98728992	55	146.538745199997	176.8	7.82292307692308	0.823655497582712
1698	10146616	148.99059306	-29.8326021	692329.178903153	6698100.99793699	55	158.3711672	126.8	32.348	0.0655438784326959
1700	10144816	150.0879027	-30.8289027	795383.302643174	6585278.06462505	56	251.028614577952	53.5	11.6948275862069	0.603030397184633
1703	10016911	146.8757709	-35.71238373	488763.009634699	6047944.51876738	55	200.159922691394	85	6.65103598484849	1.68563029547504
1704	10088125	150.85779203	-30.96647814	868548.916809481	6567723.02588697	56	352.136871078371	14	5.81922535211268	0.813563777241195
1708	10112700	148.3473703	-30.2627329	629612.993887459	6651333.00163011	55	141	796.5	-19.076	0.405999999999999
1710	10066966	147.03715584	-35.04289077	503388.761802397	6122199.86448351	55	175	102.7	11.1369230769231	1.73487035478995
1711	10066967	147.03715584	-35.04289077	503388.761802397	6122199.86448351	55	175	102.7	11.2411538461538	1.92688135222751
1713	10077574	149.59253054	-30.20815407	749562.443979304	6655307.09473009	55	200.767335004289	123.8	19.49	3.05450685401296
1714	10004128	147.12132516	-33.1451894	511315.094998144	6332610.60761283	55	189.872829863246	130.5	9.22173913043478	1.14194971401475
1715	10019584	149.4815	-30.0229	739317.593957745	6676083.08773515	55	185.458560000001	100.3	1.19	0
1716	10021841	149.3205885	-29.94787798	723963.196093589	6684725.22366803	55	174.97782860629	125	49.5341860465116	3.14474920992019
1717	10033592	148.51397161	-33.60427528	640463.363811046	6280692.54742877	55	271.163559600001	90.2	18.4909090909091	3.87953829152026
1718	10005630	148.63618773	-31.70685331	655045.866150307	6490892.93902268	55	290.085744678324	125.5	27.0639130434783	0.992921640283316
1719	10041830	149.07948205	-30.09899032	700383.906407932	6668421.51826437	55	166.402346881914	70.1	28.9867741935484	0.635561154625982
1720	10067276	150.11863865	-30.83037281	798320.278041673	6585033.2999473	56	252.736638	96	11.2144117647059	0.555216921977192
1721	10054786	149.92975315	-30.854541	780173.926936446	6582842.68043251	55	259.00316137976	110	23.9505714285714	0.750390157021734
1723	10018784	151.3131388	-29.1336833	919767.685911054	6769501.89841509	56	321.880822337819	112.8	9.6925	3.63235423952959
1725	10080992	150.716894	-30.7519815	855872.200314267	6591976.79291451	56	354.7520867232	12	4.79796875	0.200835595757917
1726	10146683	147.8922972	-32.2935527	584014.074996911	6426675.9228548	55	217.041414841728	182	47.38	0.0199999999999996
1727	10111706	147.8924	-32.2935	584023.803066435	6426681.68428307	55	217.049280000001	182	54.49236	2.19231374143305
1728	10063140	148.53450833	-31.6731595	645462.171722879	6494768.23649495	55	265.485281143311	130	22.4792307692308	0.145097396385565
1729	10048501	148.54617357	-31.57954833	646714.968502041	6505129.8169608	55	259.091599200001	91	23.4764285714286	0.0824280762550122
1730	10064487	150.0342194	-30.7779499	790399.118205015	6591069.33432747	56	247.482203163935	116	12.1134285714286	1.27022144943795
1731	10049424	148.15478866	-32.04694023	609023.604362941	6453778.29488474	55	224.064725054199	111.5	28.5147203608247	1.78569180777897
1735	10093401	148.9858083	-32.2902694	686993.071128984	6425657.8742225	55	400.746328866883	61	4.48666666666667	1.18866404935214
1746	10057821	148.77839382	-31.80287979	668349.293791158	6480036.10256766	55	306.291557638841	82.7	7.32875	0.560244087429756
1747	10045518	150.3908562	-30.8292602	824377.545787776	6584397.38088767	56	312.575120797314	101	30.8818518518518	0.631013511841228
1748	10045520	150.3908562	-30.8292602	824377.545787776	6584397.38088767	56	312.575120797314	101	31.7634285714286	0.629516562165616
1752	10141065	149.12397865	-34.95260848	693943.636771728	6130152.448253	55	600.025487127466	102	12.955	0.0449999999999999
1753	10075244	150.98195603	-31.00175459	880279.398293138	6563390.5173442	56	455.323348557392	6	4.10957446808511	0.221064068696585
1765	10092593	147.27707749	-35.65984682	525079.166112113	6053743.08410716	55	247.306243350824	71	7.63695652173913	1.26626267891883
1766	10071200	147.2864703	-30.4925517	527491.991454882	6626599.00386791	55	135.235511999998	492	-1.88	0
1767	10054116	149.60419659	-30.15454298	750821.738073607	6661225.2083021	55	199.00016215191	125	36.8542424242424	13.9226527928307
1768	10146584	149.56114212	-30.19759874	746566.254717969	6656545.77012849	55	199.649929770175	125	15.815	0.418718282380887
1769	10126384	149.0541972	-28.9467555	700204.079657184	6796175.89873971	55	163.77908545824	32.4	10.8886206896552	0.247535774327547
1770	10047584	149.47781019	-30.19259925	738553.256319373	6657277.64084067	55	194.638649410644	131.1	23.5165714285714	1.99116755821753
1771	10001697	150.44308462	-31.3939826	827429.340680552	6521604.85052303	56	305.118220800003	97.8	20.646	1.37371280009428
1775	10066781	148.96309955	-30.04843245	689263.000184696	6674223.98748273	55	160	74.5	27.1856125852919	10.2208643782776
1777	10055299	148.65587748	-30.01427049	659693.884464134	6678478.85033903	55	147.53581943652	130	24.9944186046512	0.353870967980489
1778	10041839	150.21919307	-30.86287221	807839.848309593	6581155.85747038	56	259.570463122778	78	13.0011764705882	0.641733702815054
1779	10047809	147.54549861	-33.45005788	550698.222797038	6298684.75848163	55	211.51230085242	140	8.26278481012658	1.12594144766357
1780	10023726	151.0392	-28.804	894333.861108549	6807024.96517005	56	268.411680000001	92	31.6046666666667	1.01689308954066
1781	10072240	149.8123	-35.6389	754649.464220094	6052458.41449039	55	158.571839999997	27	4.96060280373832	0.300902185012688
1782	10080088	150.2402638	-33.0295222	802657.054352292	6340772.40642878	56	328.794061949697	10	4.63938653366584	0.357551203410858
1783	10093242	146.79513811	-33.39877434	480949.192498866	6304484.72995097	55	247.480349305996	62	49.1766666666667	2.57858272872694
1784	10090596	149.67122093	-30.23425847	757072.067796189	6652237.59930985	55	204.417402950391	20	8.42056880058867	0.541906905676859
1785	10071197	148.7360027	-32.4408611	663195.970772561	6409369.99626267	55	278.351940758705	44	10.2966666666667	0.621846967342972
1786	10025805	149.5572	-30.123	746372.193362709	6664824.75840418	55	195	111.3	36.4533333333333	9.06589769466328
1787	10146599	149.53447617	-30.23870998	743896.694381129	6652045.42084496	55	197.30325662917	99.1	20.96	0.11202678251204
1789	10041366	150.0366945	-30.76120656	790686.504056595	6592919.67096087	56	247.08165713075	141.5	14.2825714285714	3.18514798297809
1791	10144815	150.0879027	-30.8289027	795383.302643174	6585278.06462505	56	251.028614577952	53.5	11.1262068965517	0.350324123743392
1797	10049828	149.76002848	-30.31509745	765404.083423245	6643070.25727207	55	210.234362645414	97.5	6.51828571428571	0.597047429148691
1798	10146709	149.54475347	-30.1895433	745007.930676909	6657474.2383747	55	199.1156124	88.4	16.66	0.0891627725006349
1799	10056168	149.10199935	-31.80565564	698982.711257272	6479181.34422114	55	348.667192380843	113.4	6.9975	0.506723543956663
1800	10146679	149.50141904	-29.96176592	741387.216066424	6682818.64898293	55	181.9119104	128	57.9325	1.15819633482411
1803	10146676	148.97670474	-29.90343544	690852.085698647	6690273.00066327	55	157.792316000001	85.3	31.638	0.00748331477354791
1804	10050442	150.32585764	-30.84870495	818092.007280565	6582427.82970385	56	291.587574623566	106.6	27.5762857142857	0.38766027626766
1805	10043058	150.25752566	-30.85731644	811525.318199113	6581665.58857716	56	268.806158400001	110	19.7561764705882	1.15554167259058
1807	10087347	147.16819093	-35.69429288	515216.944070173	6049945.03871931	55	234.371817985931	33	6.73913043478261	1.30344330956419
1808	10090913	151.25008899	-33.29954053	895823.783833472	6307436.25871517	56	281.867171764714	111	31.3245282861897	1.85391209011793
1810	10002219	149.8355759	-29.41593145	775130.531769376	6742585.79228851	55	206.633397355184	75.8	20.237	6.06579186916267
1811	10053505	150.48474866	-31.2789818	831797.728267072	6534236.38989666	56	289.992675712813	100.6	14.9991428571429	1.34019480764887
1812	10054241	146.70236924	-36.00818703	473177.98255871	6015102.52833926	55	148.388039199995	118	5.17888888888889	0.631291054159433
1813	10063636	147.44653071	-33.43744721	541506.145440549	6300126.78844102	55	209.910510129006	100	6.22207792207792	1.12246521094077
1817	10090505	150.64557462	-30.92481388	848413.106517612	6573029.36573417	56	317.126046890904	12	8.57171875	0.325483076977034
1818	10087760	150.34700251	-31.34273866	818460.335941008	6527571.28418865	56	301.088198834128	61	6.76620689655172	2.9757970984237
1819	10088131	149.0272916	-32.2172222	691053.033117636	6433684.00502721	55	355.061680800257	36	5.89888888888889	2.25034537815591
1827	10076004	150.8393	-33.8915	855102.395117781	6243233.94955437	56	70.3100799999894	6	6.24	0
1828	10116891	150.25853283	-30.98564487	811205.286701246	6567430.00193798	56	285.975869199996	24	17.22625	0.489743236298369
1829	10120122	150.43833631	-31.3073406	827277.963351624	6531229.62210733	56	294.380872	65	14.385	0.490433481728155
1830	10076850	150.30197015	-30.91787183	815578.964359873	6574824.34592628	56	266.447178799999	162.5	16.0591176470588	3.88827148020894
1831	10026318	149.31836637	-29.96315576	723714.43930816	6683035.97106514	55	178.565311200002	97.5	44.4118604651163	2.93225070774792
1833	10054123	150.5486382	-31.41009283	837415.316235254	6519498.11782213	56	320.7588632	91.4	16.8782857142857	3.3454425167163
1835	10005803	148.0818	-33.4515	600541.760854808	6298134.66053277	55	239.534879999999	137.2	22.1543667673716	6.24738449888928
1836	10044174	150.43558394	-31.34231576	826894.746915522	6527358.25596745	56	297.5778912	72.2	17.8910714285714	1.60334992902297
1838	10010631	151.03471661	-28.80675762	893885.374595441	6806733.94175508	56	267.183974476183	30.5	5.60769230769231	1.03627404933514
1839	10077223	148.21595558	-34.38201823	611788.756880677	6194815.35408009	55	545.176760661286	60	12.69	0.158745078663875
1840	10088045	147.5364166	-33.4889527	549831.872031356	6294376.8673779	55	209.869992	139	20.6405063291139	3.14677850086469
1841	10059140	150.88540794	-32.25472495	866100.919738597	6424698.41578608	56	148.597975663301	19	132.2	0
1847	10042021	150.12863676	-30.70481695	799666.467035496	6598930.74086765	56	245.843931999999	67.1	10.8867647058824	0.292149443911596
1849	10063638	147.44653071	-33.43744721	541506.145440549	6300126.78844102	55	209.910510129006	100	10.2161038961039	2.51679870658449
1853	10081283	149.6038055	-32.5391416	744529.062514063	6396812.11658807	55	458.960797300477	100	7.00692307692308	1.08715142682704
1854	10098518	149.6255749	-32.5815305	746458.059400224	6392060.8858603	55	458.114552863922	10	4.2225	1.10786299544062
1855	10107272	147.84241876	-32.13809763	579452.711922319	6443946.32917571	55	214.45207901896	222	58.9761988773055	1.34063026945884
1856	10146707	147.8728999	-32.3629305	582125.000824084	6419000.16489956	55	218.522013879838	126	52	0
1861	10158917	150.9973	-33.46571667	871555.954837734	6289927.53602116	56	208.481419433612	60	41.8756968534152	0.89484281913479
1862	10158436	149.8528008	-30.4237934	774024.995132964	6630797.00951138	55	250.526963915761	42	29.6764450549451	0.232915589623077
1863	10063126	147.90592761	-33.45629227	584191.077094765	6297759.636959	55	231.053900165075	60.9	10.4814285714286	0.308356406564527
1864	10146696	149.32058847	-29.94065576	723979.387856231	6685525.82918363	55	174.3493076	121.9	37.334	0.328670047311889
1865	10075034	151.63589776	-33.08239887	932855.407473901	6330006.99786864	56	1.31329017724973	36.5	74.93	0
1866	10106601	148.94982516	-32.59513493	682986.812301336	6391917.29224323	55	301.828636865443	12.19	6.74	0.746190324247105
1867	10159340	150.5593861	-33.7160638	829873.235023505	6263633.64818011	56	299.585259740145	130	107.296950068399	0.166274893438828
1868	10159343	150.3948	-34.5278	811615.844860781	6174083.86270532	56	659.908335999998	101	32.4996063418407	3.84630198375206
1870	10159354	150.6294111	-33.7574611	836204.446439353	6258813.83853742	56	204.952979269329	150	81.5182336814621	0.0556558237684522
1871	10159361	150.4138	-34.4372	813700.148405777	6184077.82102602	56	651.763071999996	91	24.0178635547576	0.392472614809638
1872	10004418	149.5864205	-30.2953789	748753.999381981	6645650.00944192	55	205.86339592472	111.3	26.4172222222222	3.01042504484288
1873	10057557	149.24975853	-30.2695449	716422.770350527	6649203.7974406	55	178.918213900843	53.3	16.39275	0.24510189207756
1875	10146671	148.98087074	-29.77482444	691499.715403301	6704521.19562242	55	156.302425193554	103.6	30.598	0.0416653333119993
1876	10093584	148.12832096	-31.97713258	606605.436967431	6461543.04546973	55	219.8573944	18	4.70352941176471	0.701678166351888
1877	10091336	149.0556166	-33.3174472	691352.938889243	6311633.98672242	55	972.94847494707	76	6.83958333333333	0.872035354628597
1879	10159141	151.1414167	-33.97295	882698.060650224	6233106.42321711	56	7.56011504799322	17.5	0.619082245430809	0.169987615961683
1880	10065044	150.3128032	-30.91398288	816627.68587629	6575224.91756238	56	268.644108800001	140.2	13.7928571428571	0.0433307168231519
1881	10021194	149.66891884	-30.29398689	756694.860620991	6645620.58539724	55	207.599591649711	111.3	13.5442857142857	4.11745364148717
1882	10059606	150.4107361	-31.5118638	823944.748059952	6508625.12606949	56	318.35525981791	94	2.80657142857143	1.12193950144291
1883	10066970	147.59437673	-35.12772786	554153.774404533	6112630.62364976	55	189.688095746171	64	5.5768	0.901260095643871
1884	10045710	147.60262619	-35.12249161	554908.907915701	6113206.80901741	55	208.934830641214	21.3	6.57461538461538	0.982536868633871
1885	10057337	149.45919904	-30.15148827	736859.281362764	6661874.14087665	55	191	91.4	26.7874074074074	1.3478861161713
1886	10045768	149.01783417	-31.80871165	691007.539286074	6478993.5873799	55	340.883103200014	56.4	13.9575	0.202098367138381
1887	10058644	149.98308143	-30.4914847	786346.208334512	6622967.6096023	55	232.216235467342	116.7	12.7432352941176	3.58451713097925
1888	10146698	149.11253781	-30.20565677	703350.876892581	6656539.25030379	55	174.46437410762	67.4	23.5316666666667	0.16577260194482
1890	10133535	147.6967111	-33.8397194	564460.957895829	6255397.13059564	55	223.077279139103	89	32.7485714285714	0.0569281681290607
1892	10012294	148.78894083	-33.77436442	665650.691520435	6261423.66261045	55	393.999183700024	42	3.265	1.735
1900	10158020	150.424747	-31.164531	826475.340754017	6547110.58228614	56	278.53036	91.4	19.3948571428571	1.7655761850756
1902	10157983	148.1376	-33.3875	605805.646545111	6305175.36357762	55	244.975999999999	123	26.2060402109427	5.00940144003657
1903	10158203	152.9817	-30.8629	1072360.16194749	6570230.51618153	56	11.2941440000046	10.5	1.70474276778733	0.399023256615766
1905	10158303	149.3840259	-32.01050213	725186.997049064	6455915.98678764	55	378.152785767222	75	13.0061733921816	2.08302222921117
1906	10158053	153.0339333	-31.0681666	1076126.35940951	6547151.90337977	56	22.3184557443571	53	3.69161294862773	0.179619249194041
1907	10158247	149.8038919	-29.30888365	772340.016524577	6754528.24032664	55	201.004354809872	76.4	20.3577183271833	1.14122814851286
1908	10004411	148.71200572	-31.74454702	662165.676783741	6486603.84057538	55	293.404763924717	100	10.5878947368421	0.374595626851822
1910	10025665	149.4680873	-30.09287713	737856.176670346	6668353.35702106	55	190.883103206335	121.9	22.26	0.0380788655293192
1911	10146608	149.53530942	-30.22454332	744011.920594256	6653614.23191307	55	197.291932000001	102.1	20.775	0.34615747861342
1912	10020150	147.3902627	-35.10696036	535565.807801075	6115025.67281649	55	180.775897966637	90.2	16.8882142857143	2.37598408720535
1914	10057427	150.41058105	-31.0781488	825419.313543805	6556733.79500459	56	272.567578587455	149.4	21.9141176470588	3.48613735145619
1915	10044669	149.12947799	-29.52676841	706375.283982962	6731760.04875813	55	160.435169918939	77	31.5135	0.521567589100396
1916	10076642	149.15392438	-30.03423056	707694.278911017	6675467.04685253	55	168.3923328	73.2	38.6821488133419	3.98983636478389
1917	10031772	148.94726223	-30.1406577	687561.548933225	6664027.68481213	55	162.799369222276	64	25.1825581395349	0.152026512731441
1918	10063411	149.87364699	-31.09565252	774115.551325219	6556245.18648326	55	295.626291951627	115	12.9802857142857	2.15239466072331
1919	10056616	150.09058302	-30.79620625	795740.101699859	6588896.97623758	56	249	40	12.4426470588235	0.918631683293241
1920	10042246	148.24340242	-32.25360378	617125.57536244	6430775.37521902	55	241.077028733322	118	27.0829032738095	0.945158530032949
1924	10076270	147.11763548	-35.66512652	510646.850052259	6053186.50043208	55	226.775488101223	30	10.7265217391304	0.538061001032186
1925	10124247	150.26252402	-30.97307679	811627.559084058	6568812.74042571	56	266.076637661041	15	7.85617647058824	0.392803009347242
1926	10127128	149.4512666	-29.2805249	738143.872073083	6758441.50002217	55	178.489004000001	60	15.786875	0.132250649809368
1927	10055582	150.34863465	-30.82314915	820356.640292938	6585197.12114423	56	307.703927635885	93.4	33.8731428571428	0.516226812989193
1928	10048499	149.15086829	-29.83537901	707812.628559277	6697514.58774393	55	166.351247593613	107.3	35.0847222222222	0.936478290995671
1929	10068513	150.05058289	-30.74370635	792069.452686795	6594824.20893518	56	246.174815200001	89	10.612	1.03743034189564
1931	10131687	149.8918194	-30.8471666	776566.00458218	6583755.06516023	55	266.522079666623	101	26.512	0.0949526197637537
1933	10138202	148.1346527	-34.0963111	604666.875630865	6226584.12895545	55	314.373980000003	97	31.917	0.769974674908208
1934	10126381	149.0417999	-32.6964138	691403.972731683	6380525.07491792	55	416.983397660114	70	0.0266666666666666	0.599935181684007
1945	10146734	149.60030783	-30.16370965	750423.877427487	6660217.47461832	55	199.077941078457	118.9	17.7466666666667	0.112644968324773
1946	10040108	149.79613889	-30.30843057	768896.031822328	6643724.38833511	55	215.579570757117	83.8	13.5758823529412	1.9015722869851
1947	10015533	150.13196204	-29.49231478	803674.646796751	6733379.4376905	56	229.5777736	49	9.0064336963485	0.623674986701826
1948	10042241	149.39753339	-30.17537748	730862.447814321	6659352.35505178	55	188.677191236847	67.2	25.6785294117647	0.821884965304617
1949	10063134	149.09614949	-30.24843463	701685.627259573	6651826.54591838	55	171.3121556	60.1	20.5706976744186	0.217409648154977
1950	10146597	148.61115586	-29.98288188	655429.245604771	6682019.18840239	55	144.284528799999	127.4	22.9416666666667	0.0384779879353843
1952	10071371	148.27767339	-34.34571655	617513.792163679	6198771.27651895	55	469.880767321579	50	7.47444444444444	1.45677048532484
1954	10137492	149.5480583	-29.3879333	747290.927789661	6746333.96766172	55	186.54787472402	74	18.0185	0.266754100249649
1955	10021196	149.32475496	-29.91815576	724432.162582358	6688011.87966172	55	173.319388821004	117.7	47.8906976744186	4.30403833915061
1956	10033020	148.8172819	-31.79399061	672047.605461891	6480960.68790242	55	314.192674253052	88.4	9.13916666666667	0.379065920681644
1957	10052873	150.10391488	-30.7020393	797305.969028289	6599304.63616823	56	244.315074188442	74.7	15.0241176470588	3.13949613571337
1958	10055203	150.14558096	-30.70703908	801283.28109327	6598638.86376736	56	249.594740799995	97.5	13.4267647058824	0.231640194980914
1960	10060786	149.0686475	-29.85232387	699833.067508957	6695782.01123734	55	161.7788644	105.2	32.6690476190476	0.722389584655081
1962	10060795	150.14780479	-30.82731706	801121.116491052	6585293.88173974	56	255.003895317808	118.4	11.8464705882353	0.438935090692041
1963	10080120	149.0467472	-32.2616416	692792.981232884	6428724.12535077	55	369.624769346568	51	8.792	0.100079968025574
1964	10087763	150.75197	-28.9976084	865589.478190697	6786471.22523508	56	325.072655999999	58	45.5924830383481	0.121030020806787
1972	10146619	149.4878084	-29.9925993	739999.16411316	6679429.0351263	55	183.626278212672	129.5	58.955	2.6698829562361
1973	10050472	149.74586187	-30.28565312	764120.306092292	6646368.00638961	55	210	134.1	5.72714285714286	0.570741730074978
1974	10001764	147.36580158	-35.08670219	533344.828990247	6117280.73732366	55	179.9042628	50.6	11.262	1.26826180262594
1975	10001765	147.36580158	-35.08670219	533344.828990247	6117280.73732366	55	179.9042628	50.6	13.2008	1.92279155396522
1976	10146561	149.30864517	-30.09343352	722484.756876724	6668613.1179265	55	180.5374204	82.3	41.514	1.8592105851678
1979	10065755	150.0469777	-30.7572833	791683.148949673	6593327.97964368	56	246.373996	134	12.0651428571429	1.47017466684078
1980	10044188	147.4499263	-33.76593999	541663.496061387	6263704.7161519	55	213.124391407414	84	17.6875714285714	0.1759418387202
1985	10086734	148.1389814	-33.76252626	605476.93117468	6263591.4422475	55	323.15268338254	16.2	15.635	0.0243241991988775
1986	10069208	147.99242373	-33.40977321	592279.00022076	6302843.98626762	55	236.531394241471	21	6.55901399067288	1.22900047316052
1987	10100739	150.31129487	-31.44456741	814720.662501498	6516379.58268946	56	321.6961784	36	3.89258064516129	0.839581184923175
1990	10014760	146.54134379	-34.76402839	458026.907536425	6153028.98728992	55	146.538745199997	176.8	10.7995384615385	2.10468519902199
1991	10044500	150.08419293	-30.69953939	795423.662402183	6599634.02965369	56	243.536475361966	53.6	9.83794117647059	0.491000056378125
1992	10063621	150.01529508	-29.43509693	792521.488036248	6740022.87338015	56	219.096721529696	42	9.674	3.87575334612511
1993	10054785	149.92975315	-30.854541	780173.926936446	6582842.68043251	55	259.00316137976	110	23.5822857142857	0.555765036243019
1994	10052441	147.53392627	-33.56284172	549558.358001498	6286185.88219545	55	208	110	7.5427027027027	0.203445306398054
1996	10133219	150.61280752	-31.67203748	842560.629837312	6490240.20121062	56	400.365195456415	76	8.02371428571429	0.408768783504008
1997	10091186	148.53522951	-32.87002768	643631.766912006	6362077.11624046	55	457.080975842547	19	450.812265716681	0.872854714061293
1998	10068825	150.4781385	-31.5353437	830267.276630382	6505819.05224362	56	322.053782630569	15	4.86684210526316	0.187561993444945
2001	10128045	150.1326277	-30.4938449	800700.717601484	6622316.57421868	56	279.862706709715	11.3	5.09	1.2135164696955
2003	10072234	151.00253333	-33.45915	872070.8299229	6290637.50349859	56	203.735965603986	150	32.6411411229135	6.29732495341118
2005	10007776	149.42836672	-30.23398837	733693.689915183	6652791.7837845	55	190.040451280668	83.8	22.1876470588235	0.627802230115829
2006	10007485	148.6227333	-32.2782666	652819.956739562	6427563.99517643	55	273.048108000004	74.7	32.9052173913044	2.54543644428052
2007	10044499	150.08419293	-30.69953939	795423.662402183	6599634.02965369	56	243.536475361966	53.6	9.46294117647059	0.469283116677572
2008	10065735	150.01641515	-30.59287318	789246.275660079	6611639.31011342	56	236.551624403497	65.5	11.4029411764706	0.447151306223564
2010	10128295	147.8666777	-34.3131194	579742.063892928	6202785.08336809	55	266.965385589726	86	70.9055555555555	0.11076613111628
2011	10105048	153.0118138	-31.109775	1073759.29607636	6542643.86030266	56	4.21297253599302	32	1.84355235602094	0.227152783110626
2014	10040053	150.16502779	-30.89537268	802555.389390069	6577699.69773275	56	257.286566937594	55	10.7938235294118	0.634187830340704
2015	10128384	150.6838166	-28.7630666	859752.66140784	6812694.19448832	56	241.105930992064	39	8.54575757575758	0.249788156341866
2017	10134163	153.04442276	-30.92396292	1078003.44279391	6563120.52589366	56	15.9619072832479	30.5	1.19600998668442	0.353552114644749
2019	10101687	148.53762113	-32.86851933	643857.978774172	6362241.0959261	55	451.902618307325	10	451.891922121896	0.846945953432584
2027	10085214	147.569731	-29.5240914	555209.997203895	6733812.00318655	55	131.66074924704	701	-21.2493333333333	2.3350433733778
2030	10028147	149.55169751	-30.15315441	745767.079840771	6661493.55348101	55	195.618222052274	111.3	31.91	9.55246657398281
2032	10006832	147.4833749	-35.2582416	543969.907903523	6098211.24320128	55	223.449307631616	61.3	8.17807692307692	0.773409132600936
2034	10007077	149.59418589	-30.26221681	749585.09538854	6649309.6087788	55	202.341249094568	117	27.7801447277739	7.25210940845703
2035	10146579	149.14642541	-30.09037884	706854.157128141	6669256.70435877	55	171.117553686528	81.7	30.315	0.00500000000000078
2037	10129191	147.89813243	-31.80733023	585011.884521156	6480568.77385504	55	201.2758916	22	6.53	0.75
2039	10025768	151.3044	-29.1363166	918905.643899424	6769240.93810833	56	317.039928671996	11.3	7.6268	0.946258822944336
2040	10011601	150.473509	-31.5344316	829830.647916645	6505934.20206141	56	316.606143550733	17	2.84085714285714	0.687290212890227
2043	10074090	148.9430549	-32.5933305	682354.991531067	6392129.00131198	55	300.568363520962	21	4.65117647058824	1.00214406826764
2044	10106494	148.93524268	-32.61661745	681574.687499924	6389560.32254923	55	312.718557419272	47	6.83020497311828	1.57132514971637
2046	10139759	150.1568	-30.4979	803009.57059761	6621802.14781536	56	290.117632000002	89.6	8.72418588531821	0.908793611030815
2047	10146635	149.4783665	-30.29676588	738355.063656455	6645728.17894885	55	202.621524751425	97.5	29.5525	0.0756224173112711
2050	10050015	150.20724847	-30.84037225	806768.766749264	6583684.13796504	56	259.292644581413	145	10.9026470588235	0.55196072336572
2051	10043057	150.25752566	-30.85731644	811525.318199113	6581665.58857716	56	268.806158400001	110	21.1897058823529	1.8138332585895
2052	10127160	149.855575	-30.8927027	772969.073716873	6578794.88890998	55	276.180862756002	137	28.9362857142857	0.19071423220973
2054	10092174	148.43799832	-34.31071845	632315.665304921	6202455.2423072	55	419.803859357037	7	2.15296296296296	0.7920943397555
2055	10112902	148.53703225	-32.86797766	643803.752974017	6362301.95574883	55	451.422662019893	13	450.341664359862	0.718964594693095
2056	10089006	148.53762113	-32.86851933	643857.978774172	6362241.0959261	55	451.902618307325	2.5	451.446644859468	0.481633850594685
2065	10158165	149.1269766	-30.17416169	704806.261129122	6660004.57100102	55	172.474384000002	68.6	25.0506978215039	0.484426641309531
2066	10072874	147.1415249	-29.1323916	513766.92138298	6777338.10712962	55	134	806	-48.65	0
2067	10074316	148.3962833	-30.7921666	633592.225794052	6592597.43910429	55	165.030237328031	612	-17.9256	0.899923018929952
2068	10105799	147.9245469	-30.1410159	589045.997881679	6665228.00553161	55	131.679521981776	818	-9.69	0
2069	10086100	148.591184	-29.3404791	654480.994937437	6753240.00275702	55	177.683919873281	1157	-9.08	0
2071	10066971	147.59437673	-35.12772786	554153.774404533	6112630.62364976	55	189.688095746171	64	5.7596	0.763148635588114
2072	10057336	149.45919904	-30.15148827	736859.281362764	6661874.14087665	55	191	91.4	26.7862962962963	1.30128184138834
2073	10146625	149.79613889	-30.30843057	768896.031822328	6643724.38833511	55	215.579570757117	83.8	13.09	0.24913182588073
2075	10008458	150.13240984	-29.47020589	803784.115089534	6735829.82069825	56	230.376734135628	43	11.8220351887396	3.15563444683276
2076	10146654	149.15031404	-30.0595455	707293.309638754	6672667.48368828	55	168.836090768992	68.6	32.108	0.0193907194296667
2079	10101938	150.80612621	-30.93870084	863715.076041983	6570974.87652941	56	342.256220822873	27	7.29556338028169	0.394142900817242
2081	10142241	150.69620441	-31.59918467	850746.953774848	6498057.18371229	56	392.973378680883	18	7.18485714285714	1.19723579591508
2082	10146652	149.49281034	-30.2542658	739848.03901759	6650409.50772716	55	197.641556183443	96.3	27.145	0.242332416321052
2083	10022242	149.47669997	-30.31121033	738159.786403751	6644130.3028863	55	202.549236000001	68.6	30.806	0.231247548249551
2084	10013989	149.47308903	-30.32509923	737778.879833291	6642598.0941116	55	205.885250207964	74.7	32.5251428571429	0.221699557684609
2085	10033019	148.8172819	-31.79399061	672047.605461891	6480960.68790242	55	314.192674253052	88.4	8.80333333333333	0.41841632642886
2086	10063289	147.26820047	-35.10408118	524442.736960255	6115381.73083786	55	176.711055351654	80.2	9.1	1.40306806677367
2087	10051988	149.7011364	-30.2673192	759864.992299666	6648504.00295762	55	208.430460319747	112.5	4.76966666666667	0.982549348492086
2088	10050424	150.0277951	-29.46259685	793655.438012211	6736942.22704341	56	222.976756	38	6.89475	0.944833285558886
2090	10046770	148.62256875	-32.31399237	652744.51223252	6423603.42538078	55	264.587455673699	44.2	8.622	0.543843727554157
2091	10052436	150.25808138	-30.86870533	811541.6041532	6580400.91423949	56	268.544697668478	97	20.6605882352941	1.72470618329184
2093	10126926	149.9037444	-30.8485777	777702.875716158	6583568.97432425	55	260.890051505733	101	21.5197142857143	0.262411734431498
2096	10092601	148.33906064	-34.17534878	623408.857189205	6217591.26698398	55	426.247550400018	38	3.19111111111111	0.464920011705186
2097	10090110	148.53715727	-32.87206101	643808.857118977	6361849.04678226	55	460.158086828305	17	455.919740022464	0.936013900647724
2104	10000816	148.8009027	-32.4386694	669301.951253801	6409511.93634859	55	282.145074670816	56.3	15.37	2.66863173720864
2105	10011433	149.48864355	-30.23509914	739493.520296873	6652543.1916819	55	194.751432049723	96	23.7445714285714	2.35650509120985
2106	10009362	149.81327022	-29.3634399	773105.687926713	6748457.87062399	55	203.205214399999	70.5	24.055	1.55845697980237
2107	10045505	146.59944453	-33.09352266	462621.179576373	6338273.70646754	55	167.001060139917	65.5	9.0775	0.711185922714072
2108	10146548	148.61893342	-29.96677074	656204.86653867	6683794.21242459	55	144	122.2	22.296	0.0290516780926675
2109	10045523	146.69986937	-36.01790933	472956.01884652	6014023.48529818	55	147.73086172159	103	5.54888888888889	0.3934682756597
2110	10060798	149.91530888	-30.84954113	778806.522784636	6583433.30306788	55	260.18087816995	114	22.6994285714286	1.19733261366886
2111	10062160	147.9817277	-32.1244944	592605.898382059	6445342.99666058	55	221.135016038272	55	30.81	0.702668383480328
2112	10127649	147.9965222	-32.0165861	594111.993437418	6457291.93292847	55	217	52	18.9305882352941	0.419698359304356
2113	10142341	147.4393583	-32.0351305	541484.087722789	6455585.97506824	55	192.159589317361	127	30.6818181818182	0.0275740925238232
2114	10012293	148.61302245	-33.39613203	650012.756804116	6303633.94998967	55	364.529392906656	35	1.555	0.889873586527884
2115	10018123	148.80194932	-33.79944213	666806.737529547	6258621.66972162	55	380.450844330622	25	13.21	5.21
2120	10022978	146.95554422	-36.07376015	495997.040534868	6007869.50314131	55	161.545938766391	81.4	4.39678571428571	1.13457057191391
2129	10070963	147.065106	-29.3312414	506320.997737523	6755313.00923343	55	129	535	-22.34	0
2130	10048732	148.82283738	-31.79621278	672569.508062918	6480705.52226838	55	317.630791100488	94.5	12.9646153846154	0.320807044441536
2131	10049321	146.92329582	-34.99096966	492999.847073887	6127955.67820062	55	164.134664741977	70.1	8.87782608695652	1.07331650391687
2132	10029964	146.94173976	-34.97208603	494681.851606778	6130050.93181623	55	165.275294563278	126.2	8.80038461538462	2.11364701362949
2133	10020149	147.3902627	-35.10696036	535565.807801075	6115025.67281649	55	180.775897966637	90.2	14.2403571428571	2.97120283740784
2134	10053499	147.50644552	-33.25665117	547172.828649271	6320145.76422899	55	210.515379999999	138.7	13.60375	3.10362988088142
2135	10146725	148.95365072	-30.09343546	688266.599265238	6669251.3819167	55	161.982184683552	74.7	28.514	0.013564659966251
2136	10054052	149.89642412	-31.07620793	776345.444867204	6558344.88522828	55	288.786740399999	117.8	12.1137142857143	1.32730249693404
2137	10063637	147.44653071	-33.43744721	541506.145440549	6300126.78844102	55	209.910510129006	100	7.45415584415585	1.08954935358359
2138	10058657	148.44562539	-32.12927091	636361.449803422	6444320.44674565	55	255.925322144568	78	21.8461904761905	0.465755670573319
2141	10010945	151.1960722	-28.8951638	909305.207096373	6796378.71803017	56	284.03557294125	19.2	7.28	1.12386831968874
2142	10108842	147.27901103	-35.66987456	525251.019712668	6052630.4239387	55	245.227956827887	60	5.40217391304348	1.39733895088747
2143	10088592	147.28513221	-35.62734676	525818.67965945	6057345.53081987	55	255.527368541989	30	10.7091304347826	1.3699727482008
2144	10146724	148.2458527	-32.1923694	617435.120359736	6437561.00483079	55	238.578322021729	29	13.97	0.385097390279394
2145	10049025	149.32041667	-29.9405509	723963.036507999	6685537.78869483	55	174.316108399999	121.9	53.7765443121693	3.10203031983559
2147	10129674	150.4123944	-28.6660555	833536.802849812	6824243.46827178	56	225.580605364479	41	11.480303030303	0.27896437101151
2148	10078238	148.41224433	-34.16047008	630176.862139468	6219150.2305592	55	402.571169898185	42	12.8559259259259	2.53657870961431
2156	10079181	150.8391	-33.8914	855084.301545558	6243245.73925588	56	70.8511360000079	9	9.8	0
2157	10071914	150.1800363	-28.9048467	810103.980599496	6798394.11708466	56	232.18596	927	-6.94	0
2159	10158609	151.1709863	-33.32826932	888323.751140691	6304545.8361529	56	258.005368603442	150	21.9056375300722	8.16430957377845
2160	10158642	148.2462772	-32.19436466	617472.573109949	6437339.35203263	55	238.673354489969	32	15.1905654060756	0.83104156009932
2161	10159327	151.1997833	-34.02511667	887857.447987935	6227096.50253735	56	5.50326546720317	6.1	1.66780677009873	0.148440993427099
2162	10159332	151.1923	-33.2997	890437.141668857	6307636.80950998	56	279.368319999993	60	35.261237012987	0.640585810674753
2164	10159397	147.3692743	-35.10069265	533655.639007058	6115728.04620712	55	181.948051904175	81	12.2483472714387	1.78953561275276
2166	10044503	150.46586326	-31.49370494	829247.254991159	6510474.90871164	56	311.592265698336	39.6	3.06057142857143	0.816599019827769
2180	10158251	147.7756	-32.3307	572996.361948079	6422643.50889068	55	211.401504000001	234.6	50.8713641058748	3.76092671046995
2182	10158067	148.1730416	-32.24100743	610512.594809697	6432246.37051284	55	236.111532906868	67	25.4244548104956	3.43940393042835
2186	10157971	149.6786229	-29.28638954	760225.061583684	6757307.23083318	55	192.923301631691	51	16.3453985374771	0.195412065373181
2187	10158161	153.0606683	-30.9299747	1079523.22732368	6562367.70562521	56	32.2235550507882	7.1	2.47454011461318	0.290717318505572
2188	10158169	153.0724607	-30.9382701	1080602.40917032	6561384.21859675	56	8.96179599999471	14.75	3.71892243975904	0.189195663944746
2189	10158373	153.0427666	-31.0519916	1077069.40651476	6548903.08416195	56	5.33194696793456	51	1.53972567191844	0.188909216612914
2190	10158010	150.4104	-31.0238	825587.329961674	6562762.6152637	56	273.748000000002	137.5	18.5191877256318	2.98953657966398
2192	10158106	150.6234	-32.2468	841428.27005453	6426442.74246671	56	163.130367999998	41	9.15667337164751	0.111171227308833
2193	10158239	150.9334635	-32.30230398	870438.133685133	6419253.77323133	56	193.971765101703	24	1.78597152245345	0.603929880361825
2195	10158364	148.6722	-33.5771	655193.711083144	6283480.00126705	55	311.848064000012	23	4.64495376955903	1.17671818687371
2196	10158300	150.5007479	-32.08872213	830435.747425087	6444363.30328419	56	309.185347795427	30	15.2901578947368	0.111682118646448
2197	10158009	148.46034	-31.454827	638753.722871521	6519067.18105083	55	240	116.5	33.3068066860465	1.00437501052028
2198	10157988	150.6914	-32.396	847268.616614601	6409670.73370617	56	106.949359999998	14	9.22560379596678	0.144757561743466
2199	10158051	150.819692	-32.04836	860718.383219277	6447817.84244814	56	208.233921535996	13.3	7.54179466119097	1.24850889199355
2200	10158235	150.1338	-32.0953	795762.26130252	6444700.71402306	56	379.448736000089	24	15.8215207373272	0.684098529421793
2202	10158122	150.0389	-32.1534	786620.115493949	6438513.37857283	56	391.915808000037	16	1.46368581081081	0.320673082140484
2205	10157992	149.6383614	-29.41787327	755982.998814579	6742819.98715713	55	193	74	22.2044460641399	4.20113472792685
2207	10017849	149.45808703	-30.03759944	737023.921223931	6674502.25476971	55	188.941592581221	97.5	22.04	3.5527136788005E-15
2208	10022237	149.69280681	-30.23120903	759158.205651507	6652526.68040719	55	206.783467200004	42.7	8.65114285714286	0.355453604998068
2209	10017852	149.65447498	-30.33926473	755187.68254699	6640633.12093425	55	217.2117676	93	36.3194285714286	0.163897927419003
2210	10049959	147.49858911	-35.12337029	545428.883898981	6113161.77597963	55	186.434465627424	86.9	8.02136363636364	1.86340913248844
2211	10039543	147.15998492	-35.06185393	514587.900805564	6120085.83502056	55	172.899072784607	64	9.52037037037037	0.686760950816607
2212	10048731	148.82283738	-31.79621278	672569.508062918	6480705.52226838	55	317.630791100488	94.5	12.8715384615385	0.350446882924473
2213	10043871	149.45419929	-30.17093273	736331.159462712	6659728.87910705	55	193.016072294167	111.3	24.6968571428571	0.787994820246107
2214	10052879	147.8969	-32.1882	584545.002418839	6438350.92534925	55	218.211999999998	199.6	63.7886175528507	13.5182851336133
2215	10043873	150.01419182	-30.46481785	789412.814522794	6625845.31592592	56	242.184362743817	87.2	9.03852941176471	1.44475141837607
2216	10039103	149.46392088	-30.11482159	737402.017464572	6665929.24240951	55	191.19680978302	60.4	23.5582352941176	0.589014483933746
2217	10043311	149.51503179	-30.19204348	742139.295301714	6657260.65786955	55	197.1381696239	121	17.0705714285714	2.32973075434804
2218	10043312	149.51503179	-30.19204348	742139.295301714	6657260.65786955	55	197.1381696239	121	23.7091428571429	2.5596287358338
2221	10009806	150.13375089	-29.4762644	803896.142026303	6735154.51630849	56	230.585008390898	48	10.9	0
2222	10053059	149.98002627	-30.53454026	785926.616383214	6618200.93552745	55	232.860211085874	125.5	10.5981818181818	0.595927871095328
2223	10065739	150.33669426	-31.11398259	818245.963237631	6552973.93316998	56	271	66.1	11.7352941176471	1.08686607025488
2224	10063395	150.4104	-31.0238	825587.329961674	6562762.6152637	56	273.748000000002	137.5	23.6704524539877	7.12495882697458
2226	10047804	148.5403412	-31.64565946	646058.179556817	6497808.95046744	55	265.340944000001	111	28.9933333333333	0.286953345027066
2227	10065639	150.14586085	-30.85759489	800840.451525709	6581941.2446319	56	256.233972403932	112.5	11.6541176470588	0.427083940275823
2228	10073149	150.14002674	-30.80176149	800456.352629324	6588148.98869783	56	253.416805024587	87	11.6261764705882	0.45278883992874
2229	10134398	150.1109222	-28.5913472	804269.282226309	6833332.70913381	56	209.883556845312	45	10.5568965517241	0.447052441946332
2233	10028235	150.5562	-32.3301	834785.747403556	6417413.53820852	56	146.985695999933	18	10.1091539838854	0.260145003836864
2235	10099183	150.12374596	-32.09279367	794821.027344871	6445006.27802604	56	332.693919088188	29	13.9213306451613	0.0741054649567097
2236	10103364	152.81295083	-30.6055867	1057673.93642485	6599673.7034706	56	40.0367428000005	14.5	6.34380944206009	0.118792651960357
2244	10092127	150.07138	-32.44826	788747.071357939	6405721.47347911	56	292.32624896001	12	10.177330206379	0.342318007550477
2245	10068184	151.12182441	-32.56237331	887074.706155704	6389725.20280571	56	52.1520280000023	16	15.13	0.100000000000001
2249	10140966	150.23286089	-30.99235657	808730.61048711	6566757.23489827	56	295.043794717016	7	5.72625	0.699981026528577
2250	10024659	149.08255844	-32.11010058	696492.313187785	6445461.70925284	55	335.327139824789	8.8	6.30333333333333	0.581282107834818
2251	10060573	152.25922498	-32.15259088	996241.503428043	6430509.18300147	56	48.7949036590586	22.7	12.6	0
2252	10006681	147.5516777	-29.4567694	553495.86528004	6741279.86803505	55	133	659	-11.565	4.66328478649975
2253	10000369	149.60780748	-30.13287632	751224.580739324	6663619.38971564	55	198.68756736342	45.1	18.5757575757576	0.291235927510517
2254	10028287	147.42017086	-35.66238437	538029.861801058	6053415.70293104	55	271.07599639479	76.2	7.13095256916996	0.426786602501094
2256	10033022	147.8259138	-35.0729416	575299.953077778	6118556.07015859	55	214.381000726017	48.8	6.93230769230769	1.00867128018958
2257	10034723	150.5434805	-31.4377611	836825.526174736	6516444.72842703	56	324.888332553759	69.2	27.868	1.8554580489541
2258	10045758	146.74549398	-34.8266414	476727.003252837	6146151.95097947	55	157.552175961259	137.2	9.59444444444444	1.06226987340817
2259	10057831	149.77223623	-30.30749437	766599.033286504	6643884.62775743	55	211.1683476	114.3	9.78238917861799	1.93015683487383
2260	10056436	150.05530247	-30.4850953	793301.071434222	6623490.53249334	56	251.926392868735	64.3	5.60441176470588	0.702751697327645
2261	10054117	146.95836109	-34.92237983	496196.79589818	6135563.8710864	55	167.188052114126	70.4	14.476	1.75075098172184
2262	10051173	148.07118033	-32.2663853	600887.633921515	6429533.38016077	55	227.980586119454	115.2	48.831363713799	0.635853362724253
2263	10063295	148.53127697	-33.60863918	642061.910445854	6280185.02807441	55	279.24084954317	107.3	24.8204938271605	0.942988290822618
2264	10048629	149.67364081	-30.27315355	757203.573915429	6647919.7397703	55	206	94.5	11.574	3.22785395314862
2265	10042719	148.55891831	-33.61393086	644617.699045306	6279559.95849958	55	279.570914980651	75	10.4170833333333	1.10249141783004
2266	10051517	149.67364073	-30.26315356	757229.663423546	6649028.4629855	55	205.699360097633	83.8	11.8557142857143	3.19929571331324
2267	10002884	149.89641558	-30.40842983	778259.776334011	6632394.0215055	55	222.676488124036	115.8	6.82382352941176	0.644738956322098
2268	10002360	149.17199891	-31.85759974	705495.309459398	6473291.68985362	55	362.224338907042	90	5.77	0
2269	10005706	149.85807634	-29.53037565	777002.968794938	6729843.91606479	55	212.8209952	63.2	26.03575	0.50753762175823
2270	10008460	150.00168394	-29.40398592	791289.257042512	6743506.51009373	56	221.652231678202	83.3	16.7807142857143	2.33913739987847
2271	10016317	147.36754876	-35.08522716	533504.697995139	6117443.73012738	55	179.7272592	70.1	13.2436	1.98070064371171
2272	10050603	149.78640902	-29.28676515	770699.616042675	6757021.01232321	55	199.584889951609	80	16.3736363636364	0.208883296136763
2273	10050605	149.78640902	-29.28676515	770699.616042675	6757021.01232321	55	199.584889951609	80	16.8143181818182	0.245342040714894
2274	10050002	148.68083954	-31.70134383	659287.050464306	6491439.31515743	55	285.276458878446	33	12.1369230769231	0.464201292799456
2275	10041824	149.31170007	-29.99871134	722991.47742506	6679107.51098288	55	176.561578264231	83.8	41.5073684210526	3.34892495257062
2276	10048485	149.67363509	-29.51898775	759149.141751343	6731532.23438645	55	193.852990605876	96	9.54560975609756	0.752372017414088
2277	10046761	150.43808177	-31.18981537	827660.006023834	6544266.5370163	56	280.297241384391	92.4	19.8802857142857	4.13676580760124
2278	10045511	148.63672932	-31.73593647	655048.75489173	6487668.06828068	55	286.406303077106	99.8	16.535	0.3986360674672
2281	10054788	149.9039777	-31.3405472	776295.906659469	6529012.09985471	55	341.739619796863	42	10.7417647058824	0.953058453204689
2283	10127166	149.18425572	-34.97649681	699390.618610203	6127384.04649774	55	643.789781456233	80	29.23	0.0500000000000007
2284	10130806	148.5935944	-32.2809833	650071.033774357	6427303.95337164	55	269.858128629504	25.5	11.09625	0.388729903017507
2285	10002343	148.4144555	-32.1573638	633380.11073182	6441245.11560631	55	248.144631283041	80.8	11.8918181818182	0.815188970638857
2286	10021050	147.0819444	-29.4719444	507944.855451541	6739722.35057411	55	127.577785955585	500	-43.96	0
2289	10102206	150.0168039	-31.9670341	785113.47574662	6459242.11079161	56	432.872534997582	39	29.985	0.0250000000000004
2295	10094494	146.57820436	-35.94596577	461958.53782537	6021962.50682675	55	146.886358403495	65	14.612962962963	0.997566724083471
2296	10090588	151.14779016	-31.30369835	894872.496020726	6529305.56219367	56	489.729906524618	11	8.0937323943662	0.316209079421119
2297	10097263	149.37058778	-29.96398883	728753.153017287	6682840.54923189	55	179.8213404	50	29.0744186046512	0.200421675539249
2298	10105369	149.51225306	-30.07065468	742168.083520871	6670724.15885755	55	189.9785616	42.7	22.2491176470588	0.312243943539048
2299	10082493	150.45523406	-28.93773679	836850.379270098	6793994.25202968	56	274.754095200013	357	45.8949306569343	4.78075250149942
2300	10082281	151.49126348	-32.64182122	921423.8235792	6379499.38548526	56	24.004729909472	18	7.80993446244477	0.972689937067526
2301	10082291	150.36473702	-32.56112672	815943.576606621	6392368.49207538	56	239.229681306818	11	1.79	0.18
2303	10096910	147.7491	-35.162	568222.278394094	6108734.6681269	55	252.277120000006	14	2.41105263157895	0.402294664679905
2305	10120284	150.20890109	-30.99916409	806419.571614842	6566068.56746863	56	323.421151161842	18	4.52	0.594348382684769
2308	10013768	147.714025	-34.1423499	565829.102480498	6221830.14154732	55	236.043571412	102	38.01	0.225831795812724
2310	10049832	149.45669912	-30.15509939	736609.798594434	6661478.99973973	55	191.18983967227	113.4	27.5452941176471	1.74018125373415
2311	10000118	146.60507129	-29.13678247	461584.55979903	6776795.44068573	55	145.62843416371	518	-22.44	0.51
2312	10014248	149.0088444	-29.8450388	694068.914079709	6696691.8773674	55	160.454289486335	801	-16.01	0
2314	10059983	148.46645841	-32.13621524	638316.269207716	6443524.02629742	55	254.185128061625	20.4	15	0
2315	10028113	147.26955851	-33.13339312	525143.110193179	6333892.59548808	55	196.757280531101	90.5	9.38230769230769	0.504718563560295
2316	10049960	146.80966713	-35.00460412	482632.772618908	6126429.80842161	55	158.677900777312	80.8	6.03259259259259	0.965883179013221
2317	10046962	147.25652005	-35.1020785	523378.798693228	6115606.6281132	55	177.358619772879	87.5	10.7761194029851	1.51848800999191
2318	10048625	150.33141472	-30.97870489	818192.587954935	6567993.32242831	56	271.904122219476	147.8	10.2497142857143	1.10006100016391
2319	10067056	150.45668986	-30.97842643	830165.669196909	6567658.73921396	56	282	94.5	19.7272222222222	5.2374657840893
2320	10048630	149.67364081	-30.27315355	757203.573915429	6647919.7397703	55	206	94.5	12.2805714285714	3.81186414302739
2321	10001836	149.84086077	-30.36926361	773029.452235531	6636872.26158442	55	220.892425901148	111	9.73382352941176	0.613322747326025
2322	10000806	149.82724264	-29.40676484	774346.275820434	6743621.73061424	55	205.769116800003	95	16.3221951219512	1.24448738040054
2324	10059802	150.47724751	-31.18925947	831396.691765506	6544211.33581605	56	285.097967200007	88	18.3284090909091	1.24928332761013
2325	10050425	149.60505449	-32.59148891	744504.218607762	6391003.87978213	55	451.691746799998	14	4.31045454545455	0.210075252160382
2326	10046760	150.43808177	-31.18981537	827660.006023834	6544266.5370163	56	280.297241384391	92.4	19.5297142857143	3.92843879256617
2327	10046762	150.43808177	-31.18981537	827660.006023834	6544266.5370163	56	280.297241384391	92.4	20.26	0.761445992832059
2328	10059693	150.424747	-31.164531	826475.340754017	6547110.58228614	56	278.53036	91.4	20.504	3.42290286160738
2329	10045509	150.36252608	-31.03981578	820960.556815468	6561125.68086453	56	270.002259904189	120	16.8248571428571	3.93594597192054
2330	10052801	149.03392644	-29.98399063	696219.755642947	6681247.60682968	55	161.901810797302	71.9	31.4875609756098	0.561134654018545
2331	10053073	149.89975845	-31.15343012	776439.543603726	6549773.1133832	55	304.393845654998	36.1	6.37147058823529	0.807447439021269
2334	10001240	148.4485333	-32.1766249	636565.122832689	6439067.06889832	55	250.77482666795	93	14.8688095238095	1.05458229686529
2337	10023334	148.1977361	-32.2525416	612824.952534811	6430942.04062804	55	237.804992	90	24.9866666666667	3.6695079900293
2338	10019388	153.4056435	-28.804358	1125783.00532141	6796789.75174828	56	117.252308230403	120	22.55968464351	0.341738621429609
2339	10106102	152.0672	-32.7093	975162.237818331	6369567.1103263	56	8.79766400000192	8	2.84545308924485	0.219365218432554
2340	10105885	152.08906451	-32.77506279	976863.041139064	6362166.3707413	56	12.890634247853	5.64	3.98687464114833	0.385886934103699
2341	10119363	151.9957	-32.7391	968294.013469214	6366577.70508548	56	9	7.08	2.39765034429992	0.700507528988342
2342	10129522	152.99905556	-30.85791667	1074053.56603394	6570694.67304334	56	4.15599520534285	31.5	3.02072768259693	0.183927892328284
2346	10086039	146.47324358	-33.44254454	451039.460691372	6299526.746463	55	178.491198834366	56.5	44.0816666666667	0.062561081263745
2347	10102983	149.4020916	-32.0026944	726913.110552216	6456743.94009735	55	380.589969482752	66.5	10.27	1.85072958586607
2348	10070769	151.7627999	-32.40675021	948095.637980513	6404482.29996133	56	50.9651653441432	5.5	84.6	0
2349	10080571	150.13015086	-32.46022222	794235.635145386	6404233.95218045	56	295.043605234746	13	2.53956518345043	0.717114180924738
2350	10075862	150.1232895	-32.5080633	793434.877760899	6398946.28169413	56	364.858559073435	15	6.72	2.83
2351	10077118	149.75566241	-32.3221319	759416.058815461	6420520.41189846	55	451.90824033887	17.5	1.49	0.0700000000000001
2356	10114143	148.56173756	-32.4664929	646770.46284047	6406781.24644377	55	294.534415678644	16	5.67	0.69
2357	10120634	150.24415582	-30.98763829	809825.066566372	6567249.09134224	56	288.576431121661	10	2.04	0.177763888346312
2359	10057818	147.3861462	-35.11326601	535187.946230319	6114327.84389577	55	180.431766350461	70.1	10.8992307692308	1.18541756056649
2360	10045761	149.66169611	-30.21482035	756205.528170962	6654414.23290774	55	204.503163182549	70.1	11.2034285714286	0.492097219530235
2362	10048329	150.91279143	-31.08203292	873355.093295658	6554718.76089189	56	376.230544929343	12.5	7.08838028169014	0.583609020825289
2363	10054691	146.77155988	-34.79660213	479102.990674089	6149488.83467641	55	151.0871856	95.1	3.91896551724138	0.56893333242303
2364	10048333	149.9641926	-30.45815152	784629.345274284	6626711.69433293	55	228.884406399997	118.9	11.7523529411765	2.26554636810213
2365	10050466	149.980303	-30.46037	786170.495507902	6626424.95467002	55	233.15348	98.5	13.2499217665615	0.862723406369884
2367	10052881	147.91378083	-34.02616399	584361.145856749	6234566.55311963	55	266.307399200003	18.3	4.37615384615385	1.56454239297255
2368	10067055	150.45668986	-30.97842643	830165.669196909	6567658.73921396	56	282	94.5	8.60472222222222	0.704704375020362
2369	10001763	147.36580158	-35.08670219	533344.828990247	6117280.73732366	55	179.9042628	50.6	7.1376	0.857308719190467
2370	10015532	150.13196204	-29.49231478	803674.646796751	6733379.4376905	56	229.5777736	49	7.99666666666667	1.3055388718961
2371	10004578	149.99669227	-30.48454017	787673.748216351	6623703.05028204	55	236.139681613804	86.8	7.32029411764706	1.33091628166047
2372	10008160	149.81474267	-29.38287603	773196.724088044	6746299.58903683	55	204.5548764	68	21.716	1.55985383930675
2373	10008077	149.81390901	-29.34176497	773225.623718769	6750859.41407989	55	203.086535149468	78.4	22.2111363636364	1.30488281589694
2375	10058542	150.01418447	-29.48843031	792260.539790054	6734112.12185349	56	221.334911599999	30.2	6.83139534883721	0.738337483166156
2376	10057560	147.57312932	-33.36205454	553319.969172659	6308427.82998936	55	213.251518982351	123.4	8.14913043478261	0.90612367446257
2377	10047802	149.62169203	-29.5820435	753954.721012752	6724656.5952666	55	190	56	9.65829268292683	1.08465326018249
2378	10050006	149.10086689	-29.4589909	703737.504915084	6739322.87288883	55	158.928583946734	64	28.3008333333333	3.034692346662
2379	10056128	149.15392373	-29.82399011	708131.527586091	6698771.46997758	55	164.981890913932	85.5	33.332	0.468625955015602
2380	10065139	148.8275401	-29.80538081	676620.189480982	6701379.30978159	55	150.687553145074	108.5	25.9285714285714	0.335265150423415
2381	10058137	148.80781842	-29.85288087	674631.236269637	6696144.7917526	55	151.1542956	72	26.5275	3.01732145287836
2382	10058138	148.80781842	-29.85288087	674631.236269637	6696144.7917526	55	151.1542956	72	25.1958823529412	0.0519115564068474
2383	10051292	148.61145791	-32.32177024	651685.477083349	6422756.90221912	55	264.279657534148	49	8.78833333333333	0.963300172439631
2384	10046773	150.09308277	-30.78231728	796022.02107656	6590430.62981507	56	248.048005999999	71.5	11.6467857142857	0.980717862338708
2385	10058144	149.82670188	-31.00843072	769882.096944317	6566032.36483426	55	285.447118137946	105	31.7184375	0.799582349476119
2386	10047397	147.51757757	-33.76387022	547929.265465547	6263904.80450518	55	208.673548413297	136.7	14.5355844155844	0.524569071149335
2387	10053515	147.53006338	-33.75884793	549088.365222252	6264455.77854829	55	208	116	28.517012987013	0.953852155680467
2389	10009632	148.3393749	-32.2265111	626204.107588862	6433670.09708103	55	243.890704475985	30.5	17.62	3.62556110599909
2396	10107982	150.99050463	-32.30443108	875804.966188966	6418818.77766263	56	229.443673934611	30	3.29	0.04
2397	10124198	153.4149	-28.8888	1126180.12456278	6787353.89557829	56	157.961439999999	10.5	27.9151305841924	36.4579952083936
2401	10078235	148.6046277	-33.7738305	648582.940088672	6261763.96088259	55	281.663995999999	41.5	8.71363636363637	1.23915126912278
2402	10084732	146.58751659	-33.25857891	461580.176267626	6319970.53335884	55	184.530523267283	66.5	44.2716666666667	0.204402924527892
2403	10076273	149.0433196	-33.2949165	690256.991929145	6314155.00497336	55	919.794952687035	150	0.455454545454546	1.36089785627233
2404	10105546	151.06667871	-31.1823099	887641.256121096	6543063.05487886	56	426.715289015312	18	5.45801418439716	0.568232571327931
2405	10111816	151.05584409	-31.06314299	887092.285045052	6556323.50807632	56	421.217438992105	16	7.35739436619718	0.315567183484284
2406	10093580	149.51355859	-30.07064078	742294.004168905	6670722.93155961	55	189.979828824477	108.5	48.3202941176471	9.87019175130921
2412	10136295	150.20247088	-31.0097734	805771.332356525	6564909.64119545	56	355.240854120523	30	14.0712053915276	1.97309776517376
2413	10124246	150.24306377	-30.97865981	809749.767104076	6568247.92909648	56	273.31369858125	16	3.7575	0.542419348843678
2415	10084591	147.7143527	-29.2881083	569385.030158023	6759882.16138943	55	140.943232762704	1058	-39.475	5.715
2416	10018407	149.41058988	-30.32065512	731778.503030497	6643220.1985852	55	199.744498112529	85.3	29.2494117647059	0.180879244353968
2417	10022429	147.39314064	-35.11888818	535822.863739403	6113701.85641646	55	180.924577099653	80.8	12.4820833333333	2.0383428301087
2418	10014682	149.56669655	-30.06648771	747428.269559823	6671069.4628632	55	191.737392591368	42.7	19.4787878787879	0.328714277476219
2419	10028290	147.48945053	-35.13511212	544589.815317613	6111863.73842215	55	185.4939786947	73.2	7.48909090909091	1.37503358336148
2420	10056675	150.50669219	-31.24814821	833997.046555046	6537590.33331519	56	287.2777852	70.4	15.2965714285714	1.24199135689917
2421	10042710	150.64141585	-31.5181479	845844.094267629	6507221.92249756	56	353.466125140694	33.5	9.91342857142857	1.09475879367399
2422	10057825	147.15218246	-35.07679861	513873.919454659	6118429.61922377	55	172.535792483678	91.4	8.32478260869565	1.68633863628255
2423	10063290	150.44891776	-31.38981587	827998.876648966	6522049.63210841	56	305.380765489058	61	19.7157142857143	1.35669827304439
2424	10037527	150.60669344	-31.4659258	842735.083079416	6513124.39011063	56	341.48253126154	91.4	19.9638888888889	1.30567836301837
2425	10043232	149.73002869	-30.27148656	762634.528802202	6647975.46940507	55	209.929721391452	102.1	7.06285714285714	0.505815163465704
2427	10011325	150.10391488	-30.7020393	797305.969028289	6599304.63616823	56	244.315074188442	75	11.4194285714286	1.57648785570447
2428	10012523	147.49649985	-35.09936738	545251.787319193	6115824.64163555	55	193.037891508358	91.4	20.1649333333333	0.828832710637208
2429	10002369	147.48604717	-35.0979397	544299.877812874	6115987.66748729	55	185.992218349308	77.7	22.701038961039	2.48624297190865
2430	10050003	149.27475745	-30.19371143	718996.379460916	6657562.44589936	55	182.941788000001	67	24.8855813953488	0.485124305938186
2431	10052798	150.47558121	-31.21203732	831158.299943492	6541689.73092642	56	282.538112034904	107.9	18.4262857142857	2.65356265716681
2432	10065130	149.44335887	-29.20954485	737539.402459072	6766325.59803276	55	175.837018891399	43	23.7271428571429	3.59146096132684
2433	10054760	150.03558155	-30.59565082	791076.674271775	6611281.81873273	56	236.709123254941	115.8	11.5651428571429	2.25166398334155
2434	10051624	150.36558236	-31.10564905	821030.808053388	6553814.84763223	56	271.481972157083	64	7.02944444444445	1.77146979847628
2435	10047387	148.75920844	-29.9201033	669820.837531315	6688767.14278744	55	149.087604	95	25.7567123287671	0.266879762545272
2436	10063142	148.4838128	-31.44512932	640998.738797645	6520112.25737914	55	241.473054400001	92.5	9.76846153846154	1.38963108637257
2437	10045514	148.82476296	-29.93176958	676129.493199377	6687375.3375241	55	153	125	30.7595890410959	1.06026029158283
2438	10048503	148.60948946	-30.02760407	655198.818801289	6677064.87766471	55	144.638735199999	120	22.5607142857143	0.449906830868998
2439	10056141	148.62393376	-30.04677065	656561.685387604	6674920.94958621	55	145.3720512	102.4	23.9285365853659	0.967958780052654
2440	10043683	148.60590244	-32.32038138	651164.793218541	6422918.73398349	55	264.866286094903	40	11.5304761904762	0.822744976923077
2441	10056740	148.60062475	-32.31954807	650669.324697146	6423018.55555276	55	268.448620712516	23.3	11.567619047619	0.565583598821815
2443	10127235	149.9309305	-31.5365444	778280.876769514	6507208.14798744	55	395.655984	114.3	2.9125	0.630520618219579
2444	10118096	148.96286555	-34.68510861	679810.688934859	6160123.14661746	55	673.739235255578	102	12.18125	1.43608354126771
2445	10133007	147.9683416	-33.0256861	590433.979043274	6345448.96171611	55	281.522603413247	58	12.4457142857143	2.37879235353246
2446	10142343	148.1540694	-31.9985416	609013.005411159	6459144.14325715	55	221.667129306624	65	18.82	1.45939199668903
2447	10010994	150.4833108	-31.5387915	830746.5121359	6505420.96184857	56	337.802502131832	31	11.17	0
2449	10091565	149.99811417	-32.53826957	781575.578056242	6395933.99812138	55	547.466749752869	8.5	3.02236811832375	0.523688320405685
2450	10098863	150.97713664	-32.28972587	874605.781526086	6420497.40117642	56	200.364794698613	36	2.325	0.00500000000000012
2451	10102190	151.34681541	-32.91726701	906600.716254554	6349493.36246492	56	132.271184804427	30	2.75	0.0800000000000001
2452	10129527	153.0365948	-31.0155063	1076700.02117931	6552989.39469947	56	2.18699751948926	16.65	3.49261165048544	0.152049782261938
2453	10049839	149.02786949	-34.98316527	685097.688010484	6126945.36926335	55	594.945933702536	27	6.59692307692308	2.39362979791518
2456	10070961	149.95236187	-32.34264119	777877.291734974	6417751.92171613	55	362.686162813626	5.5	1.415	0.155
2459	10023340	153.3122548	-28.686498	1117336.5429437	6810381.00352583	56	172.961690640655	85.5	5.26979044684129	0.217549617105096
2460	10078314	151.76363323	-32.40841689	948165.853325951	6404293.77094431	56	52.0249618748723	8	91.7	0
2462	10023320	147.62042742	-33.9750176	557312.318806479	6240440.6045903	55	224.453402399999	111	36.3130769230769	0.842977488053442
2463	10077163	147.56174057	-29.17036191	554624.00020586	6773008.98728015	55	141.914023787519	954	-43.35	5.51
2464	10015809	149.3070027	-29.2806916	724123.971110983	6758707.90659833	55	169.402600569407	1044	-33.966	1.326
2466	10158138	151.0194	-32.6543	877063.129896902	6379892.9338779	56	72.8392960000301	30	8.76301775147929	1.17643318347786
2469	10158400	148.1656	-33.4006	608393.739766298	6303694.07521167	55	245.584784000004	128	28.5599464398236	5.32631275111133
2470	10020778	148.20145079	-31.02455075	614672.347713141	6567057.49407968	55	175.854616949332	582.6	-1.43	0
2471	10019583	149.4815	-30.0229	739317.593957745	6676083.08773515	55	185.458560000001	100.3	45.5097674418605	6.83916610188498
2472	10015857	147.37767136	-35.1154578	534414.742752955	6114087.7372951	55	183.514565660316	41.5	7.94294117647059	0.338139628414799
2473	10029958	147.48948919	-35.12126204	544600.888095707	6113399.69395036	55	185.413680782193	80.8	11.74625	1.87759334543807
2474	10048325	149.60836299	-30.12732076	751292.199520584	6664234.09759175	55	198.282049999999	121.9	22.6353125	0.307377865734912
2476	10029963	146.94173976	-34.97208603	494681.851606778	6130050.93181623	55	165.275294563278	126.2	6.99384615384615	1.42701699877503
2477	10049831	149.45669912	-30.15509939	736609.798594434	6661478.99973973	55	191.18983967227	113.4	27.1547058823529	0.974387395160544
2478	10004655	147.41095985	-35.12057131	537445.784177508	6113508.64380764	55	181.826804390823	82.3	10.5607692307692	1.13880140457116
2479	10009807	150.00418378	-29.38926372	791574.013043099	6745132.61961904	56	220.004107200002	47.4	16.66825	0.267253507928334
2481	10004419	149.0922769	-31.77454455	698128.552829071	6482648.45659745	55	347.574186406223	67	9.30545454545454	0.806444087408236
2482	10003693	148.66478147	-31.70304395	657762.212830018	6491274.19965952	55	281.889471597797	121.1	13.9704	1.12925632165598
2483	10050604	149.78640902	-29.28676515	770699.616042675	6757021.01232321	55	199.584889951609	80	16.8043181818182	0.246054296735799
2484	10047152	149.0267228	-31.80954489	691847.367782813	6478885.54338263	55	337.311985856456	24	11.1428571428571	0.131878113175363
2485	10055295	149.61033219	-32.59037777	745002.741814828	6391114.9511395	55	452.825058000001	35	5.356	0.134342844989973
2486	10052001	149.15447908	-29.78899015	708257.751980607	6702650.02830352	55	165.790396215294	79	31.6085365853659	0.0879456865540442
2487	10058135	149.17114461	-29.62704581	710206.341359737	6720570.35002344	55	163.083540118036	70	31.5562962962963	0.0625476498743246
2488	10054235	149.07448056	-29.8195461	700462.145446412	6699405.02663351	55	162.154468	117.7	33.8436585365854	0.552342047160338
2489	10043682	148.62393315	-29.93760405	656733.093038648	6687019.92853131	55	145.996803034616	102.4	22.0085714285714	0.152543068525259
2490	10042248	148.24340242	-32.25360378	617125.57536244	6430775.37521902	55	241.077028733322	118	28.477700074239	1.39429245435728
2491	10050018	148.3119722	-32.2411416	623602.046487229	6432080.03847567	55	240.09101332531	76	14.2237931034483	2.95531947487461
2492	10129199	147.9925944	-33.0220305	592702.88043401	6345833.12099517	55	293.222655999999	58	12.1642857142857	1.20431198073372
2493	10139831	149.6973194	-28.7241749	763465.882964558	6819590.95030393	55	189.730468611936	54.5	20.6915151515151	0.799397959876856
2499	10018796	150.5488	-32.353	834004.427790892	6414896.15429461	56	139.156000000015	18.5	11.357003125	0.20928291505018
2500	10107983	152.98500482	-30.84361387	1072792.15178592	6572356.38497003	56	10.6701223370252	10.5	2.935625	0.982063953811054
2501	10158408	150.5854203	-28.92883226	849580.868317963	6794603.76731256	56	291.145719007676	293	60.9109012435991	6.45630137480679
2502	10040114	149.02786949	-34.98316527	685097.688010484	6126945.36926335	55	594.945933702536	11	6.64288461538462	1.8978574321693
2506	10072557	148.6056638	-33.6729055	648853.059296111	6272954.02603719	55	298.19930800001	80	51.4392857142857	0.740920896931787
2507	10158411	153.4405	-28.8244	1129074.70448887	6794376.63752182	56	125.026560000021	14	9.65804518072289	0.749905136548721
2508	10091851	151.14556798	-31.30369837	894660.771873661	6529313.53556856	56	492.059231816322	11	7.24007042253521	0.361161070693297
2509	10096966	150.38621999	-28.98453139	829969.289378001	6788999.71658117	56	298.807061200006	382	64.6250474885845	4.95482803387095
2510	10091178	148.23752079	-32.1997208	616640.313973794	6436755.11936224	55	237.534834985778	23	13.6137037037037	1.17773841070942
2512	10075860	150.35390633	-32.1220866	816452.99404999	6441103.46842953	56	251.445650518699	132	10.8741225879682	0.244850091413173
2513	10092049	147.2095416	-35.0626861	519106.438477392	6119985.17848917	55	174.014403961344	52.02	8.48806451612903	0.796562855608045
2519	10019068	148.3931	-30.3156	633940.609843234	6645420.74868424	55	139.877984	370	-10.1666666666667	0.83814610235262
2521	10016831	152.8502	-30.632	1061100.33899479	6596553.09100612	56	21.9383200000035	13.9	4.79334229390681	0.440357293475785
2522	10099984	151.37559954	-32.44939062	911441.051479673	6401311.34450267	56	128.832680433322	30	6.4	0.0900000000000003
2523	10100955	153.4151	-28.921	1126005.15293257	6783773.40429144	56	3.50015999999705	2.9	1.96603754578755	0.357503712243621
2531	10101672	150.52974358	-30.93842584	837288.322968992	6571876.39518967	56	304.619320337467	10	6.54868055555555	0.623845874982775
2532	10101678	148.306225	-32.2399916	623062.107738152	6432214.12795218	55	240.978140975999	53	11.8310714285714	1.00161419463682
2533	10083080	151.76224435	-32.40508354	948051.579781728	6404669.65910921	56	50.6115130530079	8	3.25	0
2534	10070960	149.75531748	-32.350335	759303.058778756	6417393.42251482	55	478.119501158726	17.5	3.42123167701863	0.639686414141773
2539	10090918	149.25357289	-29.11614838	719281.999997429	6777046.98750947	55	165.928746799999	1058	-34.578	5.56007505944539
2541	10018126	149.7696305	-28.8322583	770252.895712591	6807446.93295794	55	191.16721756264	1252	-30.1292	0.923438444077352
2542	10024745	147.42207553	-35.6687341	538199.230509643	6052710.71942332	55	281.478337306785	44.2	10.1553571428571	0.298860719385865
2543	10039094	150.49697099	-31.30481512	832871.182147408	6531333.92541726	56	296.214333199999	61	16.0077142857143	0.964021593457875
2544	10049312	147.16124307	-35.05011217	514704.727567372	6121387.78062817	55	172.748862053672	57.3	10.167037037037	0.575550073857303
2545	10034728	147.15120198	-35.08114591	513783.801422002	6117947.64931831	55	172.999774486029	82.9	6.71913043478261	1.65914832275472
2546	10063291	148.81117088	-31.79176843	671473.074386462	6481216.70345221	55	314.742349345482	51.8	9.35846153846154	0.258898440255757
2547	10042713	146.94775334	-34.95481358	495229.78618805	6131966.6730014	55	167.401825121945	106.7	6.21	2.0558471957584
2549	10054693	146.77155988	-34.79660213	479102.990674089	6149488.83467641	55	151.0871856	95.1	7.85413793103448	1.28952682378107
2550	10032967	147.88258166	-32.39760698	583004.206670763	6415148.64098497	55	218.322578521791	161.5	53.187	0.88761534461725
2551	10043874	150.01419182	-30.46481785	789412.814522794	6625845.31592592	56	242.184362743817	87.2	10.4720588235294	1.30389637672849
2552	10053608	149.30477344	-31.70759906	718412.766284344	6489664.37579994	55	382.922186139675	28	9.47583333333333	0.438775917246555
2553	10006601	147.66007298	-35.1694692	560108.754232675	6107963.74428513	55	198.390676656807	48.7	4.43259259259259	0.600534284293409
2554	10004579	149.99669227	-30.48454017	787673.748216351	6623703.05028204	55	236.139681613804	86.8	15.7797058823529	3.51992436858431
2555	10004740	147.41892084	-35.12120177	538170.882853251	6113435.7038574	55	184.243371020864	91.7	16.8176470588235	1.65308189687791
2556	10002886	149.82197201	-30.34287484	771286.256648897	6639843.6685061	55	219.040852447555	95.5	11.5188235294118	0.166799716212947
2557	10001992	148.6589559	-31.72545166	657172.26547434	6488798.53478773	55	288.428766258501	100.5	16.41	0.441620392903874
2558	10065123	149.39420026	-30.19454416	730496.733478209	6657234.30013606	55	189.649330399998	68.6	22.5438235294118	0.881472747254417
2559	10043668	149.43613768	-29.31537808	736593.176416699	6754608.75051903	55	180.3453696	74	17.512	0.130989397365673
2560	10065737	148.6025618	-31.61621454	652006.63577592	6500988.15650352	55	268.595109933749	118.2	20.9063636363636	0.427812038745835
2561	10061002	150.43141254	-30.97203777	827771.803415822	6568442.1947784	56	280.953046799997	61.9	11.9441176470588	0.476809973537731
2562	10052802	150.29642299	-31.59092849	812817.647583744	6500188.1169861	56	340.793726099414	71.6	2.77057142857143	0.530643506143479
2564	10063407	150.25280424	-30.905372	810918.092854879	6576349.01137272	56	264.096629838848	25	13.0091176470588	0.270308839130559
2565	10049421	148.24451901	-32.22649451	617265.591671661	6433779.43618383	55	239.6793412	26	11.5108695652174	0.722453025664033
2567	10134165	149.4064333	-28.6917027	735116.076341055	6823798.94908557	55	178.512972	37.5	11.1257142857143	0.0823333195626418
2568	10016811	152.61572658	-31.89305172	1031428.32757212	6457631.72614645	56	13.8949206325468	25.6	2.07969116080937	0.417998693554469
2571	10046367	149.12142254	-29.52232402	705603.409020604	6732266.9451499	55	159.523999355685	915.9	-19.18	0
2572	10008831	147.12812748	-33.12575323	511952.131108867	6334764.59724377	55	190.425592148047	132.9	9.88367088607595	1.31295413092456
2573	10015934	147.39220147	-35.10154364	535744.859348317	6115625.68776579	55	181.355163938057	86	14.86	2.23295448101517
2574	10050462	147.49535544	-35.10055351	545146.829138851	6115693.6196032	55	190.620522409519	89.6	19.6478947368421	0.959759174548591
2575	10034175	147.48938337	-35.10540916	544599.883555261	6115157.82025893	55	187.576921974292	76.8	23.1793484716157	3.17942283877716
2576	10039542	147.15998492	-35.06185393	514587.900805564	6120085.83502056	55	172.899072784607	64	9.41592592592593	0.631607351417701
2577	10039095	146.73626099	-34.8444055	475887.881300573	6144179.84525223	55	154.674346326383	125.6	8.04148148148148	0.89815738826862
2578	10051740	147.07087454	-35.02114342	506465.755547623	6124609.91161267	55	170.824021597986	62.5	6.95666666666667	0.907990761088582
2579	10039545	149.90419343	-30.43204085	778940.058828783	6629756.74181845	55	224.041017738208	22.3	8.41647058823529	0.401203207665181
2580	10044505	149.39060377	-31.57593215	726868.345616306	6504088.28027421	55	405.953929522249	47.2	12.61375	0.336932393070183
2581	10043314	147.92909173	-34.03980288	585760.983188009	6233041.49514093	55	271.701647220347	18.3	5.14230769230769	1.29219047087407
2582	10008047	149.62280852	-30.29287607	752261.300502299	6645847.16040228	55	208.744803881677	75	29.0394444444444	0.108856287636612
2583	10008156	147.66045082	-35.17258868	560140.865116134	6107617.55983732	55	200.024412596996	52.7	6.71777777777778	1.64701375859088
2584	10009508	149.85557614	-29.49259799	776863.462789219	6734038.33556977	55	212.715229725805	76.2	10.06	0
2585	10000804	149.86836034	-30.38815226	775620.39283701	6634711.1793134	55	222.976407698696	117	7.41235294117647	0.55607901905442
2586	10039050	150.51363645	-31.24592592	834666.693633011	6537815.78499537	56	287.147484400002	80.8	14.2217142857143	1.01618470119303
2588	10043045	150.38308223	-31.12481563	822636.022530334	6551638.0588996	56	273.469867600003	91.4	17.3625714285714	1.94913071152559
2590	10046156	148.91281663	-29.84204697	684795.651231266	6697181.57407962	55	153.037995600002	109.1	31.5892307692308	1.21868442017461
2591	10053508	149.08559135	-29.79454607	701586.210972666	6702156.69118623	55	161.616490399998	109.1	34.7089743589744	0.727037525472449
2592	10062157	148.7997194	-32.4427444	669183.078766336	6409062.00225978	55	283.60540380275	23.3	20.5386046511628	1.13918694260904
2593	10041837	148.62728953	-32.19260315	653393.002125583	6437054.6578208	55	262.649565008841	39.8	13.388	0.764100342450737
2594	10063152	149.9019774	-30.94676341	777250.393017539	6572685.4546268	55	270.345000123851	71	17.692	0.74141486362225
2596	10010954	150.4516	-32.4244	824595.462304347	6407274.95394923	56	193.114783999786	15	5.3820636743215	0.63185270633345
2599	10104647	151.2594	-33.3992	896238.696963246	6296339.7749352	56	184.615039999987	20	7.45837671232877	0.626929360032997
2603	10085069	150.32429331	-31.39469014	816124.247863377	6521874.49469918	56	309.8628168	45	2.43516129032258	0.929463497583563
2604	10078117	150.32273798	-29.13886021	823296.920463793	6772061.76095573	56	285.885992759971	289	34.7903753351206	5.63349001508813
2609	10055404	146.55037	-29.09417	456245.582691588	6781497.60094762	55	144.966511200004	650.8	-46	2.14
2612	10158430	153.353839	-28.779892	1120856.73221978	6799782.54901691	56	16.7904399999919	85	3.85660594059406	0.191288003185587
2614	10158553	148.2436835	-32.26721293	617134.571551615	6429266.38065834	55	241.322369401768	125.9	27.6726349502488	1.40089538458609
2617	10158675	148.0475	-32.33	598588.328731032	6422503.34608202	55	227.739999999998	147	62.0093363518758	5.91584131387106
2618	10159224	148.3730269	-32.21286448	629394.598966758	6435142.92773912	55	243.990801282919	20.5	13.1344159468439	0.396033247721091
2619	10159236	150.8735054	-32.16092549	865354.26480792	6435146.66886805	56	165.381231617897	17.5	7.81995953307393	1.04571024395658
2620	10159242	150.3639	-32.1284	817374.515207085	6440373.69208486	56	281.771807999976	237	39.5049954407295	5.48807369123309
2622	10159338	150.5796	-32.3955	836746.92697735	6410084.44143499	56	139.622079999975	18.5	2.78313368983957	0.359087480275577
2623	10058478	149.88724887	-30.38342993	777449.500676681	6635188.63611653	55	228.411906400003	58.8	11.4517647058824	0.992452312051063
2624	10057335	149.45919904	-30.15148827	736859.281362764	6661874.14087665	55	191	91.4	26.80125	0.788086091426565
2625	10008462	150.3819715	-31.15398236	822431.172839929	6548406.18223822	56	275.3144632	88.7	18.0688235294118	2.11038854062174
2628	10078939	151.0561	-31.0646	887110.813090593	6556160.94833538	56	421.818495999991	17	9.78050359712231	0.307637373516585
2629	10075247	148.25322344	-32.20755842	618110.311696507	6435869.11367819	55	238.128894464905	21	10.9968965517241	1.29470833740794
2631	10118139	150.25212941	-30.98372304	810599.653889795	6567661.06771225	56	282.557157171934	16	1.41625	0.24366665241678
2645	10158248	148.1647893	-32.25888145	609713.59859747	6430273.37759982	55	235.529635659632	121.9	29.4138408945687	1.88841101847174
2649	10157964	150.2122556	-31.40898333	805418.414897078	6520606.29910543	56	320.661408455467	152.4	4.31421338383838	0.640471256558355
2650	10158045	153.4338	-28.8637	1128181.12392236	6790043.54036975	56	159.40832	40	12.1507208835341	0.434252178143659
2651	10158372	153.0276055	-30.9998361	1075934.46014946	6554777.42915071	56	6.04182596879987	17.25	2.35420400593472	0.362417551145928
2654	10158360	152.8504	-30.6332	1061112.59278789	6596418.76980316	56	20.9916640000055	13.8	7.65368281604845	0.153819044121779
2655	10158055	152.7532974	-30.61886038	1051865.97932569	6598494.730509	56	73.5163394246574	16.5	5.83274876033058	0.122529914118288
2656	10158131	153.0448583	-30.9536805	1077865.37898666	6559816.13871921	56	11.621035946559	15.5	1.93140701001431	0.294187072988708
2658	10158126	149.8191712	-29.39471835	773595.006816233	6744976.27441004	55	204.693432813889	57.5	19.7420625	0.86952441842136
2659	10157981	149.6209	-32.6	745968.601567002	6390023.41328884	55	456.528000000001	12.6	4.62846666666667	0.843641072769279
2660	10158738	152.5672527	-31.9353277	1026592.72624104	6453173.61027256	56	2.99197822097921	28.5	2.4351914893617	0.442175311256764
2661	10158115	150.6485321	-32.2816407	843666.241016955	6422497.01891378	56	146.369750091324	17.4	15.139809137804	0.192865059425383
2663	10158117	148.62757	-32.28677	653261.196138111	6426614.3484903	55	262.959152480005	33.8	15.6451851851852	3.84065423667719
2664	10158042	151.0249918	-32.56822016	877950.310022814	6389425.17994408	56	60.5043028729837	14.6	8.2187590966123	0.454976985570074
2665	10158074	151.225856	-32.6033431	896670.646907923	6384794.35251164	56	35.6216791635201	17	10.2399284712482	0.266855680491208
2666	10158091	151.8419	-32.815	953475.901299353	6358822.92044171	56	1.6607999999989	8.57	1.98050354609929	0.379678601468343
2667	10158137	151.2044	-33.228	891885.711835625	6315548.94907027	56	299.945360000035	60	12.488793370945	0.405617581381269
2668	10158207	153.4338	-28.8637	1128181.12392236	6790043.54036975	56	159.40832	112	27.0538192771084	0.636561274737839
2669	10158099	153.0118138	-31.109775	1073759.29607636	6542643.86030266	56	4.21297253599302	32	1.7564803986711	0.170899114752233
2670	10158174	153.0179154	-31.0176938	1074899.20147769	6552843.59210193	56	7.44361033490228	37	5.40698102600141	0.251431385738047
2672	10161196	147.6558	-35.1626	559724.656863901	6108728.12414582	55	197.018831999998	27	4.64	0.258693297598183
2673	10157991	149.6383614	-29.41787327	755982.998814579	6742819.98715713	55	193	74	19.3259765865681	1.17562836388696
2674	10157972	149.6786229	-29.28638954	760225.061583684	6757307.23083318	55	192.923301631691	51	16.9174063260341	0.290320475425805
2675	10158389	153.3958464	-28.7554113	1125117.40799506	6802282.55028784	56	23.7931477118719	115	7.25245758661888	0.530693873854883
2676	10158100	153.0118138	-31.109775	1073759.29607636	6542643.86030266	56	4.21297253599302	32	2.31585008517888	0.26010109031842
2677	10015854	147.3780963	-35.11223833	534454.820223082	6114444.62673914	55	182.198120392974	49.7	8.20076923076923	0.662396134539789
2678	10018409	146.95792184	-36.0615184	496210.542987687	6009227.40281322	55	167.79352527473	82.3	10.8403915966387	0.0882658489873108
2679	10034174	147.48938337	-35.10540916	544599.883555261	6115157.82025893	55	187.576921974292	76.8	17.4382432432432	2.80812352374615
2680	10066965	147.03715584	-35.04289077	503388.761802397	6122199.86448351	55	175	102.7	11.38	0.509283055647084
2681	10055445	148.89533655	-31.83315681	679362.711173868	6476492.26938263	55	315.872903199998	70.1	7.02428571428572	0.179193203223874
2682	10048738	146.76878791	-34.81441339	478853.968321136	6147513.11088475	55	154.310633145487	97.5	9.39896551724138	1.11354465041421
2683	10052694	147.78619407	-32.3701076	573961.383131767	6418267.78606541	55	211.856936099821	161.5	47.9376470588235	0.517579541051304
2685	10040300	147.51110348	-35.16084814	546547.797540584	6108999.69042583	55	202.096710568998	65.8	5.68153846153846	1.17096834453598
2686	10044443	150.36308079	-30.98426027	821200.098685437	6567286.0447676	56	272.708022280126	56.7	12.2394285714286	1.3502294891867
2687	10063299	150.42835725	-30.9950933	827400.926344602	6565893.91080845	56	280.08017846748	44.2	17.0634285714286	1.86809596397301
2688	10002883	149.89641558	-30.40842983	778259.776334011	6632394.0215055	55	222.676488124036	115.8	6.93705882352941	0.632137035644891
2689	10001833	148.71256114	-31.73482479	662235.247088885	6487680.82125812	55	291.342493786119	58.2	10.0617647058824	0.371518906084003
2690	10008048	149.62280852	-30.29287607	752261.300502299	6645847.16040228	55	208.744803881677	75	29.0097222222222	0.112360681911006
2691	10000473	149.1711652	-31.82982199	705478.019957051	6476373.13442032	55	355.570271069428	94	8.43	0.171075032271418
2692	10003190	150.43474774	-31.13925983	827516.261280023	6549884.09987425	56	277.282866120185	121.9	12.2522727272727	0.567481932577287
2693	10012760	147.47806671	-35.09754811	543572.71595135	6116034.61331949	55	184.613509438103	80.8	23.607012987013	3.20684700307483
2694	10008088	147.228412	-35.09088148	520819.920322657	6116854.59208925	55	177.251998341632	111.3	11.1404	1.31273906013343
2695	10048484	149.67363509	-29.51898775	759149.141751343	6731532.23438645	55	193.852990605876	96	9.08625	0.812036598621023
2696	10056129	149.15392373	-29.82399011	708131.527586091	6698771.46997758	55	164.981890913932	85.5	34.4434285714286	0.764049148969368
2697	10060791	148.85254036	-29.94593609	678785.742174143	6685762.22013734	55	154	90	28.2202777777778	0.226629728744084
2698	10048505	148.60948946	-30.02760407	655198.818801289	6677064.87766471	55	144.638735199999	120	23.4530952380952	0.742057911022218
2699	10052443	147.77882164	-33.97784203	571941.997911444	6240027.57702143	55	243.917193599997	126.5	55.3425	0.0611861912526031
2700	10125977	147.9858972	-33.0348305	592064.062417865	6344419.90539433	55	285.423698514565	33	13.10375	2.53208874992564
2710	10101673	151.0593	-31.0684	887401.017605931	6555728.12273089	56	427.105792000006	12	10.1172851215175	0.51783345905786
2711	10086091	150.26521182	-32.07406354	808241.818916081	6446687.78130912	56	405.270049577831	48	7.183028	0.772397094256575
2712	10084590	148.9489653	-32.5942039	682907.995545243	6392022.0047227	55	300.958131929512	22	5.38105263157895	0.957677534657575
2720	10021371	148.7081611	-29.1264833	666184.876755876	6776794.98929624	55	159.015383285296	794	-16.5246666666667	0.762585660033605
2721	10014639	148.9812861	-30.1065583	690905.017972622	6667750.92678286	55	163.468335733329	700	-14.2295	1.26929537539534
2722	10026312	147.24417284	-33.13447402	522774.972784659	6333778.56614132	55	195.781383510072	50.6	9.75363636363636	0.712719155797936
2723	10021195	149.32475496	-29.91815576	724432.162582358	6688011.87966172	55	173.319388821004	117.7	38.7827906976744	2.69607235909848
2724	10050308	150.66308249	-31.54036999	847820.629101834	6504687.94779203	56	363.920701097268	29.9	6.01628571428572	1.00698158789888
2725	10034729	147.15120198	-35.08114591	513783.801422002	6117947.64931831	55	172.999774486029	82.9	6.86739130434783	1.62839803218646
2726	10049157	146.74906126	-34.88701419	477069.968083227	6139457.79541463	55	156.518635890378	76.2	13.3006666666667	0.913005780680252
2727	10052878	150.05545556	-30.50394722	793259.146671512	6621399.57980837	56	250.508522911646	22	5.85012461538462	0.616328846921778
2728	10044504	147.9261	-32.2719	587217.612141297	6429049.21858896	55	219.102207999997	182.9	59.5721991037132	2.38387417938183
2729	10050467	149.980303	-30.46037	786170.495507902	6626424.95467002	55	233.15348	98.5	15.9544117647059	2.82054874842016
2730	10058044	148.49569425	-33.60847808	638760.739261277	6280251.17437767	55	268.983310000001	53	13.9940909090909	0.850954859880193
2732	10002932	149.39142142	-30.04898867	730567.310999713	6673375.97528142	55	184.4705704	75	27.6621739130435	0.10782258058815
2733	10003364	148.48821397	-33.61790311	638051.675872085	6279216.07936655	55	268.030126118367	60.7	13.9046666666667	0.710894897685696
2734	10005705	149.85807634	-29.53037565	777002.968794938	6729843.91606479	55	212.8209952	63.2	18.4323076923077	0.0780683966545558
2736	10002887	149.82197201	-30.34287484	771286.256648897	6639843.6685061	55	219.040852447555	95.5	11.5173529411765	0.170437306457612
2737	10053058	149.98002627	-30.53454026	785926.616383214	6618200.93552745	55	232.860211085874	125.5	10.3548484848485	0.586980569665105
2739	10059803	150.47724751	-31.18925947	831396.691765506	6544211.33581605	56	285.097967200007	88	19.065	1.49587690913147
2740	10066776	150.4631	-31.2302	829905.199332398	6539712.45037255	56	284.008928	62.2	11.1188571428571	0.844026984770279
2741	10072020	148.75059773	-29.96732553	668909.64775753	6683546.05217646	55	148.790240315451	127.6	31.9515714285714	5.39444757815565
2742	10060792	148.85254036	-29.94593609	678785.742174143	6685762.22013734	55	154	90	29.6404109589041	0.550019771390991
2743	10056741	149.86086688	-30.94120828	773337.027389435	6573403.1625193	55	275.194728646237	54.2	21.6628571428571	0.222448343006017
2744	10047391	148.32368477	-32.26649401	624670.924542784	6429255.93377747	55	247.792725195441	95.5	17.7283870967742	0.551421019257217
2745	10059822	147.5824	-33.7553	553937.463658073	6264823.00971016	55	209.302464	124	45.2284828815977	5.21954218414283
2747	10132006	147.9752749	-33.0193999	591087.975024843	6346139.90785286	55	286.985786322986	75	5.15625	1.88644465529737
2748	10126070	147.9829777	-33.0206999	591806.076424108	6345989.08028753	55	288.902697343769	63	3.40875	1.21596091117272
2751	10097525	150.8553	-32.0362	864131.538567235	6449047.26752666	56	207.667648000001	18	7.22849562043796	1.93761692154367
2752	10125507	150.0360952	-32.15340436	786355.453189869	6438520.36875513	56	391.223353655692	66	62.385	1.275
2753	10105756	150.57111948	-32.18257534	836736.21047817	6433733.15693721	56	305.269200654339	35	13.75	0.25
2754	10051527	149.42515577	-35.24551321	720658.633415943	6097034.03996432	55	688.99712774077	12	5.13533333333333	0.651606902630378
2759	10093579	150.93195825	-31.10564396	875092.330287368	6552034.34378383	56	380.807430180751	7.5	5.53267605633803	0.531882009965831
2760	10111817	148.26061293	-32.16405092	618863.31912182	6440684.0975603	55	235.412558799998	23	8.92037037037037	1.04617993453248
2763	10076414	149.44431312	-31.99377073	730924.999990322	6457643.98625871	55	386.065086800001	55	9.36317798742138	3.53142567132512
2764	10083993	151.76807756	-32.40508354	948600.934223002	6404645.11733209	56	58.1109989009861	25	12.52	0
2766	10085696	148.7319999	-32.4262694	662845.868261898	6410993.91509873	55	276.160477231746	28	9.9725	1.13689994162755
2771	10130328	150.25142488	-30.97759432	810552.209696374	6568342.76868554	56	270.288135436586	7	3.212	0.221936927977297
2772	10125572	149.7813277	-29.5258666	769573.441275713	6730524.47600771	55	205.966010378591	64	18.6043243243243	0.329820102812333
2774	10035565	147.5670103	-29.5173342	554949.993315581	6734562.00930539	55	132.192633168544	655.6	-17.62	0.18
2775	10041028	147.74756328	-30.46622002	571762.340114506	6629314.4771047	55	133.007728118736	310.9	-1.84	0
2776	10002829	147.14316297	-33.10238362	513358.226215253	6337353.59059198	55	190.313433814285	25.9	7.94625	0.25840556785797
2777	10048330	151.0680675	-31.17758763	887793.035076906	6543582.15408443	56	432.67309109664	18.9	4.42929577464789	0.6687066009478
2778	10135770	147.60263834	-33.61869099	555900.1772607	6279958.72989781	55	208.90570302717	117.3	49.8385714285714	7.42200575233913
2779	10024080	149.32197782	-30.01760016	723940.700812419	6676993.54832697	55	176.084053737698	73.2	29.6311111111111	0.316524334484709
2780	10016387	147.38669903	-35.11688269	535236.766512301	6113926.56165985	55	180.768705406214	53	11.13	0.827133604685483
2781	10049825	150.48197061	-31.25453732	831618.69986827	6536956.25333312	56	287.059444189579	48.8	14.4451428571429	1.20865065596444
2782	10057817	147.3861462	-35.11326601	535187.946230319	6114327.84389577	55	180.431766350461	70.1	9.00461538461538	1.22230938664742
2783	10047576	146.73187809	-34.8770114	475496.848882146	6140562.98150208	55	156.573065398509	97.4	13.2825925925926	0.79933580109244
2784	10045708	149.7455844	-30.33065308	763972.855866842	6641379.22774017	55	210.940935486617	77.7	5.53314285714286	0.537931336184256
2785	10047012	149.99890447	-29.41814992	790979.000150113	6741942.98697523	55	219.2373445175	70.5	14.3580306748466	4.22023064299105
2787	10052693	148.90200303	-31.81926791	680020.654048538	6478021.05368816	55	328.082893432692	56.7	19.09	0.189868375460475
2788	10058479	149.88724887	-30.38342993	777449.500676681	6635188.63611653	55	228.411906400003	58.8	12.0552941176471	0.922283723393179
2789	10058480	149.88724887	-30.38342993	777449.500676681	6635188.63611653	55	228.411906400003	58.8	12.0432352941177	0.922868675216307
2790	10048331	149.9641926	-30.45815152	784629.345274284	6626711.69433293	55	228.884406399997	118.9	11.1688235294118	0.956850731200697
2791	10049961	148.53199078	-33.60343639	642136.679175109	6280760.96652888	55	277.780555946861	97.5	31.1530864197531	2.00507913207059
2792	10052880	147.25645338	-35.1020785	523372.722489573	6115606.64375446	55	177.362592131487	19.8	9.81046153846154	0.791560155193489
2793	10009250	152.41944503	-31.92896614	1012628.70713409	6454592.32602188	56	4.65435907252091	31.4	6.48159645232816	0.392507857348793
2794	10003193	150.06335949	-30.66453945	793533.176748101	6603570.12246444	56	239.858404800002	38.8	9.15558823529412	0.296431632594715
2795	10063386	149.99863762	-30.58870665	787553.134672275	6612146.94714896	55	234.43258578791	49.7	11.6117647058824	0.216896160954218
2796	10067264	149.5708881	-32.55398894	741397.056902611	6395240.71482183	55	437.985175385942	16.5	3.60666666666667	0.446022990367658
2797	10048488	149.32475496	-29.91815576	724432.162582358	6688011.87966172	55	173.319388821004	123.4	49.5863414634146	6.03669339149463
2798	10056729	150.50641442	-31.24814821	833970.574823466	6537591.17479402	56	287.2777852	86.9	15.2397142857143	1.12502059845088
2799	10045508	150.36252608	-31.03981578	820960.556815468	6561125.68086453	56	270.002259904189	120	15.7548571428571	3.18204639584437
2800	10045510	150.36252608	-31.03981578	820960.556815468	6561125.68086453	56	270.002259904189	120	17.3131428571429	4.04796440655482
2801	10043673	150.31808195	-31.00148267	816843.047140562	6565505.07196319	56	269.339667999999	109.1	9.85285714285714	1.05724594092001
2802	10063634	148.61893342	-29.96677074	656204.86653867	6683794.21242459	55	144	122.2	23.7209589041096	0.327301814481959
2803	10063635	150.20752584	-30.81453888	806877.590134271	6586548.43074207	56	256.501725699092	60	11.9529411764706	0.442762248057011
2805	10157824	150.19286407	-31.31314448	803882.40042044	6531289.65054697	56	305.090745147983	80	7.12166666666667	0.711566737714898
2808	10010082	148.61733868	-33.39697771	650412.755565808	6303533.9461082	55	375.31274998072	34	18.8333333333333	0.597569149880487
2809	10105051	153.0253985	-31.027582	1075555.54073424	6551705.94144874	56	5.79612619520285	41	4.29911392405063	0.0702831501750304
2814	10069209	146.77875342	-33.46536629	479441.228333283	6297098.68596951	55	275.972462428557	13	9.22333333333333	0.296741563579414
2819	10125441	150.23878168	-30.99758772	809279.409613257	6566160.58554048	56	309.294717577241	30	4.57125	0.375780437888935
2820	10116947	150.34249681	-31.39599792	817851.801152317	6521676.88653471	56	309.408290520453	60	3.86129032258065	1.31420217901421
2822	10028291	147.48945053	-35.13511212	544589.815317613	6111863.73842215	55	185.4939786947	73.2	9.00681818181818	1.08674822024923
2823	10029957	147.48948919	-35.12126204	544600.888095707	6113399.69395036	55	185.413680782193	80.8	10.2141666666667	1.55172462297779
2824	10048730	150.43641819	-31.40037158	826772.857771979	6520916.02205507	56	304.615286697021	51.8	19.3965714285714	1.02967662845365
2825	10054692	146.77155988	-34.79660213	479102.990674089	6149488.83467641	55	151.0871856	95.1	7.50379310344828	1.1120202608955
2826	10036210	149.46142104	-30.12871049	737127.864546262	6664394.70029178	55	190.8157836	83.8	27.009696969697	0.862928364766213
2827	10032969	150.34780327	-30.97953813	819755.961950392	6567853.86317529	56	271.236392400002	41.1	11.3731428571429	1.31301565963585
2829	10002361	148.48003934	-33.63335872	637268.783239949	6277513.15168557	55	267.555725821445	47.2	11.3514285714286	0.687976921777147
2830	10008154	147.66045082	-35.17258868	560140.865116134	6107617.55983732	55	200.024412596996	52.7	5.50777777777778	0.621529376161818
2831	10000803	149.86836034	-30.38815226	775620.39283701	6634711.1793134	55	222.976407698696	117	7.44764705882353	0.556586544317125
2832	10048483	150.50502413	-31.15009252	834183.192000473	6548472.24450891	56	292.361276988115	115	12.2162857142857	0.574476585196277
2833	10047801	149.62169203	-29.5820435	753954.721012752	6724656.5952666	55	190	56	9.73904761904762	1.12304180799039
2834	10069656	149.42586134	-29.47204464	735233.742889941	6737263.04624686	55	177.515658204868	84.4	24.3509090909091	0.15339320905445
2835	10058132	149.15114667	-29.94482334	707612.445448885	6685382.6349729	55	168.7247992	59.7	31.5381578947369	0.425483349065989
2836	10043674	150.31808195	-31.00148267	816843.047140562	6565505.07196319	56	269.339667999999	109.1	10.1728571428571	1.15147004533601
2837	10047807	149.9336436	-30.95092991	780264.803026528	6572144.08877039	55	270.074357199999	87	12.644	0.320724180566417
2838	10056617	150.05280491	-30.7314841	792319.236875729	6596173.8105443	56	245.045443236194	38	9.46942857142857	0.694274309136188
2840	10002607	148.3696916	-32.1422972	629179.865884066	6442969.98421932	55	250.187724280065	75	12.135	0.0750000000000002
2846	10070263	146.62820316	-35.96707638	466476.838424039	6019639.36571811	55	149	75.5	13.5911111111111	0.606845720422466
2847	10090590	149.37058778	-29.96371105	728753.789720331	6682871.34263687	55	179.854674	109.1	53.8458139534884	4.54325118326336
2848	10094512	146.6988055	-34.8147527	472453.661231391	6147458.50600284	55	155.041551515682	79	8.72464285714286	1.0831352710101
2853	10028649	149.5289027	-30.0272666	743879.923954739	6675498.88487306	55	188.740316	563.5	-12.295	0.0449999999999999
2854	10068504	148.91003918	-29.90371358	684413.742370134	6690351.07561062	55	155.666386692129	73.4	30.176875	0.402829348949403
2855	10013206	149.31253387	-30.07287795	722905.739976359	6670884.21627828	55	180.004064400001	80.8	14.2228571428571	0.12197356689221
2856	10045756	147.15298518	-35.07263187	513947.809565901	6118891.58911707	55	173.265412952451	93	9.26875	1.5768674444924
2858	10039102	149.90585993	-30.41620753	779145.319011134	6631508.30693995	55	224.53270614866	61	7.93294117647059	0.68882051539
2859	10053927	149.94862015	-30.45276924	783148.973121829	6627347.68620945	55	226.055533288556	46.3	6.815	0.629057418121842
2861	10004493	148.58936687	-33.74566728	647217.854837855	6264908.88789005	55	281.394997600384	54.9	18.6604166666667	0.688927180275406
2862	10002217	149.8355759	-29.41593145	775130.531769376	6742585.79228851	55	206.633397355184	75.8	12.95975	0.840703537223438
2863	10058541	150.01418447	-29.48843031	792260.539790054	6734112.12185349	56	221.334911599999	30.2	6.84214285714286	0.718488942534412
2864	10063620	150.01529508	-29.43509693	792521.488036248	6740022.87338015	56	219.096721529696	42	8.8095	2.05118861882568
2865	10043052	150.29586012	-30.99453836	814742.821487681	6566338.46345778	56	267.002714892526	91	8.18914285714286	0.960560465646627
2866	10051137	148.74198629	-29.98788537	668043.999816283	6681279.98755232	55	149	80	29.849559094126	3.97248698258829
2867	10051631	149.15392373	-29.82399011	708131.527586091	6698771.46997758	55	164.981890913932	132.6	36.4594285714286	0.497898112681947
2868	10043684	150.21336023	-30.88926125	807197.472127947	6578245.23930361	56	259.40088284674	42	10.9670588235294	0.524457868053595
2870	10052805	149.92475481	-30.94787441	779424.167574557	6572505.27851671	55	270.644680897134	80	14.0362857142857	0.288761747706956
2872	10129198	146.916	-29.9867	491897.312839174	6682685.42517725	55	120.13632	26.4	10.7668200692042	0.514980793284466
2874	10018125	150.4999	-32.261	829733.221789351	6425254.14156197	56	181.251680000001	18	7.10715215686275	0.150165243574207
2877	10048281	149.03591265	-34.98374697	685830.634365184	6126865.91150161	55	597.191156162975	50	17.4230769230769	1.1712428285004
2880	10086124	146.57899838	-33.32463758	460816.300191318	6312643.67536898	55	198.70521732506	71	61.0316666666667	0.221164845508704
2881	10074317	150.2276	-31.4199	806842.465712585	6519352.70217238	56	350.305120000006	130.4	24.1139233630952	0.155380037908208
2884	10055447	147.98757961	-32.34149558	592936.759059075	6421282.56915163	55	223.5300836	164	54.8988235294118	0.807325886185491
2886	10071911	146.62130243	-35.97519204	465858.124124636	6018736.82520192	55	149.493601771338	34	13.543745751634	0.249078198731359
2889	10015710	147.9385083	-29.5249499	590947.063195959	6733485.06318038	55	142.493988	1001	-34.9583333333333	0.832854862639478
2890	10018185	149.0873361	-29.311625	702717.122081016	6755679.95390588	55	158.754794279996	1020	-37.23	0
2892	10014750	147.36425059	-33.26438385	533925.018107139	6319343.66550049	55	203.162581774811	146.3	10.106375	0.380576023121531
2893	10011041	147.41187146	-33.22613336	538376.999650251	6323567.85250555	55	205.027454385841	34.1	8.00333333333333	0.628216169447711
2894	10053919	150.47476238	-31.25526657	830929.256632572	6536897.0247285	56	295.808154359619	68.6	15.0780885385082	1.52856420759267
2895	10049957	147.49858911	-35.12337029	545428.883898981	6113161.77597963	55	186.434465627424	86.9	7.19136363636364	1.68014689686388
2896	10049958	147.49858911	-35.12337029	545428.883898981	6113161.77597963	55	186.434465627424	86.9	7.59681818181818	1.71011000806072
2898	10057829	149.77223623	-30.30749437	766599.033286504	6643884.62775743	55	211.1683476	114.3	8.38057142857143	0.946614849592688
2899	10048328	150.91306918	-31.08119959	873384.880315156	6554810.28067333	56	376.498078790283	15.2	7.46478571428571	0.612756614299142
2901	10043872	149.45419929	-30.17093273	736331.159462712	6659728.87910705	55	193.016072294167	111.3	26.4448571428571	1.75941771443781
2902	10048624	147.91007896	-32.08705205	585882.090359692	6449552.83831987	55	216.731995459801	234.7	55.321875	1.71449416282908
2903	10053607	149.89058205	-30.36870771	777811.617286524	6636812.91407412	55	238.275374000001	26.2	6.84657142857143	1.47880249402229
2904	10050470	149.74586187	-30.28565312	764120.306092292	6646368.00638961	55	210	134.1	6.29571428571429	0.528503470534818
2905	10048628	149.67364081	-30.27315355	757203.573915429	6647919.7397703	55	206	94.5	10.0368571428571	1.46004260491373
2906	10003081	149.44114321	-30.08732173	735271.875117297	6669025.05854728	55	188.042784800001	68	26.4984848484848	0.281706070890374
2907	10001360	148.59782985	-33.71193952	648059.760618572	6268636.83615441	55	285.939411530977	77.4	21.8341666666667	0.577912310726194
2908	10030561	149.99169298	-30.5573179	786979.414825413	6615645.4243837	55	234	101	15.1977675862069	4.38047405296989
2909	10053496	149.0856107	-31.80871126	697424.492886806	6478872.4611487	55	346.993302570644	18	9.6625	0.156584641647896
2910	10050423	150.0277951	-29.46259685	793655.438012211	6736942.22704341	56	222.976756	38	6.91325	0.937641689292877
2911	10047803	149.62169203	-29.5820435	753954.721012752	6724656.5952666	55	190	56	9.70095238095238	1.07502117260171
2912	10059689	149.67002182	-29.24426582	759495.619051055	6761996.12776165	55	191.5264152	49	16.65	0
2914	10063394	150.4104	-31.0238	825587.329961674	6562762.6152637	56	273.748000000002	137.5	23.3508333333333	7.84218909878556
2915	10055297	149.04614924	-30.10315717	697162.911226248	6668017.67500057	55	167.803042799996	71	26.42775	0.955744441521896
2916	10060787	150.20781111	-31.54509444	804553.837577483	6505522.1766218	56	360.357668269066	182.9	22.8114469476744	1.74451174787232
2917	10041359	148.5989569	-32.20538118	650700.910308772	6435678.10002313	55	261.450713632446	21.3	16.824347826087	2.03311033103161
2918	10061011	148.31479593	-32.25427185	623850.266615085	6430621.1719595	55	243.563645200002	94	18.06	1.52024734829566
2919	10045527	148.24062326	-32.27638077	616834.575647159	6428253.38456024	55	241.915188053427	85	27.9796670792079	0.945250282119458
2920	10053511	149.93086969	-31.20954107	779241.696518914	6543472.46304901	55	313.881131199999	124	9.40870967741935	0.57892972405139
2921	10041368	147.58481687	-33.96636218	554028.204152738	6241419.65049848	55	220.678024399999	115	34.1717948717949	0.915022409126941
2922	10068515	147.58855029	-33.56972206	554624.224095659	6285395.58348218	55	210	128	53.5179487179487	6.6684866154893
2925	10012804	148.3880249	-32.1983027	630828.983104894	6436739.09068471	55	245.148357712225	55.2	13.873125	2.08506810065643
2929	10106086	151.3576	-32.8496	907921.033392935	6356962.00251899	56	79.9044480000017	60	2.41773543859649	0.415544424344444
2930	10106389	152.98039056	-30.85534367	1072279.76707405	6571076.84995631	56	14.4635719462289	10.5	3.786875	0.554625084516559
2938	10113545	148.75817964	-33.2658768	663757.752757918	6317858.84806533	55	465.643120805377	118	6.03190476190476	0.177055790174925
2940	10158412	150.0541952	-30.66870397	792642.077562923	6603132.23899265	56	242.223232851224	45.7	9.09565267175573	0.38640652691825
2943	10030835	149.308642	-29.59176732	723600.087589706	6724223.42269204	55	170.799073416062	827.8	-11.215	0.205
2944	10011371	150.3042	-30.9502805	815685.511812503	6571223.5283811	56	267.598576080001	121	13.9525	3.11028535668353
2945	10074091	147.2349216	-29.7378528	522716.9906013	6710239.00214238	55	122.267072	206	-30.5	0
2946	10010995	150.4833108	-31.5387915	830746.5121359	6505420.96184857	56	337.802502131832	31	25.2218181818182	0.149776693284501
2947	10013116	152.8543	-30.6381	1061458.82664035	6595854.81673342	56	13.2970880000013	12.2	7.05714285714286	0.0970587871512176
2949	10114004	151.04039625	-32.54716615	879486.625558226	6391706.58887899	56	59.5737329038022	84	53.73684765625	12.9679867378395
2953	10085276	148.1816416	-33.3948111	609892.882293313	6304319.10400911	55	245.986626243968	71	13.3052173913043	1.79816299876633
2954	10080634	146.45808119	-33.35817515	449581.438212157	6308873.47043041	55	162.99114451566	46.5	16.9533333333333	1.23064572029845
2955	10104015	148.0918386	-32.21206599	602894.626217153	6435535.35843091	55	230.922952739317	106.5	36.4275427170868	0.272067432727919
2956	10091184	147.87308105	-32.36441541	582140.701725686	6418835.41711399	55	218.645308589361	126	56.715542074364	23.1566455996463
2962	10130496	150.2608491	-30.99213313	811405.504809393	6566703.90023345	56	315.179720658348	24	21.1771428571429	0.907802909473736
2963	10048062	147.11395719	-29.50372517	511045.184938385	6736198.44233899	55	126	437.1	-50.545	0.465
2965	10006592	148.67351079	-31.71586205	658567.726722609	6489840.53205938	55	285.510087894357	183.8	11.2405882352941	1.02552982340111
2966	10015853	147.3780963	-35.11223833	534454.820223082	6114444.62673914	55	182.198120392974	49.7	7.75153846153846	0.557388776816245
2967	10016385	147.38669903	-35.11688269	535236.766512301	6113926.56165985	55	180.768705406214	53	10.3866666666667	0.702078264076655
2969	10067054	146.8632027	-34.8949666	487501.085862409	6138596.10349746	55	159.71161940585	74.7	5.8775	1.86826624173323
2971	10009353	147.5145	-35.2601416	546800.116466436	6097986.29561569	55	219.955499520004	50	5.49666666666667	1.34676017277129
2972	10004662	149.08422159	-31.78648904	697340.219715332	6481338.80195917	55	340.805081315781	83	7.84571428571429	0.357685302340205
2973	10055576	150.43863609	-31.10814866	827994.41936499	6553323.45678831	56	275.750500799997	103.6	17.3362857142857	1.73966020608999
2974	10059694	149.0369777	-29.2631583	697918.802831049	6761137.89247252	55	156.937324	56	18.738	0.997444735311185
2975	10055578	149.04503585	-29.69482418	697861.214028766	6713280.11400216	55	159	75	30.7188888888889	0.078661644535235
2976	10073144	150.38835551	-30.77814891	824310.075153745	6590073.63302233	56	336.123960000005	99.4	32.0325714285714	0.334171409028727
2977	10050017	148.3119722	-32.2411416	623602.046487229	6432080.03847567	55	240.09101332531	76	14.1048275862069	2.8244946092814
2978	10054055	147.5649	-33.5664	552431.185200474	6285776.12585963	55	208.532	129	55.8094157449577	4.92089086328017
2979	10134397	150.5086222	-28.6843999	842888.820568553	6821936.06870158	56	230	37	12.314375	0.31592065360625
2981	10015852	147.3780963	-35.11223833	534454.820223082	6114444.62673914	55	182.198120392974	49.7	7.64615384615385	0.526125730242942
2982	10016386	147.38669903	-35.11688269	535236.766512301	6113926.56165985	55	180.768705406214	53	10.4695833333333	0.521420169398495
2983	10034173	147.48938337	-35.10540916	544599.883555261	6115157.82025893	55	187.576921974292	76.8	6.81918918918919	1.56202377110745
2984	10056166	148.09257639	-32.13316221	603052.982810138	6444281.47297701	55	227.374781836809	182.9	30.3269230769231	0.354517757293885
2985	10036212	149.22283059	-31.7762106	710490.284954777	6482218.41811505	55	364.285093087085	81.1	9.32	0.588353635154913
2987	10001000	148.63883319	-33.7998561	651704.659974839	6258828.08391235	55	283.237211617013	62.8	13.87625	0.595859410851251
2988	10008155	147.66045082	-35.17258868	560140.865116134	6107617.55983732	55	200.024412596996	52.7	6.66481481481482	1.61859420112908
2989	10000802	149.86836034	-30.38815226	775620.39283701	6634711.1793134	55	222.976407698696	117	7.49117647058824	0.541228258391652
2990	10059804	150.47724751	-31.18925947	831396.691765506	6544211.33581605	56	285.097967200007	88	17.7870454545455	1.39537153661905
2991	10058647	148.6294711	-31.72465072	654379.811990671	6488929.49589913	55	282.910295975263	116	34.7516666666667	1.75108458454246
2992	10058134	149.17114461	-29.62704581	710206.341359737	6720570.35002344	55	163.083540118036	70	31.5192592592592	0.174672729452156
2993	10043051	150.29586012	-30.99453836	814742.821487681	6566338.46345778	56	267.002714892526	91	8.20085714285714	0.945525919954669
2994	10053068	150.36668917	-30.77509342	822245.375234222	6590475.18972957	56	333.198233272564	85	30.038064516129	1.97098210226541
2995	10040051	149.94725299	-30.86342976	781822.11838433	6581812.9061537	55	260.678289535742	109.7	19.8531428571429	0.216475289630036
2997	10126944	149.5321083	-28.6463027	747505.915328569	6828576.99874918	55	180.943676	33	10.92875	0.225994330681103
2998	10012036	152.94071017	-28.78352119	1080387.44294117	6801476.85161384	56	39.1016157071385	42	12.0551896802326	0.778273649289494
3002	10022127	152.8509	-30.6347	1061151.92644824	6596249.61405055	56	19.5466240000005	13	5.94044114832536	0.140589148718659
3006	10101926	151.1471	-32.9343	887831.093540572	6348357.51820896	56	125.391423999971	50	8.13731675126904	0.233733496496265
3007	10103294	151.1028	-32.7511	884476.198751405	6368850.71983478	56	80.1000000000017	30	15.0232362637363	18.9437127100783
3012	10059141	151.7627999	-32.40675021	948095.637980513	6404482.29996133	56	50.9651653441432	9	84.25	0
3014	10084589	149.75847482	-32.33117739	759655.058224604	6419510.41505808	55	460.911461936182	23.5	0.52	0.06
3015	10069223	146.6868666	-34.8257083	471365.55310634	6146240.25919738	55	151.861551624031	55	10.1821428571429	0.795250890972048
3020	10158826	151.4079345	-32.58792183	913846.917621596	6385810.23393209	56	58.4195011134933	11.5	9.1435183299389	0.206081774374122
3021	10159033	150.4416667	-34.61194444	815601.074527831	6164601.475924	56	658.866668533342	70.4	0.636190444591904	0.446344945581538
3023	10158424	151.3152665	-33.33216947	901748.416308756	6303564.97063273	56	79.6682852656042	18	5.72489137380192	0.48892092929359
3029	10159360	148.0995883	-32.221209	603614.623799371	6434514.36254259	55	232.004193735359	110	48.9116269662921	4.84784603501369
3030	10159458	150.4921201	-32.18019052	829291.554872522	6434242.72009795	56	232.91723275565	30	8.79546878824969	0.146551971532204
3031	10159468	150.4504684	-32.53519234	824091.022549294	6394987.47341506	56	281.135562980095	17.5	2.8834208037825	0.722733001026573
3033	10046960	149.88586008	-30.39370769	777286.927902402	6634052.40394679	55	222.823518399999	92.3	6.95029411764706	0.555541523275304
3034	10055448	149.38199279	-31.57398774	726055.644745154	6504321.71039176	55	404.254384777825	43	11.82375	0.312627474000607
3035	10012758	150.3819715	-31.15398236	822431.172839929	6548406.18223822	56	275.3144632	129.5	18.1231428571429	1.75020124790358
3036	10002366	146.90965014	-34.87559637	491742.966065893	6140748.96107912	55	172.014944132447	109.1	18.9341095890411	1.76340799839747
3045	10116945	150.34249681	-31.39599792	817851.801152317	6521676.88653471	56	309.408290520453	60	3.70612903225806	1.01083701318345
3046	10159605	150.5491667	-34.2175	826997.579491086	6208028.00251165	56	332.399991999999	27.5	11.267507089241	1.15044821511205
3056	10158129	148.0359001	-32.07054722	597773.649499649	6451275.30389272	55	221.9656664	80.4	20.7678804780876	0.223079379040938
3065	10161491	146.7246972	-34.8147138	474821.632735614	6147469.62127172	55	155.454406247167	100	10.3831842105263	2.09751351128046
3066	10158328	149.5784691	-28.73068029	751836.997189445	6819126.98769949	55	183.862992571681	1250	-37.3828	1.11865247507883
3067	10158160	151.2210352	-32.59764698	896242.922370015	6385444.52801176	56	36.5320929596685	16	11.6006796536797	0.888265360234253
3068	10158088	150.8619682	-32.03883452	864751.298886085	6448732.40835911	56	207.605679552601	19	7.02078254211332	1.92879827742004
3069	10158177	150.5974396	-32.03562611	839764.259282744	6449952.86674368	56	291.48093642717	65	42.2858547979798	0.426438291599894
3070	10158120	151.3607	-32.6579	909089.284664242	6378226.72489101	56	36.4332159999993	36	3.93758494623656	0.161017883830242
3071	10158205	153.0275909	-30.99981731	1075933.1762474	6554779.59299925	56	6.04623693902386	30	5.04150556983719	0.248701649503934
3073	10158031	148.39121	-31.4222	632230.564153929	6522769.1269981	55	228.5361872	81	14.709020609319	0.853426802322804
3074	10157967	150.0227333	-30.53353722	790029.080029442	6618202.96005946	56	238.69237311733	67.1	11.450437232525	1.80917260093757
3075	10158276	152.5793654	-31.88500641	1028028.66395308	6458703.78378173	56	1.31594274388291	32.6	1.65556975505857	0.224291501196766
3076	10158345	152.5642874	-31.86252731	1026728.14230472	6461274.23921341	56	2	23.8	1.06640341515475	0.349728022865861
3077	10158090	150.7103	-32.3896	849072.366301682	6410319.15363789	56	109.094943999997	14	9.94754002808989	0.200517108390537
3078	10158306	152.1138	-32.7334	979407.394355524	6366680.46445978	56	29.4560319999544	10.5	3.12659877955759	0.419577966158582
3079	10158146	151.2209	-33.3933	892681.183186602	6297140.87209977	56	210.548800000002	60	25.6458704746581	0.197863841761056
3080	10158050	150.8415	-32.1059	862551.546084685	6441360.37518586	56	184.448320000002	14.2	6.86463824057451	1.67580898420311
3081	10157989	153.4149	-28.8888	1126180.12456278	6787353.89557829	56	157.961439999999	110	63.2037482817869	36.3519146654104
3084	10158348	150.6582173	-28.88978144	856817.608060386	6798717.45540118	56	266.41262078753	176	19.8738806921676	1.31313022110106
3085	10158375	152.5703539	-31.89925782	1027093.05835225	6457164.86524401	56	2.57282727591215	29.3	0.874127659574468	0.220807957093487
3086	10158388	153.3958464	-28.7554113	1125117.40799506	6802282.55028784	56	23.7931477118719	115	7.25913859020311	0.530377379592303
3087	10158004	151.052576	-32.707085	879953.48160944	6373916.76662362	56	77.4422311679949	15.7	8.92007817109145	0.743823942415885
3088	10158206	150.6941902	-32.39805108	847523.388474507	6409434.08789612	56	106.41526642999	14	8.75899230769231	0.125114055421065
3089	10158072	152.9990556	-30.86111111	1074034.43664761	6570339.73115487	56	2.85774178489798	34.5	3.19121695533273	0.155770599992123
3090	10158162	153.0370705	-31.0535388	1076515.11685782	6548760.90728086	56	8.70588583807804	19	2.76469300225734	0.241340226962746
3091	10158351	147.9900686	-33.41166803	592058.004237291	6302635.98639742	55	236.34652285351	17	5.90497351828499	0.990222244051929
3092	10158344	150.0019	-30.961	786758.332851185	6570853.40617336	56	291.698240000006	171	49.718652585579	1.39847593854159
3096	10161492	147.7307	-35.2834	566447.479813327	6095283.46748287	55	231.225664000027	19	4.47823529411765	1.52480369148879
3097	10158127	149.8191712	-29.39471835	773595.006816233	6744976.27441004	55	204.693432813889	57.5	23.9590072202166	6.56415908656902
3098	10034423	149.74390892	-29.17732108	766853.041479039	6769251.81623754	55	188.7785296	1142.2	-25.449	0.459000000000001
3099	10016018	149.4711427	-30.07898824	738184.036374888	6669886.72619866	55	189.979383669389	48.8	22.2446153846154	0.161512818477496
3100	10018319	149.47336478	-30.06593268	738429.608890187	6671329.44381005	55	188.7156952	73.2	22.5553125	0.25196706599028
3101	10015855	147.37767136	-35.1154578	534414.742752955	6114087.7372951	55	183.514565660316	41.5	7.90941176470588	0.341044599261037
3102	10047005	150.63641594	-31.5175924	845370.983102764	6507299.34494113	56	354.3021674837	22	10.43	1.08170236202016
3103	10053604	148.82894843	-31.80065719	673139.84343622	6480203.0770058	55	329.30838043781	67.4	26.4125	0.889457934174892
3104	10038566	149.88391542	-30.3570411	777203.567292635	6638122.89136789	55	242.899673600001	37.8	9.69555555555555	2.03109090070178
3105	10045767	149.01783417	-31.80871165	691007.539286074	6478993.5873799	55	340.883103200014	56.4	13.9725	0.206745616640354
3106	10006599	149.64169713	-30.29954261	754061.434546027	6645065.88734597	55	209.111155844185	87.7	28.7152941176471	0.15624707609721
3107	10002888	149.82197201	-30.34287484	771286.256648897	6639843.6685061	55	219.040852447555	95.5	11.4917647058824	0.178745145359586
3108	10009814	147.9863168	-33.42045012	591699.910861716	6301665.59417999	55	237.772574019429	42.6	10.6069230769231	0.6488615428388
3109	10008612	147.49481383	-35.10372854	545095.717589178	6115341.75569158	55	189.718832987004	83.8	8.39306666666667	1.51011520384668
3110	10051121	147.7277249	-35.2737305	566184.796058716	6096357.84576792	55	229.387598815353	27.4	2.9588	0.611269629541661
3111	10046137	150.04335956	-30.63148408	791715.245540333	6607287.94847137	56	241.455494705648	61	7.71176470588235	0.431634857859083
3112	10031763	150.03473929	-29.44787458	794371.815588656	6738557.07902391	56	222.327602845549	53	8.8795	0.820188850204634
3113	10058549	149.40752906	-29.57010017	733230.346429439	6726430.43986942	55	177.561014157539	62	29.9080555555555	3.64599919199452
3114	10067272	148.88337261	-29.82843603	681975.243192561	6698737.07150324	55	152.044251436409	100.6	27.8995121951219	0.0757064684387941
3115	10064601	148.93089832	-32.53593603	681329.397791931	6398513.63402909	55	294.642844834574	30.5	11.9781818181818	0.765812915461475
3116	10125964	147.8517721	-34.60594726	578097.41554466	6170324.76643955	55	368.996264048108	58	11.6	0
3118	10129792	149.1043805	-28.8431194	705300.094879045	6807575.9046802	55	167.31731525648	22.5	12.6892307692308	0.228084381769337
3119	10014246	148.83812841	-33.75376719	670246.651566815	6263627.62636174	55	462.854466764929	35	13.935	11.935
3120	10011603	148.79394063	-33.76976444	666122.598019414	6261925.72577475	55	399.84400930248	45	3	0
3121	10045726	149.03280521	-34.96794071	685582.629336327	6128624.91736066	55	572.975636558703	7	3.58019230769231	0.652190068994212
3123	10088036	146.76847941	-36.03235331	479142.108404337	6012438.29275253	55	145.825545243001	30	3.65576923076923	0.333491703009732
3124	10088681	146.49457327	-33.24395761	452915.260604291	6321553.51166996	55	166.805498834815	21.5	15.7633333333333	0.525187797099497
3128	10087917	148.4970194	-32.1817083	641128.908163687	6438440.91938233	55	253.317095587936	34.2	14.1646153846154	0.520378787846158
3135	10018797	149.87958167	-28.68491557	781381.718142333	6823526.42325421	55	196.589373844535	1306	-28.7832	2.47079439856901
3136	10040294	147.16050152	-35.05754279	514635.775294131	6120563.85373197	55	172.262475655412	65.5	9.08888888888889	0.604993623066076
3137	10040295	147.16050152	-35.05754279	514635.775294131	6120563.85373197	55	172.262475655412	65.5	9.19111111111111	0.611987250734628
3138	10034730	147.15120198	-35.08114591	513783.801422002	6117947.64931831	55	172.999774486029	82.9	7.57434782608696	1.63208276134716
3139	10040102	150.5434999	-31.4377888	836827.272074848	6516441.59607033	56	324.899360191749	39.6	27.5474285714286	1.72579479471616
3141	10039546	150.04752467	-30.46953981	792600.658768189	6625235.72672797	56	251.28220208158	70.1	10.5838235294118	1.22830110962946
3143	10063124	149.98863775	-30.58676229	786599.506464281	6612388.09054339	55	234.012086345556	43	11.1458823529412	0.200721018669297
3144	10052797	150.47558121	-31.21203732	831158.299943492	6541689.73092642	56	282.538112034904	107.9	18.3942857142857	2.70332101123709
3145	10046763	150.44974847	-31.20953751	828704.190200254	6542044.2394884	56	281.811520366421	92.4	17.0294285714286	2.18584007107714
3146	10061910	148.99920569	-30.1159352	692613.791190907	6666681.45300647	55	164.230321637452	68	25.1692682926829	0.170528450439451
3147	10047389	148.75920844	-29.9201033	669820.837531315	6688767.14278744	55	149.087604	95	26.9284931506849	0.726850347757555
3148	10045515	148.82476296	-29.93176958	676129.493199377	6687375.3375241	55	153	125	33.316301369863	2.33029923814801
3149	10047806	150.27781236	-31.61092858	810984.119738397	6498022.91240508	56	350.272926399995	47.9	6.44771428571429	0.670931487727689
3150	10065140	148.60534569	-32.20649224	651301.279222376	6435545.9453058	55	260.25872105913	38.1	14.06	1.09301485876519
3151	10061010	148.31479593	-32.25427185	623850.266615085	6430621.1719595	55	243.563645200002	94	17.8385185185185	1.43529763000365
3157	10066035	150.79222088	-33.6247717	851835.745324586	6272994.07822422	56	13.3330865258206	18.5	1.38581084939329	0.465524976598044
3158	10098790	150.8647	-31.9694	865285.308270181	6456427.18378037	56	246.074591999985	17.6	12.1251409335727	2.36015431989318
3159	10100308	150.6879	-32.3955	846941.074603338	6409737.59037434	56	107.114239999999	14	7.8757340862423	0.197773334180499
3160	10099715	151.2594	-33.3992	896238.696963246	6296339.7749352	56	184.615039999987	40.5	20.3613926576217	0.323935551722796
3161	10053613	149.4307696	-35.26680954	721111.633878597	6094659.04196321	55	694.227964236562	5	2.82310344827586	0.504258441184033
3162	10067062	149.03281905	-34.96805768	685583.629097072	6128611.91737005	55	573.065385195849	42	3.51288461538462	0.651809128911635
3163	10042725	149.02662	-34.95426831	685048.626788163	6130152.92405713	55	560.560000114561	16	3.22519230769231	0.58481913832929
3169	10068368	148.37489558	-32.21180928	629572.215441654	6435257.65549898	55	244	20	13.3569267326733	0.50289762283624
3173	10144735	150.2037166	-31.0061916	805901.786898099	6565303.45745794	56	342.155407023777	24	6.82	0
3174	10000256	147.09931299	-33.21244521	509255.109965002	6325156.56459856	55	189.840031103204	70.1	6.09875	0.977157069001704
3175	10045218	147.76285395	-32.19360439	571904.73862444	6437849.35094225	55	209.794753486607	198.1	52.5543788150808	1.19393956018521
3176	10039051	150.50586005	-31.32898178	833632.440342377	6528626.28241027	56	301.176511190402	103.6	5.52114285714286	0.431408135750633
3177	10003183	147.1131166	-29.0062194	511016.893454095	6791320.05401385	55	138.055765698624	359.1	-75.4525	4.66118748282023
3178	10029956	147.48948919	-35.12126204	544600.888095707	6113399.69395036	55	185.413680782193	80.8	8.97583333333333	1.4958607239832
3179	10040296	147.16050152	-35.05754279	514635.775294131	6120563.85373197	55	172.262475655412	65.5	9.19074074074074	0.62212852028146
3180	10045754	147.15298518	-35.07263187	513947.809565901	6118891.58911707	55	173.265412952451	93	7.10958333333333	1.34088739014712
3182	10043231	149.73002869	-30.27148656	762634.528802202	6647975.46940507	55	209.929721391452	102.1	7.25971428571429	0.463634620390335
3183	10048619	149.74586187	-30.28565312	764120.306092292	6646368.00638961	55	210	81.5	6.98857142857143	0.478456702666533
3184	10045707	149.7455844	-30.33065308	763972.855866842	6641379.22774017	55	210.940935486617	77.7	5.58714285714286	0.533450072257786
3185	10053599	147.01433961	-35.05005495	501307.715802673	6121405.91499778	55	169.926178520398	93	9.66692307692308	0.443697482099349
3186	10042712	150.0534	-30.5206	793011.750550808	6619558.23987683	56	246.958848	62.5	7.85857037943697	0.45037383248584
3187	10029960	150.0554	-30.5142	793223.001324474	6620262.75637596	56	248.918191999996	103	11.894813655761	0.898003208949923
3188	10032382	148.09979913	-32.22093979	603634.796923647	6434544.00252956	55	232.022043342217	113.4	39.632	0.976638452379726
3189	10032384	147.25552017	-35.10847299	523285.852413387	6114897.72289559	55	177.661993425999	97.8	10.8219117647059	1.68816926367079
3190	10044506	149.89197112	-30.39731876	777864.115415617	6633636.99540224	55	222.549559001282	30.8	5.99588235294118	0.575755859447893
3191	10054124	147.50777575	-35.16043706	546244.960697236	6109046.83130848	55	199.977305327359	39.6	4.22538461538462	1.30884044620017
3193	10008299	150.1272382	-29.52009615	803133.493328228	6730311.22419754	56	231.448705999999	40.3	7.39375	1.10333967457896
3194	10008461	150.3819715	-31.15398236	822431.172839929	6548406.18223822	56	275.3144632	88.7	14.5170588235294	0.719327829262539
3195	10009032	147.48792225	-35.10358416	544467.71466873	6115360.86493995	55	187.092734820602	86.3	9.18109589041096	1.70155413380153
3196	10064480	149.65419048	-29.45093238	757435.868919142	6739120.1578856	55	195.610137075709	84	16.4692307692308	0.749277890373106
3197	10069658	149.42586134	-29.47204464	735233.742889941	6737263.04624686	55	177.515658204868	84.4	25.0451515151515	0.146910015998688
3198	10068503	150.49557946	-31.11842592	833393.117729976	6552013.34307481	56	295.899804636107	94.5	11.7731428571429	0.374705762116444
3199	10051625	150.36558236	-31.10564905	821030.808053388	6553814.84763223	56	271.481972157083	64	9.82138888888889	1.55324419053544
3201	10052003	149.15447908	-29.78899015	708257.751980607	6702650.02830352	55	165.790396215294	79	33.8146341463415	0.432920302252412
3202	10047392	148.32368477	-32.26649401	624670.924542784	6429255.93377747	55	247.792725195441	95.5	19.9106451612903	1.02243206410127
3203	10047393	148.32368477	-32.26649401	624670.924542784	6429255.93377747	55	247.792725195441	95.5	20.0266666666667	1.02431874379457
3204	10076656	147.787697	-34.13580429	572627.000331505	6222505.98631265	55	245.626290380259	115	45.4320103406326	3.07079234336565
3206	10133217	148.2722861	-29.8371277	622914.0707902	6698582.94178577	55	137.333087087135	35	14.555	0.332870512027992
3210	10018493	150.6702	-32.4292	845146.405152166	6406056.06948134	56	105.415695999997	18	11.2998620689655	0.531124266250084
3212	10092389	150.53611111	-34.22111111	825780.229874042	6207669.20974671	56	348.044446755529	17.5	7.27321639586411	2.91464118250334
3213	10098679	150.8636	-31.9696	865180.474819537	6456408.71389247	56	244.288463999971	19	9.96304338624339	2.26576495304704
3214	10102301	150.94421336	-32.04745291	872489.467483076	6447494.77456838	56	203.596234650252	11.3	7.51927272727273	1.43331949912865
3215	10111418	150.03767169	-32.33766037	785925.558083808	6418079.53368733	56	244.557742052446	18	7.81866009852217	0.216309073256442
3216	10119375	153.0593098	-30.9335035	1079371.70161382	6561982.69340267	56	28.4897897251065	7.2	3.20849106504646	0.260481831588666
3217	10040819	149.42515577	-35.24551321	720658.633415943	6097034.03996432	55	688.99712774077	59	13.739	4.37099481430334
3218	10038573	149.43071414	-35.26679263	721106.633996863	6094661.04154204	55	694.198092518544	67	2.63068965517241	0.504592228912804
3223	10068835	148.9404055	-32.5930027	682106.969400624	6392169.88930857	55	303.571958790081	55	5.25916666666667	1.14138408911676
3225	10144736	150.2037166	-31.0061916	805901.786898099	6565303.45745794	56	342.155407023777	24	10.155	0.723152819257452
3226	10136294	150.20247088	-31.0097734	805771.332356525	6564909.64119545	56	355.240854120523	30	7.635	0.960494664222556
3227	10035903	149.56809	-29.20576	749678.923547376	6766486.10932113	55	182.542543040002	1069.8	-2.765	0.00500000000000012
3228	10021199	147.418565	-35.65741294	537886.862077833	6053967.70091904	55	275.049218367036	83.2	7.61051910408432	0.455372365653116
3229	10015933	147.39220147	-35.10154364	535744.859348317	6115625.68776579	55	181.355163938057	86	9.93	2.1696054661592
3230	10049324	149.89197112	-30.39731876	777864.115415617	6633636.99540224	55	222.549559001282	70.1	5.95411764705882	0.487304214966252
3231	10067057	148.49972721	-33.58795022	639167.901988977	6282522.00367739	55	270.025244656601	53.3	11.21625	0.714724961669406
3232	10006602	147.66007298	-35.1694692	560108.754232675	6107963.74428513	55	198.390676656807	48.7	5.97148148148148	1.55351621170409
3233	10004397	149.85835206	-29.51010237	777085.001162059	6732090.98734259	55	213.859990045501	62.7	18.0094871794872	0.302840812190071
3235	10009808	147.3173078	-35.08562221	528924.718439323	6117415.65286169	55	177.7746652	64.9	9.50962962962963	1.11446210736468
3236	10060775	150.01223998	-29.48009698	792095.839866942	6735041.00069959	56	220.083918561052	39	7.08179487179487	0.894518554923209
3237	10066775	149.60366566	-32.59565559	744362.509085091	6390544.98428862	55	452.270298500029	13.5	3.392	0.0427707064862545
3238	10060778	150.4780818	-31.2539818	831250.065904371	6537029.56673231	56	289.274919970259	73.2	13.4014285714286	1.24888554401147
3239	10051626	150.36558236	-31.10564905	821030.808053388	6553814.84763223	56	271.481972157083	64	14.8566666666667	2.41214865029316
3240	10063138	150.37752532	-31.01953788	822461.473076204	6563331.33861303	56	273.113947199998	136.2	17.7922857142857	3.44381937946335
3241	10046154	147.3573541	-35.66067921	532344.949115017	6053627.31216004	55	264.20959331304	86	8.01571428571429	0.909554163043743
3242	10072018	148.75059773	-29.96732553	668909.64775753	6683546.05217646	55	148.790240315451	127.6	28.3919444444444	0.995127907592354
3243	10054244	148.62701182	-32.19704761	653359.3643012	6436562.31748859	55	263.118023228426	70	12.8678571428571	0.809648764865963
3244	10054053	147.49918797	-33.55688909	546337.138794907	6286861.9324753	55	206.737269182918	104	6.01	0.504681311132532
3245	10133206	150.6080138	-28.7295722	852457.249042147	6816636.07221312	56	237.317569917251	65	9.55285714285714	0.620741820858934
3246	10131987	150.4166361	-28.7224666	833772.344078788	6817975.97896623	56	224.595046898657	37	9.08875	0.668794391050045
3248	10144882	150.19286407	-31.31314448	803882.40042044	6531289.65054697	56	305.090745147983	80	9.82675143678161	0.664153702694288
3250	10019389	153.4056435	-28.804358	1125783.00532141	6796789.75174828	56	117.252308230403	120	22.548731261426	0.319173141895091
3252	10084859	150.6177999	-33.7557833	835134.851708881	6259037.8750555	56	213.524688871954	150	68.9730881776617	0.100522862648745
3253	10125499	150.8617	-32.0907	864519.728041684	6442978.62216088	56	187.512319999997	18	2.47873327464789	0.651201687255452
3254	10119374	151.36808237	-32.82419609	909019.878938032	6359740.9604001	56	79.847536872948	30	2.235	0.0149999999999999
3255	10106909	153.0427666	-31.0519916	1077069.40651476	6548903.08416195	56	5.33194696793456	51	1.45755136986301	0.175498894831747
3256	10031168	149.01092546	-34.98649876	683543.425150637	6126606.89028151	55	606.712964327052	30	24.3873076923077	1.09228433073609
3261	10095818	148.6285999	-33.5861305	651131.088140225	6282543.11507954	55	292.744547276233	17	3.69776315789474	0.934670781730983
3262	10082437	148.6262722	-33.5712194	650941.023130338	6284199.97117696	55	292.084016000008	23	3.5983950617284	0.91594443843314
3263	10094835	150.85112594	-31.01397815	867728.968564128	6562475.30674778	56	364.920739982365	9	6.96847826086957	0.257425667261622
3265	10125293	150.39572728	-31.060564	824060.992404553	6558727.79485741	56	271.757910197246	73	21.0042424242424	8.20462620067152
3266	10015808	149.8147276	-29.0337195	774123.992855622	6785009.00651021	55	193.86701523808	1212	-25.244	0.664000000000002
3267	10011610	148.2953388	-30.3917916	624443.979303605	6637087.92248002	55	134.971217685249	750	-17.4963333333333	1.88086519689447
3268	10017093	149.30725685	-30.17260016	722173.418664405	6659839.78565212	55	182.707799383784	72.2	26.713488372093	0.993148350053319
3269	10010725	149.3089	-30.1577	722365.151448892	6661488.34802307	55	182.240831999999	72.3	29.1872549019608	0.852567238292268
3271	10049826	149.76002848	-30.31509745	765404.083423245	6643070.25727207	55	210.234362645414	97.5	6.702	0.350817820039323
3272	10039101	149.90585993	-30.41620753	779145.319011134	6631508.30693995	55	224.53270614866	61	7.97352941176471	0.638421225289114
3273	10048332	149.9641926	-30.45815152	784629.345274284	6626711.69433293	55	228.884406399997	118.9	11.6232352941176	1.6425674318475
3274	10036208	149.46142104	-30.12871049	737127.864546262	6664394.70029178	55	190.8157836	83.8	26.7939393939394	0.759876143790989
3275	10043238	150.31335956	-30.98009387	816462.586601411	6567890.82362913	56	268.217771011322	93.4	9.67514285714286	0.941965639132406
3276	10029977	150.39391358	-30.99676014	824104.153314048	6565810.05225871	56	276.368067717405	90.2	14.5968571428571	1.40942697865596
3278	10009352	147.5145	-35.2601416	546800.116466436	6097986.29561569	55	219.955499520004	50	5.88821428571429	1.51510738320855
3279	10006600	149.64169713	-30.29954261	754061.434546027	6645065.88734597	55	209.111155844185	87.7	28.8994117647059	0.14992039410125
3280	10055294	149.75307606	-29.26065425	767528.069533901	6759992.41933904	55	195.516764400004	46	14.87	0.265935990831463
3281	10045501	149.24809213	-30.29871158	716198.416203878	6645973.69547071	55	181.925666	71	16.58	0.147166791485474
3282	10050607	149.5708881	-32.55398894	741397.056902611	6395240.71482183	55	437.985175385942	26.8	2.97217391304348	0.449375958817279
3283	10066778	150.4631	-31.2302	829905.199332398	6539712.45037255	56	284.008928	62.2	17.6091428571429	3.16530420242313
3284	10058130	150.03347306	-30.53357778	791059.899423701	6618170.75515625	56	240.992618084679	42.7	9.25776463022508	0.979556773533492
3285	10046765	150.44974847	-31.20953751	828704.190200254	6542044.2394884	56	281.811520366421	92.4	18.8942857142857	2.96058709015076
3286	10051135	148.74198629	-29.98788537	668043.999816283	6681279.98755232	55	149	80	26.1897222222222	0.775478297250267
3287	10041832	149.1058698	-29.98454579	703160.79253892	6681060.67704875	55	167.0866136	68.6	32.39525	0.239718454650451
3288	10054245	150.26641375	-30.81314963	812519.044878182	6586539.19755448	56	268.97591184754	60	25.3817647058824	0.208742320580624
3289	10042247	148.24340242	-32.25360378	617125.57536244	6430775.37521902	55	241.077028733322	118	28.1534929482874	1.76521690605919
3290	10058558	148.45090373	-32.190382	636768.048352729	6437538.92859367	55	253.795964143873	23.4	11.7066666666667	0.534794872409558
3291	10050020	147.37417908	-33.42882819	534784.277465961	6301108.91022325	55	207.695749666476	60	6.99357142857143	1.08967627658635
3292	10059821	149.9012833	-31.1486166	776598.962999185	6550303.09320352	55	303.449554567969	73	5.37727272727273	0.732870126686531
3293	10131931	150.2929444	-28.5703166	822146.878433682	6835187.77266074	56	215.612816437378	66	9.32428571428571	0.920184098705365
3296	10134411	153.0535893	-30.9245184	1078878.18303697	6563010.98101489	56	25.3784081218501	20	4.84598803986711	0.240796717156127
3298	10015097	148.60978949	-33.39572307	649712.758191552	6303683.95350606	55	366.08060120002	41	6.696	0.406182225115772
3299	10010685	148.79336576	-33.77475886	666059.71717316	6261372.79719913	55	403.845273846768	30	12.08	8.08
3302	10122969	151.334	-32.7118	906337.634582901	6372347.3332935	56	54.4236799999967	76	10.9079303675048	0.310866653710601
3303	10037806	149.42496425	-35.24535479	720641.633498016	6097052.04012326	55	689.000985416432	59	13.3293333333333	4.08476758484767
3304	10056688	149.02666733	-34.95441177	685052.626457086	6130136.92393228	55	560.67582103018	40	3.20346153846154	0.546301848852053
3307	10077119	149.76728672	-32.36002727	760402.054926159	6416289.4267466	55	509.016059559787	23.5	2.6290712945591	0.78193148145878
3308	10070376	151.02533	-32.658442	877602.35884118	6379412.1780289	56	74.5983853120083	145	19.8526674277017	0.675154759679166
3310	10113942	148.21146398	-32.22566133	614151.797638001	6433907.40593042	55	237.55962724813	30	19.4678260869565	0.644906171279399
3311	10083522	148.6397833	-30.9863861	656576.007335945	6570753.10636459	55	207.511367502674	390	-5.52	0
3313	10090914	150.98574718	-31.13033415	880128.779798362	6549111.29807451	56	392.983865469959	17	8.51277777777778	0.138315483007168
3314	10072871	150.35426349	-32.54635147	815011.344072802	6394038.63655617	56	201.790420851413	11.5	3.24	0.44
3315	10071910	148.9179595	-32.6554859	679874.998842389	6385280.00237927	55	330.569601834127	44	6.46666666666667	0.834938454152294
3316	10008089	146.5477805	-34.7547333	458611.317339181	6154062.41777502	55	147.181551945359	129.8	14.5322222222222	3.60811876019267
3317	10078503	148.7518666	-30.0199012	668942.999970981	6677717.00525409	55	152.562026301696	812	-14.89	0
3319	10084798	148.3560833	-30.780751	629760.990774628	6593910.00866833	55	160.229996	414	-6.94	0
3320	10158096	150.2589219	-31.55620664	809372.007497268	6504146.16249129	56	347.183007108391	182.9	5.80863834126445	4.60582883190662
3321	10158111	150.9438076	-32.10997364	872197.11923013	6440558.93353372	56	186.776178143855	13.2	6.95992097701149	0.637378163536427
3325	10027429	149.32725278	-29.90315556	724707.067352414	6689669.80850366	55	173	109.7	49.2964285714286	4.8835305444147
3326	10037523	148.77589391	-31.80704647	668105.060905823	6479578.04243551	55	303.809247280166	146.3	8.301875	0.523882366925057
3327	10053926	149.94862015	-30.45276924	783148.973121829	6627347.68620945	55	226.055533288556	46.3	6.80294117647059	0.626510078843695
3328	10049962	147.25552017	-35.10847299	523285.852413387	6114897.72289559	55	177.661993425999	24.4	8.77014705882353	1.53897167027308
3330	10040302	147.51110348	-35.16084814	546547.797540584	6108999.69042583	55	202.096710568998	65.8	10.1434615384615	1.00256571742279
3331	10029976	149.74586187	-30.28565312	764120.306092292	6646368.00638961	55	210	22.9	6.89457142857143	0.79462962749822
3332	10045718	148.49786628	-33.59810026	638978.917282525	6281399.01123797	55	269.971922400001	50	14.572380952381	0.837887961381272
3333	10004409	148.71200572	-31.74454702	662165.676783741	6486603.84057538	55	293.404763924717	100	10.2621052631579	0.47823776235333
3334	10004737	150.45613911	-31.34537115	828841.010379438	6526958.04706422	56	299.473386400005	102.1	18.91	1.6455428978217
3335	10009254	149.99113701	-30.5106513	787063.438545376	6620821.73563137	55	232.658285199998	89	11.9944117647059	2.38470640834029
3336	10009361	149.81327022	-29.3634399	773105.687926713	6748457.87062399	55	203.205214399999	70.5	20.4963333333333	1.65372001526525
3337	10008076	149.81390901	-29.34176497	773225.623718769	6750859.41407989	55	203.086535149468	78.4	20.8009523809524	0.737433805015776
3338	10015536	147.46812533	-35.10671217	542661.841066048	6115022.62705103	55	184.56214759739	91.1	22.3229204081633	2.152117554209
3339	10017550	148.00478858	-33.4096417	593428.914154609	6302847.5320684	55	237.390800962845	51.8	7.94	0.88055767453462
3340	10043667	149.43613768	-29.31537808	736593.176416699	6754608.75051903	55	180.3453696	74	17.8437777777778	0.188635909022751
3341	10040255	148.79309678	-29.92343644	673086.931176723	6688347.10946085	55	150.774192579252	87.5	28.4001369863014	0.862704402066167
3342	10067273	148.6114567	-32.20760331	651875.45120238	6435414.14592892	55	258.50692351941	54.5	12.1089655172414	1.47588277458888
3343	10134653	148.21077771	-32.06164495	614291.584821829	6452090.30096848	55	229.217175749058	60	32.0743757881463	3.98152187756862
3346	10025010	152.85249451	-30.63654697	1061294.39242207	6596036.4181415	56	16.3366685569676	15	6.05340549102429	0.179314558731344
3347	10098693	151.0081778	-32.28223322	877562.714035045	6421219.72698611	56	255.52564893779	36	2.86	0.92
3351	10085915	146.69295059	-33.39575038	471445.406579021	6304796.62162128	55	224.614253200005	46.5	31.68	0.0099999999999992
3352	10072866	150.82232534	-31.99285399	861185.396139917	6453967.50096721	56	262.76631742993	11	4.27999458874459	1.01912753141861
3353	10081697	150.94091151	-32.09328409	871991.40943416	6442420.81097459	56	189.125795350772	22	5.85072869735553	1.25290329548008
3355	10069489	151.02292485	-32.65428486	877394.090994961	6379882.06259934	56	67.7670371046706	11.5	4.13093681917211	0.5467513408195
3356	10079939	147.2072972	-35.0746249	518899.036853677	6118661.62063553	55	174.204741387967	67	9.53937807986406	1.19769790465686
3357	10085289	147.1139138	-35.0664527	510386.41427572	6119581.61137349	55	171.051352	45	8.01115384615385	1.225037917539
3362	10115595	150.4208	-29.119	832908.195922458	6773990.3281407	56	333.119040000016	275	-77.3202608695652	1.72963402053456
3364	10134901	148.1096361	-29.7786749	607261.939362194	6705222.95712425	55	137.636051463982	957	-25.7275	0.182397231338637
3365	10103513	150.8578	-32.0043	864494.371310089	6452578.23722578	56	223.679999999997	18	7.87742222222222	2.12125244189783
3366	10105272	151.07579115	-32.56839036	882723.073150737	6389224.33552159	56	64.8329617147124	24	5.265	0.0150000000000001
3367	10104702	151.0071	-32.6955	875735.559018099	6375364.75585372	56	84.8528000000237	23	6.09661919831224	0.403546774866115
3375	10084848	148.6058918	-33.77228109	648702.680897033	6261933.9522807	55	281.140445600001	41.5	9.69	0.972008230417829
3376	10074088	151.34651265	-33.34615306	904594.791432611	6301891.73530171	56	63.2036246781383	17	5.82120338983051	0.459082913827306
3377	10069484	150.85246806	-32.45441427	862196.653254164	6402653.68777497	56	80.792218574699	12	8.83495544041451	0.276205407314896
3378	10104593	149.75305891	-32.31505645	759191.059244056	6421311.40913283	55	444.283477344229	17.5	1.89	0.0499999999999999
3386	10144789	150.0609305	-29.4251666	796979.804793062	6741008.42480858	56	227.081311293282	28	17.964	0.442904052815054
3387	10130672	149.9348638	-29.5109583	784502.873844908	6731811.14388961	55	218.941475094624	33	16.1415789473684	0.43583873354952
3388	10033262	148.96475787	-29.41315842	690620.805055224	6744633.06701193	55	152.249536974578	976.3	-28.915	0.865
3389	10000299	149.44697735	-30.19315498	735582.570706268	6657280.24976428	55	194.414561635724	121.9	20.440625	1.16233046478831
3390	10022430	147.39314064	-35.11888818	535822.863739403	6113701.85641646	55	180.924577099653	80.8	15.37375	2.60367498691753
3392	10021198	147.418565	-35.65741294	537886.862077833	6053967.70091904	55	275.049218367036	83.2	7.91553227931489	0.568460979594626
3394	10047573	150.59530599	-31.53564844	841398.376084664	6505425.38098746	56	327.925475582073	74.7	8.25657142857143	3.91956917665861
3395	10037530	147.44777558	-35.10162907	540809.819987572	6115594.86399023	55	184.066312790421	82.3	9.425	1.94079533657249
3396	10047011	149.99890447	-29.41814992	790979.000150113	6741942.98697523	55	219.2373445175	70.5	10.7886802928615	1.53297769045563
3397	10051514	147.81119275	-32.25344095	576411.085796206	6431183.04858423	55	211.84313	164.6	49.221	0.628942763691579
3398	10007075	149.59418589	-30.26221681	749585.09538854	6649309.6087788	55	202.341249094568	117	23.2331538001197	0.179436713343099
3399	10011321	149.84474261	-29.4420425	775949.659176575	6739669.18700349	55	207.33581918936	66	10.774	0.752592471774352
3400	10007379	149.84835355	-29.42898692	776335.475640593	6741108.09376835	55	207.991476815699	80	10.782	0.0949526197637535
3401	10005869	149.08255485	-31.77760015	697201.251800009	6482327.35113423	55	344.827212097521	88	12.0366666666667	0.521468013294094
3402	10072013	148.6589559	-31.72523858	657172.625229567	6488822.15653582	55	288.421712219531	96.5	29.4057142857143	2.96691690452688
3403	10043665	150.42558057	-31.07537095	826860.807798634	6556997.76218945	56	273	95.4	20.9938461538462	5.73657657912158
3405	10043675	150.31808195	-31.00148267	816843.047140562	6565505.07196319	56	269.339667999999	109.1	11.2482857142857	1.62432313061566
3406	10051136	148.74198629	-29.98788537	668043.999816283	6681279.98755232	55	149	80	28.3073611111111	2.28972159458522
3407	10051630	149.15392373	-29.82399011	708131.527586091	6698771.46997758	55	164.981890913932	132.6	34.8162857142857	0.864784318987889
3409	10067282	147.56061751	-33.9816707	551783.241528584	6239734.73463558	55	220.616081375016	77.4	24.15375	0.167327336379924
3410	10063418	148.03590005	-32.07054722	597773.644780165	6451275.30393803	55	221.9656664	80.4	29.4518181818182	1.39864101692138
3411	10128297	147.84177235	-34.60400285	577182.332327525	6170548.08475547	55	376.729465577952	55	10.85	0
3414	10004551	148.4986194	-32.1693222	641298.890508703	6439811.96722986	55	253.455038297791	44.8	12.6809090909091	0.700025383246981
3417	10019587	147.33815697	-33.28018682	531489.065470876	6317599.82884657	55	206.719999917695	91.4	6.18214285714286	0.539856840433892
3418	10028289	147.48945053	-35.13511212	544589.815317613	6111863.73842215	55	185.4939786947	73.2	7.32272727272727	1.4297558018391
3419	10045755	147.15298518	-35.07263187	513947.809565901	6118891.58911707	55	173.265412952451	93	8.24625	1.43314576049798
3420	10057824	147.15218246	-35.07679861	513873.919454659	6118429.61922377	55	172.535792483678	91.4	7.245	1.61515760559429
3421	10037528	150.60669344	-31.4659258	842735.083079416	6513124.39011063	56	341.48253126154	91.4	19.9663888888889	1.15423412023774
3423	10063294	150.0305	-30.4671	790972.591848603	6625550.3073198	56	247.336639999997	57.3	8.12976744186047	1.29306826088651
3425	10051516	149.67364073	-30.26315356	757229.663423546	6649028.4629855	55	205.699360097633	83.8	11.5705714285714	2.20100359298356
3428	10004503	150.4482305	-31.3438277	828093.476644717	6527152.87934498	56	298.28766	91.4	17.6225714285714	1.52305396744669
3429	10064479	147.55759692	-33.39455479	551855.631139962	6304832.40359645	55	214.104780000002	128	10.3947826086957	1.14741247488583
3430	10050608	148.58589669	-31.71149242	650272.223814608	6490449.11679233	55	273.074384263014	102	16.78	0
3431	10069657	149.42586134	-29.47204464	735233.742889941	6737263.04624686	55	177.515658204868	84.4	24.6521212121212	0.22496811323894
3432	10052002	149.15447908	-29.78899015	708257.751980607	6702650.02830352	55	165.790396215294	79	32.8565853658536	0.286778658219596
3434	10072023	150.29753429	-31.61453958	812844.085806866	6497566.01718306	56	348.430219968692	182.9	6.53228571428571	0.76113481334231
3435	10057970	148.68062381	-32.39454776	658070.098482938	6414588.06657772	55	272.872706210416	46	11.605	0.596487826592234
3436	10052008	150.26224736	-30.82676081	812076.128317989	6585041.26134422	56	269.37071334505	86	16.3064705882353	0.0827427748024378
3437	10061009	148.56617935	-32.1806591	647651.228808697	6438464.37885375	55	259.624878941977	22.8	13.995652173913	0.358751774265651
3438	10040258	149.91864378	-30.94648555	778844.132410701	6572674.62259967	55	270.778381819485	82.3	14.892	0.284783627137717
3439	10065145	147.61984131	-33.97494816	557258.222327773	6240448.63159322	55	224.374736399999	118.1	36.4988461538462	0.886404406128013
3440	10129786	148.9542972	-29.0022388	690364.0148167	6790191.88131364	55	162.077078862081	45	14.785	0.127588581596654
3442	10016339	151.00404523	-28.74510148	891118.948043178	6813675.17330328	56	262.972134983143	42	9.04838709677419	0.679184030237962
3443	10101524	150.0087308	-32.01793068	784192.992743801	6453618.44755426	56	507.837063356625	66	10.575	4.845
3444	10118341	153.072501	-30.938252	1080606.37919124	6561386.01873047	56	8.9153200000066	31	3.83434729315628	0.19202046494698
[truncated: 7,823 more rows]
